# Supplementary material for: N6-methyladenosine-associated prognostic pseudogenes contribute to predicting immunotherapy benefits and therapeutic agents in head and neck squamous cell carcinoma
Source: Theranostics. 2022 Oct 17;12(17):7267–88. doi: 10.7150/thno.76689 (PMC9691354; doi:10.7150/thno.76689)
Supplement: Supplementary file 2 — Supplementary lists. [file thnov12p7267s2.xlsx]

## Sheet: List S1
List S1. 24 m6A regulators included in the current study
m6A regulator id	m6A regulator symbol	m6A regulator name	m6A regulator class	m6A regulator function
ENSG00000165819	METTL3	methyltransferase like 3	Methylase	Writer
ENSG00000145388	METTL14	methyltransferase like 14	Methylase	Writer
ENSG00000146457	WTAP	WT1-associated protein	Methylase	Writer
ENSG00000164944	VIRMA (KIAA1429)	vir like m6A methyltransferase associated	Methylase	Writer
ENSG00000168228	ZCCHC4	zinc finger CCHC domain containing 4	Methylase	Writer
ENSG00000140718	FTO	fat mass- and obesity-associated protein	Demethylase	Eraser
ENSG00000091542	ALKBH5	α-ketoglutarate-dependent dioxygenase alkB homolog 5	Demethylase	Eraser
ENSG00000083896	YTHDC1	YTH domain-containing 1	The_m6A_binding_protein	Reader
ENSG00000047188	YTHDC2	YTH domain-containing 2	The_m6A_binding_protein	Reader
ENSG00000149658	YTHDF1	YTHN6-methyladenosine RNA binding protein 1	The_m6A_binding_protein	Reader
ENSG00000198492	YTHDF2	YTHN6-methyladenosine RNA binding protein 2	The_m6A_binding_protein	Reader
ENSG00000185728	YTHDF3	YTHN6-methyladenosine RNA binding protein 3	The_m6A_binding_protein	Reader
ENSG00000092199	HNRNPC	heterogeneous nuclear ribonucleoprotein C	The_m6A_binding_protein	Reader
ENSG00000138668	HNRNPD	heterogeneous nuclear ribonucleoprotein D	The_m6A_binding_protein	Reader
ENSG00000162775	RBM15	putative RNA-binding protein 15	The_m6A_binding_protein	Reader
ENSG00000091009	RBM27	putative RNA-binding protein 27	The_m6A_binding_protein	Reader
ENSG00000100403	ZC3H7B	zinc finger CCCH-type containing 7B	The_m6A_binding_protein	Reader
ENSG00000123200	ZC3H13	zinc finger CCCH-type containing 13	The_m6A_binding_protein	Reader
ENSG00000164548	TRA2A	transformer-2 protein homolog alpha	The_m6A_binding_protein	Reader
ENSG00000170027	YWHAG	14-3-3 protein gamma	The_m6A_binding_protein	Reader
ENSG00000135387	CAPRIN1	cell cycle associated protein 1	The_m6A_binding_protein	Reader
ENSG00000100982	PCIF1	PDX1 C-terminal inhibiting factor 1	The_m6A_binding_protein	Reader
ENSG00000163938	GNL3	guanine nucleotide binding protein-Like 3	The_m6A_binding_protein	Reader
ENSG00000153944	MSI2	musashi RNA binding protein 2	The_m6A_binding_protein	Reader

## Sheet: List S2
List S2. Pseudogenes included in the current study
Pseudogene id	Pseudogene name	Pseudogene subtype
ENSG00000223972	DDX11L1	transcribed_unprocessed_pseudogene
ENSG00000227232	WASH7P	unprocessed_pseudogene
ENSG00000268020	OR4G4P	unprocessed_pseudogene
ENSG00000240361	OR4G11P	unprocessed_pseudogene
ENSG00000233750	CICP27	processed_pseudogene
ENSG00000268903	RP11-34P13.15	processed_pseudogene
ENSG00000269981	RP11-34P13.16	processed_pseudogene
ENSG00000241670	AP006222.1	processed_pseudogene
ENSG00000250575	RP4-669L17.8	unprocessed_pseudogene
ENSG00000233653	CICP7	processed_pseudogene
ENSG00000224813	RP4-669L17.4	transcribed_unprocessed_pseudogene
ENSG00000269732	WBP1LP7	processed_pseudogene
ENSG00000256186	AL732372.1	pseudogene
ENSG00000236679	RP4-669L17.1	processed_pseudogene
ENSG00000225972	MTND1P23	unprocessed_pseudogene
ENSG00000225630	MTND2P28	unprocessed_pseudogene
ENSG00000237973	hsa-mir-6723	unprocessed_pseudogene
ENSG00000229344	RP5-857K21.7	unprocessed_pseudogene
ENSG00000240409	MTATP8P1	unprocessed_pseudogene
ENSG00000248527	MTATP6P1	unprocessed_pseudogene
ENSG00000198744	RP5-857K21.11	unprocessed_pseudogene
ENSG00000268663	WBP1LP6	processed_pseudogene
ENSG00000229376	CICP3	processed_pseudogene
ENSG00000224956	RP11-206L10.1	unprocessed_pseudogene
ENSG00000230092	RP11-206L10.8	processed_transcript
ENSG00000234711	TUBB8P11	unprocessed_pseudogene
ENSG00000231702	RP11-54O7.10	processed_pseudogene
ENSG00000217801	RP11-465B22.3	processed_transcript
ENSG00000223663	RP5-890O3.3	processed_pseudogene
ENSG00000215791	AL645728.2	pseudogene
ENSG00000236684	AL645728.3	pseudogene
ENSG00000269227	RP11-345P4.6	transcribed_processed_pseudogene
ENSG00000215914	MMP23A	unprocessed_pseudogene
ENSG00000227775	RP1-283E3.4	transcribed_processed_pseudogene
ENSG00000238240	RP4-740C4.5	transcribed_processed_pseudogene
ENSG00000178642	AL513477.1	pseudogene
ENSG00000256761	AL008733.1	pseudogene
ENSG00000229280	RP11-374C13.1	processed_pseudogene
ENSG00000229519	RP11-58A11.2	processed_pseudogene
ENSG00000227950	RP11-312B8.2	processed_pseudogene
ENSG00000270330	RP5-892F13.2	processed_pseudogene
ENSG00000232848	CTA-215D11.4	processed_pseudogene
ENSG00000229305	RP11-431K24.2	processed_pseudogene
ENSG00000270282	RP5-1115A15.2	processed_pseudogene
ENSG00000234619	RP4-633I8.1	processed_pseudogene
ENSG00000224315	RP4-633I8.2	processed_pseudogene
ENSG00000226545	RP4-633I8.3	unprocessed_pseudogene
ENSG00000229716	RP11-185B14.1	processed_pseudogene
ENSG00000238249	HMGN2P17	processed_pseudogene
ENSG00000232208	RP3-477M7.5	processed_pseudogene
ENSG00000232663	RP3-477M7.6	processed_pseudogene
ENSG00000231181	RP13-15M17.1	processed_pseudogene
ENSG00000233268	RP11-558F24.2	processed_pseudogene
ENSG00000271264	RP11-558F24.6	processed_pseudogene
ENSG00000225786	AL590639.1	pseudogene
ENSG00000224340	RP11-496H15.2	processed_pseudogene
ENSG00000233623	PGAM1P11	processed_pseudogene
ENSG00000225158	RP11-340B24.3	processed_pseudogene
ENSG00000215785	CFL1P6	processed_pseudogene
ENSG00000238173	RPL39P6	processed_pseudogene
ENSG00000238199	UBE2V2P3	processed_pseudogene
ENSG00000224338	RP11-149P14.1	processed_pseudogene
ENSG00000224904	RP5-934G17.6	processed_pseudogene
ENSG00000270914	RP5-1077B9.5	processed_pseudogene
ENSG00000227875	RP11-426M1.2	processed_pseudogene
ENSG00000225196	RP5-1118D24.2	processed_pseudogene
ENSG00000226166	RP11-474O21.2	processed_pseudogene
ENSG00000231103	RP5-845O24.3	unprocessed_pseudogene
ENSG00000234064	RP11-450I1.2	unprocessed_pseudogene
ENSG00000250894	RP11-450I1.4	unprocessed_pseudogene
ENSG00000270601	PRAMEF23	unprocessed_pseudogene
ENSG00000250113	RP13-221M14.6	unprocessed_pseudogene
ENSG00000204505	PRAMEF25	unprocessed_pseudogene
ENSG00000229978	RP13-221M14.3	processed_transcript
ENSG00000236179	RP13-221M14.4	unprocessed_pseudogene
ENSG00000179412	HNRNPCP5	processed_pseudogene
ENSG00000224199	WI2-2994D6.1	unprocessed_pseudogene
ENSG00000233394	RP11-248D7.2	unprocessed_pseudogene
ENSG00000231219	RP11-219C24.8	unprocessed_pseudogene
ENSG00000237700	RP11-219C24.6	unitary_pseudogene
ENSG00000204485	XX-FW84067D5.1	unprocessed_pseudogene
ENSG00000224581	XX-FW84067D5.2	unprocessed_pseudogene
ENSG00000215909	RP4-597A16.3	processed_pseudogene
ENSG00000235829	TBCAP2	processed_pseudogene
ENSG00000215720	RP1-21O18.3	processed_pseudogene
ENSG00000235084	CHCHD2P6	processed_pseudogene
ENSG00000236500	RP4-680D5.4	processed_pseudogene
ENSG00000224321	RP11-169K16.6	processed_pseudogene
ENSG00000233954	RP11-169K16.7	processed_pseudogene
ENSG00000178715	RP11-169K16.8	processed_pseudogene
ENSG00000270620	RP1-134O19.3	unprocessed_pseudogene
ENSG00000234607	RP11-5P18.1	processed_pseudogene
ENSG00000231353	RP11-5P18.3	unprocessed_pseudogene
ENSG00000224966	TBC1D3P6	unprocessed_pseudogene
ENSG00000232456	RP11-5P18.10	unprocessed_pseudogene
ENSG00000237276	ANO7P1	transcribed_unprocessed_pseudogene
ENSG00000233929	MT1XP1	processed_pseudogene
ENSG00000226457	RP11-430L17.1	processed_pseudogene
ENSG00000080947	CROCCP3	processed_transcript
ENSG00000225710	RP5-875O13.6	unprocessed_pseudogene
ENSG00000186301	MST1P2	unprocessed_pseudogene
ENSG00000236698	EIF1AXP1	processed_pseudogene
ENSG00000268869	ESPNP	transcribed_unprocessed_pseudogene
ENSG00000227684	CROCCP4	unprocessed_pseudogene
ENSG00000186715	MST1L	processed_transcript
ENSG00000235241	RP11-108M9.5	processed_pseudogene
ENSG00000235282	RP1-8B22.1	processed_pseudogene
ENSG00000225478	RP1-8B22.2	processed_pseudogene
ENSG00000270728	RP4-657E11.10	processed_pseudogene
ENSG00000226396	RPS14P3	processed_pseudogene
ENSG00000215520	RPS4XP4	processed_pseudogene
ENSG00000257033	AL391357.1	pseudogene
ENSG00000235432	RP5-930J4.5	unprocessed_pseudogene
ENSG00000233072	RPS15AP6	processed_pseudogene
ENSG00000236073	RP11-487E1.2	processed_pseudogene
ENSG00000235112	RP11-628K18.1	processed_pseudogene
ENSG00000236216	PPP1R11P1	processed_pseudogene
ENSG00000228823	RP11-293F5.8	unprocessed_pseudogene
ENSG00000227001	NBPF2P	unprocessed_pseudogene
ENSG00000187952	HS6ST1P1	processed_pseudogene
ENSG00000186543	CROCCP5	unprocessed_pseudogene
ENSG00000176378	PFN1P10	processed_pseudogene
ENSG00000231978	RP11-132G19.3	processed_pseudogene
ENSG00000232037	RP11-26H16.1	processed_pseudogene
ENSG00000271428	RP1-224A6.8	processed_pseudogene
ENSG00000234397	RP11-415K20.1	processed_pseudogene
ENSG00000229010	RP5-979D14.1	processed_pseudogene
ENSG00000215381	RP5-1057J7.1	processed_pseudogene
ENSG00000232482	RP4-654C18.1	processed_pseudogene
ENSG00000229239	RP11-223J15.2	unprocessed_pseudogene
ENSG00000203589	RP5-886K2.1	processed_pseudogene
ENSG00000229106	RP11-4M23.2	processed_pseudogene
ENSG00000230228	RP11-4M23.4	processed_pseudogene
ENSG00000215905	RP11-4M23.7	processed_pseudogene
ENSG00000227312	RP11-496D1.2	processed_pseudogene
ENSG00000233419	RP4-781L3.1	processed_pseudogene
ENSG00000261349	RP3-465N24.5	unprocessed_pseudogene
ENSG00000224183	SDHDP6	processed_pseudogene
ENSG00000259984	RP11-335G20.7	unprocessed_pseudogene
ENSG00000238084	RP3-469D22.1	processed_pseudogene
ENSG00000229786	SNRPFP2	processed_pseudogene
ENSG00000223624	RP1-125I3.4	processed_pseudogene
ENSG00000236155	RP11-231P20.2	processed_transcript
ENSG00000270733	RP11-231P20.5	processed_pseudogene
ENSG00000225854	RP11-569G9.7	processed_pseudogene
ENSG00000223583	RP3-476K8.4	processed_pseudogene
ENSG00000224129	DPPA2P2	processed_pseudogene
ENSG00000229247	RP11-492M19.3	processed_pseudogene
ENSG00000235069	RP4-785J1.1	processed_pseudogene
ENSG00000172746	RP11-344H11.4	unprocessed_pseudogene
ENSG00000224064	RP11-344H11.5	processed_pseudogene
ENSG00000225294	OSTCP2	processed_pseudogene
ENSG00000229985	RP11-40H20.5	processed_pseudogene
ENSG00000214973	CHCHD3P3	processed_pseudogene
ENSG00000225159	NPM1P39	processed_pseudogene
ENSG00000225990	SNRPEP7	processed_pseudogene
ENSG00000243659	RP11-4K3__A.3	processed_pseudogene
ENSG00000241547	RP11-4K3__A.5	processed_pseudogene
ENSG00000231207	RP1-144C9.2	processed_pseudogene
ENSG00000235912	RP1-159A19.3	processed_pseudogene
ENSG00000226662	CHMP1AP1	processed_pseudogene
ENSG00000231344	RP3-426I6.2	processed_pseudogene
ENSG00000230833	RPEP3	processed_pseudogene
ENSG00000238231	RP11-460I13.6	processed_pseudogene
ENSG00000228589	SPCS2P4	processed_pseudogene
ENSG00000228943	RP5-1053E7.2	processed_pseudogene
ENSG00000214812	RP5-1053E7.3	processed_pseudogene
ENSG00000229820	RP1-308E4.1	processed_pseudogene
ENSG00000231468	PRDX3P2	processed_pseudogene
ENSG00000225616	RP4-604A21.1	processed_pseudogene
ENSG00000225011	RP11-810H18.1	unprocessed_pseudogene
ENSG00000270927	RP11-179G8.1	processed_pseudogene
ENSG00000231251	RP3-357I16.1	processed_pseudogene
ENSG00000237329	RP11-201O14.1	processed_pseudogene
ENSG00000232768	RP11-201O14.2	processed_pseudogene
ENSG00000215900	SEPW1P	processed_pseudogene
ENSG00000225142	RP11-490K7.1	processed_pseudogene
ENSG00000229447	RP11-490K7.4	processed_pseudogene
ENSG00000215899	RP11-439L8.2	processed_pseudogene
ENSG00000220785	MTMR9LP	transcribed_unprocessed_pseudogene
ENSG00000224333	GAPDHP20	processed_pseudogene
ENSG00000270850	RP11-395N6.4	processed_pseudogene
ENSG00000229259	LRRC37A12P	unprocessed_pseudogene
ENSG00000217644	RP4-803A2.1	processed_pseudogene
ENSG00000239670	RP4-803A2.2	unprocessed_pseudogene
ENSG00000256142	AL513327.1	pseudogene
ENSG00000234512	TLR12P	unitary_pseudogene
ENSG00000235907	RP4-580O19.2	processed_pseudogene
ENSG00000227000	HSPD1P14	processed_pseudogene
ENSG00000270241	RP4-657M3.2	processed_pseudogene
ENSG00000233940	RP11-248I9.2	processed_pseudogene
ENSG00000228348	EFCAB14P1	processed_pseudogene
ENSG00000229994	RPL5P4	processed_pseudogene
ENSG00000236274	RP4-728D4.3	processed_pseudogene
ENSG00000271164	RP4-789D17.4	processed_pseudogene
ENSG00000232862	RP4-665N4.4	processed_transcript
ENSG00000231849	UBE2V2P4	processed_pseudogene
ENSG00000230214	FTLP18	processed_pseudogene
ENSG00000230451	RPS29P6	processed_pseudogene
ENSG00000232273	FTH1P1	processed_pseudogene
ENSG00000237749	RP3-423B22.5	processed_pseudogene
ENSG00000214141	ACTN4P2	processed_pseudogene
ENSG00000227416	RP11-109P14.2	processed_pseudogene
ENSG00000235673	RP11-109P14.8	processed_pseudogene
ENSG00000223589	RP5-884C9.3	processed_pseudogene
ENSG00000215895	RP11-334L9.1	processed_pseudogene
ENSG00000235549	RP11-781D11.1	processed_pseudogene
ENSG00000217897	RP11-420K8.2	processed_pseudogene
ENSG00000237624	OXCT2P1	unprocessed_pseudogene
ENSG00000243970	PPIEL	unprocessed_pseudogene
ENSG00000225333	RP1-144F13.4	processed_pseudogene
ENSG00000229213	RP1-118J21.24	unprocessed_pseudogene
ENSG00000228477	RP3-342P20.2	processed_pseudogene
ENSG00000226745	RP11-115D7.3	processed_pseudogene
ENSG00000231296	RP1-39G22.4	processed_pseudogene
ENSG00000227311	RP1-228H13.1	processed_pseudogene
ENSG00000213172	RP1-228H13.2	processed_pseudogene
ENSG00000236505	RP1-63P18.2	unprocessed_pseudogene
ENSG00000233910	GTF2F2P2	processed_pseudogene
ENSG00000228940	RP11-348A7.1	unprocessed_pseudogene
ENSG00000233118	UBE2V1P8	processed_pseudogene
ENSG00000215893	RP4-635E8.1	processed_pseudogene
ENSG00000213987	RP11-399E6.2	processed_pseudogene
ENSG00000230638	RP11-486B10.4	processed_pseudogene
ENSG00000227538	HNRNPFP1	processed_pseudogene
ENSG00000228776	RP11-319C21.1	processed_pseudogene
ENSG00000235002	RP11-157D18.2	processed_pseudogene
ENSG00000230116	RP11-163G10.2	processed_pseudogene
ENSG00000236876	TMSB4XP1	processed_pseudogene
ENSG00000236180	RP11-163G10.4	processed_pseudogene
ENSG00000233708	RP11-342M1.7	processed_pseudogene
ENSG00000237090	RP11-342M1.6	processed_pseudogene
ENSG00000225099	ATP6V1E1P1	processed_pseudogene
ENSG00000233674	RP11-184I16.3	processed_pseudogene
ENSG00000224751	SHMT1P1	processed_pseudogene
ENSG00000227163	RP5-1198O20.5	processed_pseudogene
ENSG00000271647	KRT8P47	processed_pseudogene
ENSG00000233514	RP11-570P14.1	processed_pseudogene
ENSG00000239275	RP4-675G8.2	unprocessed_pseudogene
ENSG00000226804	RP4-675G8.3	processed_pseudogene
ENSG00000238037	RP4-675G8.4	processed_pseudogene
ENSG00000227994	RP5-891H21.1	processed_pseudogene
ENSG00000271329	RP5-891H21.5	processed_pseudogene
ENSG00000234093	RPS15AP11	processed_pseudogene
ENSG00000226499	RP5-882O7.1	processed_pseudogene
ENSG00000229815	CCNB1IP1P1	processed_pseudogene
ENSG00000232369	RP5-882O7.4	processed_pseudogene
ENSG00000268949	MRPS17P1	processed_pseudogene
ENSG00000234315	OSTCP5	processed_pseudogene
ENSG00000236872	RP11-291L19.1	processed_pseudogene
ENSG00000234379	HMGB1P48	unprocessed_pseudogene
ENSG00000225447	RPS15AP10	processed_pseudogene
ENSG00000234329	RP11-767N6.2	processed_pseudogene
ENSG00000236111	RP11-630I5.1	processed_pseudogene
ENSG00000232467	TMA16P2	processed_pseudogene
ENSG00000233114	RP4-533D7.3	processed_pseudogene
ENSG00000225779	RP4-603I14.3	processed_pseudogene
ENSG00000232022	RP5-1109J22.1	processed_transcript
ENSG00000233647	RP11-8J9.1	processed_pseudogene
ENSG00000236476	RP11-8J9.5	processed_pseudogene
ENSG00000154198	CYP4Z2P	transcribed_unprocessed_pseudogene
ENSG00000238145	RP11-346M5.1	processed_pseudogene
ENSG00000259832	RP11-346M5.6	unprocessed_pseudogene
ENSG00000261196	RP11-346M5.5	unprocessed_pseudogene
ENSG00000261593	RP11-346M5.4	unprocessed_pseudogene
ENSG00000261290	RP11-346M5.3	unprocessed_pseudogene
ENSG00000225154	RP11-184J23.2	processed_pseudogene
ENSG00000225514	MTND1P34	transcribed_processed_pseudogene
ENSG00000271355	RP4-666O22.3	processed_pseudogene
ENSG00000229554	RPL21P24	processed_pseudogene
ENSG00000227883	ATP6V0E1P4	processed_pseudogene
ENSG00000237180	CYP46A4P	processed_pseudogene
ENSG00000242267	SKINTL	processed_transcript
ENSG00000224986	PPP1R8P1	processed_pseudogene
ENSG00000235105	RP11-329A14.1	processed_pseudogene
ENSG00000232514	RP11-329A14.2	processed_pseudogene
ENSG00000237478	RP5-926E3.1	processed_pseudogene
ENSG00000215887	ZNF859P	unprocessed_pseudogene
ENSG00000233595	MTND2P29	processed_pseudogene
ENSG00000230828	RP11-492I2.1	processed_pseudogene
ENSG00000234080	RP11-183G22.1	processed_pseudogene
ENSG00000229316	HMGB1P45	processed_pseudogene
ENSG00000225671	FCF1P6	processed_pseudogene
ENSG00000230585	PHBP12	processed_pseudogene
ENSG00000237130	MRPS6P2	processed_pseudogene
ENSG00000213478	CFL1P2	processed_pseudogene
ENSG00000233406	RP11-296A18.5	processed_pseudogene
ENSG00000232027	RP11-275F13.3	processed_pseudogene
ENSG00000227742	CALR4P	unitary_pseudogene
ENSG00000236973	GAPDHP51	processed_pseudogene
ENSG00000232846	SLC25A6P3	processed_pseudogene
ENSG00000230604	TSEN15P2	processed_pseudogene
ENSG00000229032	RP11-91A18.1	processed_pseudogene
ENSG00000228407	RP4-800M22.1	processed_pseudogene
ENSG00000223429	RP4-800M22.2	processed_pseudogene
ENSG00000224255	PDCL3P6	processed_pseudogene
ENSG00000236004	RP4-800M22.4	processed_pseudogene
ENSG00000237663	DNAJC19P7	processed_pseudogene
ENSG00000213735	ANAPC10P1	processed_pseudogene
ENSG00000224680	PLA2G12AP1	processed_pseudogene
ENSG00000236290	EEF1GP7	processed_pseudogene
ENSG00000233664	NDUFS5P3	processed_pseudogene
ENSG00000228929	RP11-159C21.4	processed_pseudogene
ENSG00000230953	RP4-631H13.6	processed_pseudogene
ENSG00000231866	RP4-631H13.4	processed_pseudogene
ENSG00000237279	RP4-631H13.5	processed_pseudogene
ENSG00000236360	RP11-334A14.2	processed_pseudogene
ENSG00000226147	TUBBP10	processed_pseudogene
ENSG00000227644	HIGD1AP11	processed_pseudogene
ENSG00000236253	SLC25A3P1	processed_transcript
ENSG00000229687	RP4-654H19.2	processed_pseudogene
ENSG00000219102	HNRNPA3P12	processed_pseudogene
ENSG00000197015	AL353898.1	pseudogene
ENSG00000203276	AL353898.2	pseudogene
ENSG00000225183	RP4-758J24.4	processed_pseudogene
ENSG00000237611	AL353898.3	pseudogene
ENSG00000237173	RP5-866L20.2	processed_pseudogene
ENSG00000227453	HNRNPA1P63	processed_pseudogene
ENSG00000231095	GYG1P3	processed_pseudogene
ENSG00000231900	GOT2P1	processed_pseudogene
ENSG00000232198	RP4-633H17.2	processed_pseudogene
ENSG00000227104	PIGQP1	transcribed_unprocessed_pseudogene
ENSG00000229871	RP4-710M16.1	processed_pseudogene
ENSG00000236776	RPL21P23	processed_pseudogene
ENSG00000224980	RP11-377K22.3	processed_pseudogene
ENSG00000225475	RP11-377K22.2	processed_pseudogene
ENSG00000236888	RP11-243M12.1	processed_pseudogene
ENSG00000229887	HNRNPA1P6	unprocessed_pseudogene
ENSG00000223416	RP11-393I23.2	processed_pseudogene
ENSG00000230546	RP11-393I23.3	unprocessed_pseudogene
ENSG00000233216	RP11-414C16.1	processed_pseudogene
ENSG00000270209	RP4-592A1.4	processed_pseudogene
ENSG00000185839	RP4-592A1.2	pseudogene
ENSG00000228121	PHBP3	processed_pseudogene
ENSG00000229332	PGBD4P8	processed_pseudogene
ENSG00000223920	RP11-430G17.1	processed_pseudogene
ENSG00000236646	LAMTOR5P1	processed_pseudogene
ENSG00000234204	PIGPP2	processed_pseudogene
ENSG00000234088	RPS15AP7	processed_pseudogene
ENSG00000237227	RP5-1155K23.4	processed_pseudogene
ENSG00000270549	RP11-293K19.1	processed_pseudogene
ENSG00000213703	RP5-849H19.2	processed_pseudogene
ENSG00000237163	RP4-771M4.2	processed_pseudogene
ENSG00000223683	AL138935.1	processed_pseudogene
ENSG00000236674	RP4-792G4.3	processed_pseudogene
ENSG00000177452	RP4-597J3.1	processed_pseudogene
ENSG00000228056	CFL1P3	processed_pseudogene
ENSG00000234784	RP11-182I10.1	processed_pseudogene
ENSG00000233877	RP11-182I10.2	processed_pseudogene
ENSG00000185031	SLC2A3P2	processed_pseudogene
ENSG00000235804	RP4-535B20.2	processed_pseudogene
ENSG00000234496	MRPS21P1	processed_pseudogene
ENSG00000231622	RP4-700A9.1	processed_pseudogene
ENSG00000234144	RP5-1044H5.2	processed_pseudogene
ENSG00000224570	RP11-430H12.2	processed_pseudogene
ENSG00000228523	RP4-763G1.1	processed_pseudogene
ENSG00000238139	RP11-393N21.1	processed_pseudogene
ENSG00000232048	HNRNPCP9	processed_pseudogene
ENSG00000235055	RP4-609E1.2	processed_pseudogene
ENSG00000228431	ARL5AP3	processed_pseudogene
ENSG00000234383	CTBP2P8	processed_pseudogene
ENSG00000229133	RPS7P4	processed_pseudogene
ENSG00000225242	COX6B1P7	processed_pseudogene
ENSG00000237622	TCEB1P18	processed_pseudogene
ENSG00000229440	RP5-1033K19.2	processed_pseudogene
ENSG00000225167	RP4-694A7.3	processed_pseudogene
ENSG00000270615	RP11-379C1.1	processed_pseudogene
ENSG00000229359	PIN1P1	transcribed_processed_pseudogene
ENSG00000233020	RP11-42O15.2	processed_pseudogene
ENSG00000237033	CASP3P1	processed_pseudogene
ENSG00000226324	RP11-115M14.1	processed_pseudogene
ENSG00000271618	RP11-175G14.2	processed_pseudogene
ENSG00000233994	GDI2P2	processed_pseudogene
ENSG00000227207	RPL31P12	processed_pseudogene
ENSG00000229636	KRT8P21	processed_pseudogene
ENSG00000224493	RP11-87O11.1	processed_pseudogene
ENSG00000213579	RP4-595K12.1	processed_pseudogene
ENSG00000230863	RP4-595K12.2	processed_pseudogene
ENSG00000181227	RP4-682C21.2	processed_pseudogene
ENSG00000223905	RP11-335E14.1	processed_pseudogene
ENSG00000226415	TPI1P1	processed_pseudogene
ENSG00000226084	RP4-706A16.3	processed_pseudogene
ENSG00000228187	RP11-363H12.1	processed_pseudogene
ENSG00000232672	RP4-706L14.2	processed_pseudogene
ENSG00000219201	RP11-181C21.4	processed_pseudogene
ENSG00000235613	NSRP1P1	processed_pseudogene
ENSG00000232015	RP11-181C21.6	processed_pseudogene
ENSG00000213561	RP11-386I14.2	processed_pseudogene
ENSG00000213560	RP11-386I14.3	processed_pseudogene
ENSG00000233333	RNFT1P2	processed_pseudogene
ENSG00000227556	RP11-472F19.1	unprocessed_pseudogene
ENSG00000238015	RP4-641G12.3	processed_pseudogene
ENSG00000235400	RP4-641G12.4	processed_pseudogene
ENSG00000230787	PSAT1P3	processed_pseudogene
ENSG00000232676	ADH5P2	processed_pseudogene
ENSG00000235756	RP11-339A11.1	processed_pseudogene
ENSG00000236407	HMGB1P18	processed_pseudogene
ENSG00000213559	HNRNPA1P64	processed_pseudogene
ENSG00000227062	RP11-115A15.4	processed_pseudogene
ENSG00000234108	RP11-115A15.2	processed_pseudogene
ENSG00000227937	MTND2P30	processed_pseudogene
ENSG00000229752	RP5-831K15.1	processed_pseudogene
ENSG00000235089	RP3-445O10.1	processed_pseudogene
ENSG00000224494	HNRNPA3P14	processed_pseudogene
ENSG00000227288	RP5-837I24.1	processed_pseudogene
ENSG00000242598	MED28P8	processed_pseudogene
ENSG00000234683	RP5-837I24.5	processed_pseudogene
ENSG00000215875	ST13P20	transcribed_processed_pseudogene
ENSG00000229486	RP4-552O12.1	processed_pseudogene
ENSG00000213540	RP11-486G15.1	processed_pseudogene
ENSG00000226970	RP11-82H13.2	processed_pseudogene
ENSG00000249237	RP11-376N17.4	processed_transcript
ENSG00000240520	UOX	processed_transcript
ENSG00000122432	SPATA1	processed_transcript
ENSG00000232622	RP11-484D4.3	processed_pseudogene
ENSG00000229505	RP4-682E18.1	processed_pseudogene
ENSG00000231349	RP11-444C12.1	processed_pseudogene
ENSG00000224466	RP4-651E10.3	processed_pseudogene
ENSG00000153923	CLCA3P	processed_transcript
ENSG00000230721	RP4-612B15.2	processed_pseudogene
ENSG00000235251	RP11-384B12.2	processed_pseudogene
ENSG00000225568	RP11-384B12.3	processed_pseudogene
ENSG00000270507	CTA-21C21.1	processed_pseudogene
ENSG00000230053	RP11-76N22.1	processed_pseudogene
ENSG00000237959	RPL36AP10	processed_pseudogene
ENSG00000241975	TCEB1P19	processed_pseudogene
ENSG00000235308	RP11-82K18.2	processed_pseudogene
ENSG00000234518	PTGES3P1	pseudogene
ENSG00000238081	RP4-620F22.3	processed_pseudogene
ENSG00000233235	RP5-908D6.1	unprocessed_pseudogene
ENSG00000215874	CAPNS1P1	processed_pseudogene
ENSG00000225492	GBP1P1	transcribed_unprocessed_pseudogene
ENSG00000226394	RP11-413E1.2	processed_pseudogene
ENSG00000228175	GEMIN8P4	processed_pseudogene
ENSG00000232882	PHKA1P1	processed_pseudogene
ENSG00000232393	RPL5P6	processed_pseudogene
ENSG00000215873	FEN1P1	processed_pseudogene
ENSG00000241318	RP11-47K11.2	processed_pseudogene
ENSG00000229067	RP11-91I11.1	processed_pseudogene
ENSG00000203914	HSP90B3P	processed_pseudogene
ENSG00000233228	LPCAT2BP	unitary_pseudogene
ENSG00000230667	SETP18	processed_pseudogene
ENSG00000224678	GAPDHP46	processed_pseudogene
ENSG00000233401	PRKAR1AP	processed_pseudogene
ENSG00000226773	RP4-775D17.1	processed_pseudogene
ENSG00000233125	ACTBP12	transcribed_processed_pseudogene
ENSG00000223787	RP4-593M8.1	processed_pseudogene
ENSG00000229992	HMGB3P9	processed_pseudogene
ENSG00000225505	RP11-330C7.3	processed_pseudogene
ENSG00000234202	RP11-330C7.4	processed_pseudogene
ENSG00000223896	CCNJP2	processed_pseudogene
ENSG00000229052	RP11-386I23.1	transcribed_processed_pseudogene
ENSG00000237003	RP4-612C19.1	processed_pseudogene
ENSG00000225297	RP4-612C19.2	processed_pseudogene
ENSG00000229567	RP4-717I23.2	processed_pseudogene
ENSG00000229635	RP4-713B5.2	processed_pseudogene
ENSG00000223490	CHCHD2P5	processed_pseudogene
ENSG00000234099	MTND4P11	unprocessed_pseudogene
ENSG00000235794	RP5-837O21.6	unprocessed_pseudogene
ENSG00000232752	RP5-837O21.5	unprocessed_pseudogene
ENSG00000229842	RP5-837O21.4	unprocessed_pseudogene
ENSG00000250890	RP5-837O21.8	unprocessed_pseudogene
ENSG00000236689	RP5-837O21.3	unprocessed_pseudogene
ENSG00000226960	RP5-837O21.1	unprocessed_pseudogene
ENSG00000233129	RP5-837O21.2	processed_pseudogene
ENSG00000178596	GAPDHP29	processed_pseudogene
ENSG00000232918	RP11-366L18.1	processed_pseudogene
ENSG00000232857	KATNBL1P2	processed_pseudogene
ENSG00000244433	PGBD4P7	transcribed_processed_pseudogene
ENSG00000225923	RP4-736I12.1	processed_pseudogene
ENSG00000234422	UBE2WP1	processed_pseudogene
ENSG00000228502	EEF1A1P11	processed_pseudogene
ENSG00000234226	NDUFS5P2	processed_pseudogene
ENSG00000137970	RP11-122C9.1	processed_pseudogene
ENSG00000228057	SEC63P1	processed_pseudogene
ENSG00000226128	RPL26P9	processed_pseudogene
ENSG00000230718	RP11-272L13.2	processed_pseudogene
ENSG00000270911	RP11-272L13.4	processed_pseudogene
ENSG00000233557	NFU1P2	processed_pseudogene
ENSG00000227034	RP11-234N17.1	processed_pseudogene
ENSG00000233983	RP4-735N21.1	processed_pseudogene
ENSG00000223656	HMGB3P10	processed_pseudogene
ENSG00000231996	RP4-581O6.1	processed_pseudogene
ENSG00000226952	RP4-714D9.4	processed_pseudogene
ENSG00000271415	RP11-305E17.7	processed_pseudogene
ENSG00000225169	BRI3P1	processed_pseudogene
ENSG00000230287	RP11-305E17.4	processed_pseudogene
ENSG00000215871	RP5-837M10.1	processed_pseudogene
ENSG00000234332	BCAS2P2	processed_pseudogene
ENSG00000213421	RP11-84O12.2	processed_pseudogene
ENSG00000224685	RP11-84O12.3	processed_pseudogene
ENSG00000230946	HNRNPA1P68	processed_pseudogene
ENSG00000271578	RP5-1033H2.1	processed_pseudogene
ENSG00000228399	RP4-575N6.2	processed_pseudogene
ENSG00000173810	PPIAP7	processed_pseudogene
ENSG00000183298	RP11-556K13.1	processed_pseudogene
ENSG00000271277	RP11-82O2.2	processed_pseudogene
ENSG00000162699	DNAJA1P5	processed_pseudogene
ENSG00000234257	SOD2P1	processed_pseudogene
ENSG00000236085	ACTG1P4	processed_pseudogene
ENSG00000234441	RP5-1108M17.5	unprocessed_pseudogene
ENSG00000227408	AMYP1	unprocessed_pseudogene
ENSG00000225191	RP11-97C18.1	processed_pseudogene
ENSG00000243500	RP11-364B6.2	processed_pseudogene
ENSG00000228347	FTLP17	processed_pseudogene
ENSG00000225036	RP11-414B7.1	processed_pseudogene
ENSG00000227850	SEPT2P1	processed_pseudogene
ENSG00000237897	RP11-90H3.2	processed_pseudogene
ENSG00000232952	RP11-90H3.1	processed_pseudogene
ENSG00000230932	RP5-947P14.2	processed_pseudogene
ENSG00000270342	RP11-478L17.1	processed_pseudogene
ENSG00000270976	RP11-110F24.1	processed_pseudogene
ENSG00000233449	RP11-233E12.4	processed_pseudogene
ENSG00000232551	RP11-233E12.2	processed_pseudogene
ENSG00000224550	RP11-270C12.3	processed_pseudogene
ENSG00000241361	SLC25A24P1	processed_transcript
ENSG00000238118	SLC25A24P2	unprocessed_pseudogene
ENSG00000227832	ST13P21	processed_pseudogene
ENSG00000226483	RP5-964H19.2	processed_pseudogene
ENSG00000228076	RP11-475E11.2	processed_pseudogene
ENSG00000237349	RP5-1065J22.2	processed_pseudogene
ENSG00000244716	RP11-20O24.4	processed_pseudogene
ENSG00000228665	RP11-20O24.1	processed_pseudogene
ENSG00000228054	RANP5	processed_pseudogene
ENSG00000251484	RP5-1065J22.4	processed_pseudogene
ENSG00000235045	RP5-1160K1.1	processed_pseudogene
ENSG00000224927	NDUFA5P10	processed_pseudogene
ENSG00000240194	CYMP	processed_transcript
ENSG00000237415	NRBF2P3	processed_pseudogene
ENSG00000232791	OR11I1P	unitary_pseudogene
ENSG00000225672	CCNT2P1	processed_pseudogene
ENSG00000236040	CHIAP1	unprocessed_pseudogene
ENSG00000203878	CHIAP2	processed_transcript
ENSG00000232240	RP5-1125M8.3	processed_pseudogene
ENSG00000234020	CHIAP3	unprocessed_pseudogene
ENSG00000236012	HIGD1AP12	processed_pseudogene
ENSG00000227179	PGCP1	processed_transcript
ENSG00000233337	UBE2FP3	processed_pseudogene
ENSG00000215867	KRT18P57	processed_pseudogene
ENSG00000234388	RP5-965F6.1	processed_pseudogene
ENSG00000235299	MRPL53P1	processed_pseudogene
ENSG00000234790	RP11-426L16.7	processed_pseudogene
ENSG00000228040	RP3-522D1.2	processed_pseudogene
ENSG00000229020	AKR7A2P1	processed_pseudogene
ENSG00000237278	RLIMP2	processed_pseudogene
ENSG00000233839	RP11-389O22.4	processed_pseudogene
ENSG00000236887	RP11-389O22.5	processed_pseudogene
ENSG00000232499	RP11-512F24.1	processed_pseudogene
ENSG00000238256	MTND5P20	processed_pseudogene
ENSG00000232450	RP4-730K3.3	transcribed_processed_pseudogene
ENSG00000270780	RP4-590F24.1	processed_pseudogene
ENSG00000271419	RP4-591B8.3	processed_pseudogene
ENSG00000226984	RP4-591B8.2	processed_pseudogene
ENSG00000225650	EIF2S2P5	processed_pseudogene
ENSG00000236480	PKMP1	processed_pseudogene
ENSG00000227970	NR1H5P	unitary_pseudogene
ENSG00000226973	RP4-663N10.2	unprocessed_pseudogene
ENSG00000229101	TCEB1P20	unprocessed_pseudogene
ENSG00000232185	CNOT7P2	processed_pseudogene
ENSG00000270631	RP11-710N8.3	processed_pseudogene
ENSG00000214204	HNRNPA1P43	processed_pseudogene
ENSG00000271143	RP11-12L8.2	processed_pseudogene
ENSG00000177173	NAP1L4P1	processed_pseudogene
ENSG00000231072	GAPDHP64	processed_pseudogene
ENSG00000223489	NEFHP1	processed_pseudogene
ENSG00000225079	FTH1P22	processed_pseudogene
ENSG00000228453	RPS15AP9	processed_pseudogene
ENSG00000226755	VPS25P1	processed_pseudogene
ENSG00000213262	AL365331.2	processed_pseudogene
ENSG00000270719	RP11-134N8.2	processed_pseudogene
ENSG00000228217	AL390877.1	processed_pseudogene
ENSG00000226126	PSMC1P12	processed_pseudogene
ENSG00000229911	RP4-630J13.1	processed_pseudogene
ENSG00000223575	RBMX2P3	processed_pseudogene
ENSG00000236804	RPS3AP12	processed_pseudogene
ENSG00000227056	RP11-418J17.2	processed_pseudogene
ENSG00000232780	RP5-871G17.5	processed_pseudogene
ENSG00000203858	HSD3BP2	unprocessed_pseudogene
ENSG00000235595	GAPDHP23	processed_pseudogene
ENSG00000187481	HSD3BP1	unprocessed_pseudogene
ENSG00000229570	GAPDHP58	processed_pseudogene
ENSG00000226443	GAPDHP32	processed_pseudogene
ENSG00000249798	HSD3BP3	unprocessed_pseudogene
ENSG00000239873	GAPDHP27	processed_pseudogene
ENSG00000203855	HSD3BP4	processed_pseudogene
ENSG00000240244	GAPDHP33	processed_pseudogene
ENSG00000198857	HSD3BP5	transcribed_unprocessed_pseudogene
ENSG00000215864	NBPF7	unprocessed_pseudogene
ENSG00000227205	PFN1P9	processed_pseudogene
ENSG00000226446	NOTCH2P1	processed_pseudogene
ENSG00000268993	RP11-439A17.5	processed_pseudogene
ENSG00000213244	HIST2H3DP1	unprocessed_pseudogene
ENSG00000223345	HIST2H2BA	transcribed_unprocessed_pseudogene
ENSG00000171943	SRGAP2C	unprocessed_pseudogene
ENSG00000233432	RP11-344P13.3	processed_pseudogene
ENSG00000231752	EMBP1	unprocessed_pseudogene
ENSG00000225015	SNX18P15	processed_pseudogene
ENSG00000233218	SNX18P16	processed_pseudogene
ENSG00000242676	ANKRD20A12P	transcribed_unprocessed_pseudogene
ENSG00000230446	RP11-423O2.3	unprocessed_pseudogene
ENSG00000236055	RP11-423O2.2	unprocessed_pseudogene
ENSG00000230255	RP11-423O2.1	unprocessed_pseudogene
ENSG00000229683	ASNSP5	unprocessed_pseudogene
ENSG00000232745	ANKRD20A14P	unprocessed_pseudogene
ENSG00000231289	RP11-782C8.6	processed_pseudogene
ENSG00000229420	RP11-782C8.7	processed_pseudogene
ENSG00000234654	RP11-782C8.8	unprocessed_pseudogene
ENSG00000225010	RP11-435B5.1	processed_pseudogene
ENSG00000232571	RP11-435B5.2	processed_pseudogene
ENSG00000240007	RP6-206I17.4	transcribed_unprocessed_pseudogene
ENSG00000196369	SRGAP2B	transcribed_unprocessed_pseudogene
ENSG00000271644	RP3-365I19.2	processed_pseudogene
ENSG00000271223	RP6-137J22.3	processed_pseudogene
ENSG00000225241	RP11-640M9.2	processed_transcript
ENSG00000203843	PFN1P2	processed_pseudogene
ENSG00000215861	WI2-1896O14.1	unprocessed_pseudogene
ENSG00000271546	RP4-725K1.1	processed_pseudogene
ENSG00000177144	NUDT4P1	processed_pseudogene
ENSG00000211451	GNRHR2	processed_transcript
ENSG00000215860	PDZK1P1	transcribed_unprocessed_pseudogene
ENSG00000229828	RP11-94I2.1	unprocessed_pseudogene
ENSG00000232637	WI2-3658N16.1	transcribed_unprocessed_pseudogene
ENSG00000227216	PFN1P5	processed_pseudogene
ENSG00000198658	ABHD17AP2	unprocessed_pseudogene
ENSG00000239475	HYDIN2	processed_transcript
ENSG00000244371	PFN1P8	processed_pseudogene
ENSG00000227242	NBPF13P	unprocessed_pseudogene
ENSG00000225603	RP11-325P15.1	processed_pseudogene
ENSG00000230832	RP11-325P15.2	processed_pseudogene
ENSG00000180867	PDIA3P1	pseudogene
ENSG00000226015	CCT8P1	processed_pseudogene
ENSG00000236806	RP11-337C18.7	processed_pseudogene
ENSG00000213226	RP11-337C18.4	processed_pseudogene
ENSG00000226653	OR13Z1P	unitary_pseudogene
ENSG00000272443	OR13Z2P	unprocessed_pseudogene
ENSG00000272480	OR13Z3P	unprocessed_pseudogene
ENSG00000223728	RP11-314N2.2	processed_pseudogene
ENSG00000244211	PDZK1P2	unprocessed_pseudogene
ENSG00000227778	XXyac-YX155B6.2	unprocessed_pseudogene
ENSG00000225080	PFN1P4	processed_pseudogene
ENSG00000203835	ABHD17AP1	unprocessed_pseudogene
ENSG00000224335	RP11-301M17.2	unprocessed_pseudogene
ENSG00000227700	RP11-301M17.1	processed_pseudogene
ENSG00000228626	RP11-495P10.9	unprocessed_pseudogene
ENSG00000235988	RP11-495P10.4	processed_pseudogene
ENSG00000225871	RP11-495P10.10	processed_pseudogene
ENSG00000270656	RP3-328E19.5	processed_pseudogene
ENSG00000223491	RP3-328E19.4	processed_pseudogene
ENSG00000223612	RP11-289I10.2	processed_pseudogene
ENSG00000271291	RP11-289I10.3	processed_pseudogene
ENSG00000234367	PFN1P3	processed_pseudogene
ENSG00000229002	RP11-666A1.4	unprocessed_pseudogene
ENSG00000227212	PFN1P7	processed_pseudogene
ENSG00000226675	RP11-666A1.3	processed_pseudogene
ENSG00000271439	RP11-666A1.7	processed_pseudogene
ENSG00000231267	PPIAL4E	processed_pseudogene
ENSG00000237533	PFN1P6	processed_pseudogene
ENSG00000233586	RP11-763B22.3	processed_pseudogene
ENSG00000270239	RP11-763B22.10	processed_pseudogene
ENSG00000230582	PPIAL4F	processed_pseudogene
ENSG00000223495	RP11-763B22.7	processed_pseudogene
ENSG00000231448	RP11-763B22.9	unprocessed_pseudogene
ENSG00000242943	NKAIN1P1	processed_pseudogene
ENSG00000175658	DRD5P2	processed_pseudogene
ENSG00000203825	RP11-744H18.1	unprocessed_pseudogene
ENSG00000179571	NBPF23	unprocessed_pseudogene
ENSG00000226028	PFN1P12	processed_pseudogene
ENSG00000242352	RP11-403I13.6	transcribed_processed_pseudogene
ENSG00000270962	RP11-403I13.10	processed_pseudogene
ENSG00000237503	RP5-998N21.3	processed_pseudogene
ENSG00000253193	FCGR1C	processed_transcript
ENSG00000240929	HIST2H2BB	transcribed_unprocessed_pseudogene
ENSG00000268074	RP5-998N21.8	processed_pseudogene
ENSG00000271594	RP11-277L2.6	processed_pseudogene
ENSG00000269501	RP11-353N4.6	processed_transcript
ENSG00000268554	RP11-353N4.7	processed_transcript
ENSG00000239903	RP11-353N4.2	transcribed_processed_pseudogene
ENSG00000237168	RP11-353N4.3	processed_pseudogene
ENSG00000197844	AL358813.1	pseudogene
ENSG00000226500	RP11-196G18.1	processed_pseudogene
ENSG00000220323	HIST2H2BD	processed_pseudogene
ENSG00000203819	HIST2H2BC	processed_pseudogene
ENSG00000223945	RP11-458I7.1	processed_pseudogene
ENSG00000236713	RP11-363I22.3	processed_pseudogene
ENSG00000224690	UBE2D3P3	processed_pseudogene
ENSG00000224800	RP11-235D19.2	processed_pseudogene
ENSG00000229357	RP11-235D19.3	processed_pseudogene
ENSG00000233717	RP11-68I18.2	processed_pseudogene
ENSG00000223861	RP11-74C1.2	processed_pseudogene
ENSG00000236940	RP11-98D18.7	processed_pseudogene
ENSG00000223810	KRT8P28	processed_pseudogene
ENSG00000240667	AL450992.6	unprocessed_pseudogene
ENSG00000232678	SPTLC1P4	processed_pseudogene
ENSG00000233792	HDHD1P2	processed_pseudogene
ENSG00000183586	HMGN3P1	processed_pseudogene
ENSG00000226947	RP1-52J10.9	unprocessed_pseudogene
ENSG00000229713	RP1-43O17.1	unprocessed_pseudogene
ENSG00000233819	RP1-43O17.2	unprocessed_pseudogene
ENSG00000234262	RP1-20N18.4	unprocessed_pseudogene
ENSG00000229035	SPRR2C	unprocessed_pseudogene
ENSG00000230779	RP1-140J1.4	processed_pseudogene
ENSG00000237008	AL591704.5	processed_pseudogene
ENSG00000224784	AL591704.7	processed_pseudogene
ENSG00000203781	AL591704.9	unprocessed_pseudogene
ENSG00000235015	RP11-216N14.1	processed_pseudogene
ENSG00000231827	RP11-216N14.5	unprocessed_pseudogene
ENSG00000223599	RP11-216N14.7	processed_pseudogene
ENSG00000236327	RP11-759F5.1	processed_pseudogene
ENSG00000231416	RP11-422P24.9	processed_pseudogene
ENSG00000231837	RPS7P2	processed_pseudogene
ENSG00000237920	RP11-350G8.4	unprocessed_pseudogene
ENSG00000226855	RP11-350G8.3	processed_pseudogene
ENSG00000228264	RP11-350G8.7	processed_pseudogene
ENSG00000223452	HMGN2P18	processed_pseudogene
ENSG00000160766	GBAP1	processed_transcript
ENSG00000236675	MTX1P1	unprocessed_pseudogene
ENSG00000237872	POU5F1P4	pseudogene
ENSG00000271267	RP11-29H23.7	processed_pseudogene
ENSG00000225082	DAP3P1	unprocessed_pseudogene
ENSG00000223503	RP11-29H23.6	processed_pseudogene
ENSG00000203761	MSTO2P	unprocessed_pseudogene
ENSG00000246203	RP11-29H23.5	unprocessed_pseudogene
ENSG00000234937	RP11-101O6.2	processed_pseudogene
ENSG00000228155	AL589685.1	pseudogene
ENSG00000237842	RP11-110J1.2	processed_pseudogene
ENSG00000224520	KRT8P45	processed_pseudogene
ENSG00000235700	CYCSP52	processed_pseudogene
ENSG00000236731	RP4-801G22.2	unprocessed_pseudogene
ENSG00000233712	RP4-801G22.3	unprocessed_pseudogene
ENSG00000231700	RP11-367J7.4	processed_pseudogene
ENSG00000232366	VDAC1P9	processed_pseudogene
ENSG00000227425	MRPS21P2	processed_pseudogene
ENSG00000236957	RP11-451O13.1	processed_transcript
ENSG00000227295	ELL2P1	processed_pseudogene
ENSG00000229914	RP11-404O13.4	processed_pseudogene
ENSG00000230942	HMGN1P5	processed_pseudogene
ENSG00000203758	OR10T1P	unprocessed_pseudogene
ENSG00000236257	EI24P2	processed_pseudogene
ENSG00000198703	OR10R3P	unprocessed_pseudogene
ENSG00000227445	OR10R1P	unprocessed_pseudogene
ENSG00000231434	RP11-144L1.8	processed_pseudogene
ENSG00000231237	OR6K1P	unprocessed_pseudogene
ENSG00000180437	OR6K4P	unprocessed_pseudogene
ENSG00000226949	OR6K5P	unprocessed_pseudogene
ENSG00000229724	OR2AQ1P	unprocessed_pseudogene
ENSG00000180409	OR10AA1P	unprocessed_pseudogene
ENSG00000229849	RP11-393K10.1	unprocessed_pseudogene
ENSG00000233473	RP11-520H16.4	processed_pseudogene
ENSG00000215846	MPTX1	processed_pseudogene
ENSG00000248642	OR10J2P	unprocessed_pseudogene
ENSG00000248442	OR10J7P	unitary_pseudogene
ENSG00000251686	OR10J8P	unprocessed_pseudogene
ENSG00000249197	OR10J9P	unprocessed_pseudogene
ENSG00000231100	RP11-740C1.2	unprocessed_pseudogene
ENSG00000271890	OR10AE1P	unprocessed_pseudogene
ENSG00000158731	OR10J6P	unprocessed_pseudogene
ENSG00000223603	CRPP1	unprocessed_pseudogene
ENSG00000235226	RP11-419N10.5	processed_pseudogene
ENSG00000237409	RP11-226L15.1	processed_pseudogene
ENSG00000224261	RP11-179G5.1	processed_pseudogene
ENSG00000235082	SUMO1P3	processed_pseudogene
ENSG00000235101	SETP9	transcribed_processed_pseudogene
ENSG00000227239	AL121985.1	pseudogene
ENSG00000226003	RP11-312J18.3	processed_pseudogene
ENSG00000213080	RP11-312J18.5	processed_pseudogene
ENSG00000233691	RP11-312J18.7	processed_pseudogene
ENSG00000232879	RP11-544M22.3	processed_pseudogene
ENSG00000236484	RRM2P2	processed_pseudogene
ENSG00000215840	RP11-122G18.7	processed_pseudogene
ENSG00000224203	RPS23P10	unprocessed_pseudogene
ENSG00000225217	HSPA7	unprocessed_pseudogene
ENSG00000231586	RPS23P9	unprocessed_pseudogene
ENSG00000213075	RPL31P11	transcribed_processed_pseudogene
ENSG00000229808	RP11-456P18.2	transcribed_processed_pseudogene
ENSG00000227243	SLAMF6P1	processed_pseudogene
ENSG00000227941	UQCRBP2	processed_pseudogene
ENSG00000230739	RP11-331H2.4	unprocessed_pseudogene
ENSG00000227667	RP11-331H2.3	processed_pseudogene
ENSG00000225755	RP11-267N12.2	processed_pseudogene
ENSG00000225122	RP11-408E1.1	unprocessed_pseudogene
ENSG00000228289	RP4-640E24.1	processed_pseudogene
ENSG00000225719	NMNAT1P2	processed_pseudogene
ENSG00000213070	HMGB3P6	processed_pseudogene
ENSG00000225487	RP11-403P14.1	processed_pseudogene
ENSG00000230748	RP11-541H12.1	processed_pseudogene
ENSG00000237783	RP11-306I1.1	processed_pseudogene
ENSG00000230175	RP11-466F5.3	processed_pseudogene
ENSG00000225272	RP11-466F5.4	processed_pseudogene
ENSG00000215838	RP11-466F5.6	transcribed_processed_pseudogene
ENSG00000230659	RP11-466F5.9	processed_pseudogene
ENSG00000271527	RP11-7G12.2	processed_pseudogene
ENSG00000226292	RP11-7G12.1	processed_pseudogene
ENSG00000215835	RP11-9L18.2	processed_pseudogene
ENSG00000230231	FMO7P	unprocessed_pseudogene
ENSG00000238087	FMO8P	unprocessed_pseudogene
ENSG00000215834	FMO9P	unitary_pseudogene
ENSG00000234984	FMO10P	unitary_pseudogene
ENSG00000232341	RPL4P2	processed_pseudogene
ENSG00000232148	FMO11P	unitary_pseudogene
ENSG00000232223	CNN2P10	processed_pseudogene
ENSG00000225171	DUTP6	processed_pseudogene
ENSG00000213068	RP11-277B15.1	processed_pseudogene
ENSG00000227776	AKR1D1P1	processed_pseudogene
ENSG00000231029	RP3-455J7.3	processed_pseudogene
ENSG00000250762	RP1-313L4.4	unprocessed_pseudogene
ENSG00000224837	GCSHP5	processed_pseudogene
ENSG00000237049	RPL34P1	processed_pseudogene
ENSG00000237131	RP1-69E11.3	processed_pseudogene
ENSG00000214262	ANKRD36BP1	transcribed_processed_pseudogene
ENSG00000227722	RP5-1059H15.1	processed_pseudogene
ENSG00000215833	QRSL1P1	processed_pseudogene
ENSG00000227777	RP4-738P11.3	processed_pseudogene
ENSG00000229757	RP4-738P11.4	processed_pseudogene
ENSG00000229612	SUMO1P2	processed_pseudogene
ENSG00000213063	RPL29P7	processed_pseudogene
ENSG00000234604	RP1-206D15.5	processed_pseudogene
ENSG00000213062	AL021068.1	pseudogene
ENSG00000235378	MRPS10P1	processed_pseudogene
ENSG00000203260	AL356475.1	pseudogene
ENSG00000224896	SIGLEC30P	processed_pseudogene
ENSG00000238051	ISCUP1	processed_pseudogene
ENSG00000226967	HAUS4P1	processed_pseudogene
ENSG00000226552	RP5-1092L12.2	processed_pseudogene
ENSG00000230547	HMGB1P11	processed_pseudogene
ENSG00000225704	RP4-798A17.5	processed_pseudogene
ENSG00000268062	TOP1P1	processed_pseudogene
ENSG00000239428	GM2AP2	processed_pseudogene
ENSG00000234333	RP1-81F6.1	processed_pseudogene
ENSG00000233328	PFN1P1	processed_pseudogene
ENSG00000230364	RPL4P3	processed_pseudogene
ENSG00000232261	RP4-560B9.5	unprocessed_pseudogene
ENSG00000271459	RP4-560B9.6	processed_pseudogene
ENSG00000236741	RP4-560B9.4	processed_pseudogene
ENSG00000213060	RP4-612B18.3	processed_pseudogene
ENSG00000224600	RP4-612B18.1	processed_pseudogene
ENSG00000229785	SLC25A38P1	processed_pseudogene
ENSG00000227177	AIMP1P2	processed_pseudogene
ENSG00000230849	GOT2P2	processed_pseudogene
ENSG00000232751	RP11-296O14.1	processed_pseudogene
ENSG00000231615	RP11-296O14.2	processed_pseudogene
ENSG00000225591	RP11-360D2.2	processed_pseudogene
ENSG00000225713	RPL30P1	processed_pseudogene
ENSG00000237317	RP4-809F4.1	processed_pseudogene
ENSG00000223828	BANF1P4	processed_pseudogene
ENSG00000231378	NDUFAF4P4	processed_pseudogene
ENSG00000237249	RP1-102G20.2	processed_pseudogene
ENSG00000235869	RP1-102G20.4	processed_pseudogene
ENSG00000181101	SDCCAG3P2	processed_pseudogene
ENSG00000233946	RP5-1114G22.1	processed_pseudogene
ENSG00000230777	RP11-318C24.1	processed_pseudogene
ENSG00000232463	RP11-195C7.2	processed_pseudogene
ENSG00000227815	RP11-195C7.3	unprocessed_pseudogene
ENSG00000231020	RP11-357J22.1	processed_pseudogene
ENSG00000225904	MORF4L1P7	processed_pseudogene
ENSG00000237514	PTP4A1P7	processed_pseudogene
ENSG00000242193	RP11-568K15.1	processed_transcript
ENSG00000270575	RP11-21M7.2	processed_pseudogene
ENSG00000213058	RP4-765C7.2	processed_pseudogene
ENSG00000228196	PTPN2P1	processed_pseudogene
ENSG00000232750	RP11-177A2.5	processed_pseudogene
ENSG00000234041	RP11-345I18.1	processed_pseudogene
ENSG00000231905	SETP10	processed_pseudogene
ENSG00000231564	EIF4A1P11	processed_pseudogene
ENSG00000225711	RP11-345I18.4	processed_pseudogene
ENSG00000223794	COX5BP8	processed_pseudogene
ENSG00000228191	RP11-345I18.6	processed_pseudogene
ENSG00000224620	MEF2AP1	processed_pseudogene
ENSG00000236539	HNRNPA1P54	processed_pseudogene
ENSG00000227141	RP11-545A16.3	processed_pseudogene
ENSG00000235145	RP11-533E19.3	processed_pseudogene
ENSG00000223450	RP11-52I18.1	processed_pseudogene
ENSG00000235060	VDAC1P4	processed_pseudogene
ENSG00000251520	RP11-46A10.6	unprocessed_pseudogene
ENSG00000270711	RP11-46A10.8	processed_pseudogene
ENSG00000232096	GS1-122H1.3	processed_pseudogene
ENSG00000228664	RP11-416K24.1	processed_pseudogene
ENSG00000231684	RP11-416K24.2	processed_pseudogene
ENSG00000270443	RP1-223H12.5	processed_pseudogene
ENSG00000233537	TEDDM1P1	unitary_pseudogene
ENSG00000271269	RP11-317P15.6	processed_pseudogene
ENSG00000224040	HMGN1P4	processed_pseudogene
ENSG00000226570	RP11-505O17.1	processed_pseudogene
ENSG00000176855	KRT18P28	processed_pseudogene
ENSG00000233562	RP11-548N1.1	processed_pseudogene
ENSG00000270994	RP11-293B7.1	processed_pseudogene
ENSG00000232036	GS1-115G20.2	processed_pseudogene
ENSG00000232792	FTH1P25	processed_pseudogene
ENSG00000231084	CTA-253N17.1	processed_pseudogene
ENSG00000213051	RPL5P5	processed_pseudogene
ENSG00000233583	RP4-635A23.3	processed_pseudogene
ENSG00000238061	RP4-635A23.4	processed_pseudogene
ENSG00000270920	CTA-277P6.1	processed_pseudogene
ENSG00000228238	GS1-304P7.2	processed_pseudogene
ENSG00000233196	GS1-304P7.1	processed_pseudogene
ENSG00000271558	RP11-445P19.2	processed_pseudogene
ENSG00000228012	RP11-393M18.1	processed_pseudogene
ENSG00000225462	FDPSP1	processed_pseudogene
ENSG00000236401	RP11-393M18.4	unprocessed_pseudogene
ENSG00000223847	RP5-925F19.1	processed_pseudogene
ENSG00000150732	RP11-134C1.1	processed_pseudogene
ENSG00000224278	RP11-405P11.1	processed_pseudogene
ENSG00000235083	RP11-669M2.2	processed_pseudogene
ENSG00000231022	RPS3AP9	processed_pseudogene
ENSG00000271036	CLPTM1LP1	processed_pseudogene
ENSG00000226196	RP11-373J16.2	processed_pseudogene
ENSG00000230987	RP11-113I24.1	processed_pseudogene
ENSG00000236025	RP11-463J7.1	processed_pseudogene
ENSG00000238108	RP11-463J7.3	processed_pseudogene
ENSG00000228020	HNRNPA1P46	processed_pseudogene
ENSG00000271187	RP11-309H21.4	processed_pseudogene
ENSG00000226723	RP11-142L4.3	processed_pseudogene
ENSG00000236792	RP11-142L4.2	processed_pseudogene
ENSG00000231767	MIR4426	processed_pseudogene
ENSG00000228687	RP3-419C19.3	unprocessed_pseudogene
ENSG00000226814	RP3-419C19.2	processed_pseudogene
ENSG00000234473	ZNF101P2	processed_pseudogene
ENSG00000237213	RPL23AP22	processed_pseudogene
ENSG00000233057	EEF1A1P14	processed_pseudogene
ENSG00000228167	RP11-489C13.1	processed_pseudogene
ENSG00000235748	RP11-32D17.4	processed_pseudogene
ENSG00000237861	RP11-332L8.1	processed_pseudogene
ENSG00000221879	MRPS21P3	processed_pseudogene
ENSG00000213046	EEF1A1P32	unprocessed_pseudogene
ENSG00000235582	RP11-448G4.2	processed_pseudogene
ENSG00000233040	FAM204BP	processed_pseudogene
ENSG00000232824	RP11-401A10.2	processed_pseudogene
ENSG00000236278	PEBP1P3	processed_pseudogene
ENSG00000227747	RP11-16L9.1	processed_pseudogene
ENSG00000228190	RP11-104D3.1	processed_pseudogene
ENSG00000236468	RP11-104D3.2	processed_pseudogene
ENSG00000231984	RP11-2L13.1	processed_pseudogene
ENSG00000228530	RP11-567B20.1	processed_pseudogene
ENSG00000229747	RP11-567B20.2	processed_pseudogene
ENSG00000229220	RP11-47A17.2	processed_pseudogene
ENSG00000233827	FAM58BP	processed_pseudogene
ENSG00000213045	RP11-532L16.1	processed_pseudogene
ENSG00000231333	RPL34P6	processed_pseudogene
ENSG00000233217	MROH3P	unitary_pseudogene
ENSG00000227048	RP11-134G8.2	processed_pseudogene
ENSG00000242150	RP11-134G8.6	transcribed_processed_pseudogene
ENSG00000238003	RP11-465N4.2	processed_pseudogene
ENSG00000232296	RP11-510N19.2	processed_pseudogene
ENSG00000235811	RP11-510N19.3	processed_pseudogene
ENSG00000227109	CRIP1P3	processed_pseudogene
ENSG00000243323	PTPRVP	processed_transcript
ENSG00000229120	RP11-396D18.1	processed_pseudogene
ENSG00000232626	RP11-175B9.2	processed_transcript
ENSG00000236439	RP11-175B9.3	processed_pseudogene
ENSG00000235449	RP11-480I12.2	processed_pseudogene
ENSG00000226148	SLC25A39P1	processed_pseudogene
ENSG00000214796	RP11-480I12.5	processed_transcript
ENSG00000243113	RP11-480I12.9	transcribed_processed_pseudogene
ENSG00000230280	HNRNPA1P59	processed_pseudogene
ENSG00000234761	RP11-38O14.5	processed_transcript
ENSG00000231547	RP11-38O14.6	unprocessed_pseudogene
ENSG00000236523	NPM1P40	processed_pseudogene
ENSG00000229652	RP11-435P24.2	processed_pseudogene
ENSG00000271588	RP11-435P24.3	processed_pseudogene
ENSG00000236035	RP11-90O23.1	processed_pseudogene
ENSG00000227417	RP11-397P13.6	processed_pseudogene
ENSG00000223505	RP11-397P13.7	processed_pseudogene
ENSG00000236430	KRT8P29	processed_pseudogene
ENSG00000232917	RP11-450D21.1	processed_pseudogene
ENSG00000237379	CBX1P3	processed_pseudogene
ENSG00000225522	RP11-203F10.1	processed_pseudogene
ENSG00000219133	RP11-203F10.6	processed_pseudogene
ENSG00000237848	RP11-739N20.3	processed_pseudogene
ENSG00000236779	RP11-430C7.2	processed_pseudogene
ENSG00000229657	RP11-494K3.2	processed_pseudogene
ENSG00000271580	RP11-536L3.4	processed_pseudogene
ENSG00000236108	RP11-383G10.1	processed_pseudogene
ENSG00000213041	RP11-383G10.3	processed_pseudogene
ENSG00000235363	SNRPGP10	processed_pseudogene
ENSG00000236942	RP11-6B6.3	processed_pseudogene
ENSG00000225483	RP11-38J22.2	processed_pseudogene
ENSG00000229509	RP11-421E17.4	unprocessed_pseudogene
ENSG00000234981	RP11-534L20.4	processed_pseudogene
ENSG00000224114	RP11-343H5.4	processed_pseudogene
ENSG00000271680	RP11-564A8.8	processed_pseudogene
ENSG00000226945	RP11-564A8.4	processed_pseudogene
ENSG00000226565	RP11-164O23.5	processed_pseudogene
ENSG00000224462	C4BPAP1	unprocessed_pseudogene
ENSG00000232621	C4BPAP2	unprocessed_pseudogene
ENSG00000244703	CD46P1	unprocessed_pseudogene
ENSG00000226289	RP11-57I17.3	unprocessed_pseudogene
ENSG00000234219	RP11-454L1.2	unprocessed_pseudogene
ENSG00000226843	RP11-2P2.1	processed_pseudogene
ENSG00000227887	RPS26P13	processed_pseudogene
ENSG00000228081	RP11-385M4.2	processed_pseudogene
ENSG00000224540	RP11-385M4.3	processed_pseudogene
ENSG00000225712	ATP5G2P1	processed_pseudogene
ENSG00000236136	ADORA2BP	processed_pseudogene
ENSG00000228110	ST13P19	processed_pseudogene
ENSG00000233455	RP4-667H12.4	processed_pseudogene
ENSG00000270936	RP5-879K22.1	processed_pseudogene
ENSG00000224668	IPO8P1	processed_pseudogene
ENSG00000234004	RP11-543B16.1	processed_pseudogene
ENSG00000226986	RP11-543B16.2	processed_pseudogene
ENSG00000236809	SNX25P1	unprocessed_pseudogene
ENSG00000238137	ARPC3P2	processed_pseudogene
ENSG00000224763	FDPSP8	processed_pseudogene
ENSG00000233626	RP11-565J7.1	processed_pseudogene
ENSG00000220749	RPL21P28	processed_pseudogene
ENSG00000225338	RP11-384C4.3	processed_pseudogene
ENSG00000226036	RP11-338C15.2	processed_pseudogene
ENSG00000236905	RP11-348H3.2	processed_pseudogene
ENSG00000235182	RP11-348H3.4	processed_pseudogene
ENSG00000236317	RP11-348H3.5	processed_pseudogene
ENSG00000228646	RPL31P13	processed_pseudogene
ENSG00000213036	RP11-365D23.4	processed_pseudogene
ENSG00000215819	KRT18P12	processed_pseudogene
ENSG00000250536	ABHD17AP3	unprocessed_pseudogene
ENSG00000224584	RP11-365D23.2	processed_pseudogene
ENSG00000185221	GAPDHP24	processed_pseudogene
ENSG00000223869	RP11-323K10.1	processed_pseudogene
ENSG00000232809	VDAC1P10	processed_pseudogene
ENSG00000226013	MRPS18BP1	processed_pseudogene
ENSG00000228247	UBBP2	processed_pseudogene
ENSG00000229016	RP11-224O19.4	processed_pseudogene
ENSG00000223375	RP11-224O19.5	processed_pseudogene
ENSG00000226693	RP11-412H9.1	processed_pseudogene
ENSG00000225920	RIMKLBP2	processed_pseudogene
ENSG00000215817	ZC3H11B	processed_pseudogene
ENSG00000232134	RPS15AP12	processed_pseudogene
ENSG00000270585	RP11-568G11.4	processed_pseudogene
ENSG00000270708	RP11-568G11.5	processed_pseudogene
ENSG00000218283	MORF4L1P1	processed_pseudogene
ENSG00000213033	AURKAPS1	transcribed_processed_pseudogene
ENSG00000230318	XRCC6P3	processed_pseudogene
ENSG00000232883	RP11-302I18.1	processed_pseudogene
ENSG00000235163	RP11-410C4.1	processed_pseudogene
ENSG00000234863	RP11-410C4.2	processed_pseudogene
ENSG00000226226	SLMO2P1	processed_pseudogene
ENSG00000233012	HDAC1P2	processed_transcript
ENSG00000226211	RP11-453O22.1	processed_pseudogene
ENSG00000227585	RP11-103C3.2	processed_pseudogene
ENSG00000227613	QRSL1P2	processed_pseudogene
ENSG00000234419	CICP13	processed_pseudogene
ENSG00000229399	RP11-378J18.6	processed_pseudogene
ENSG00000234523	NDUFB1P2	processed_pseudogene
ENSG00000235428	WI2-2998D17.2	unprocessed_pseudogene
ENSG00000227002	SNRPEP10	processed_pseudogene
ENSG00000227621	PHBP11	processed_pseudogene
ENSG00000188460	ACTBP11	processed_pseudogene
ENSG00000233771	CICP5	unprocessed_pseudogene
ENSG00000232372	RP11-504P24.2	unprocessed_pseudogene
ENSG00000243000	RP11-504P24.3	unprocessed_pseudogene
ENSG00000229930	RP11-504P24.5	unprocessed_pseudogene
ENSG00000236773	RP11-365O16.1	processed_pseudogene
ENSG00000229742	RP11-365O16.5	processed_pseudogene
ENSG00000229991	AKR1B1P1	processed_pseudogene
ENSG00000234247	RP11-100E13.3	processed_pseudogene
ENSG00000234112	RP11-145A3.4	processed_pseudogene
ENSG00000213032	NDUFA3P3	processed_pseudogene
ENSG00000270598	RP11-396C23.3	processed_pseudogene
ENSG00000223570	RP11-275I14.2	processed_pseudogene
ENSG00000236994	YBX1P9	processed_pseudogene
ENSG00000270287	RP11-118H4.3	processed_pseudogene
ENSG00000229965	RP11-118H4.1	processed_pseudogene
ENSG00000177770	CDKN2AIPNLP1	processed_pseudogene
ENSG00000238183	RPS27P5	processed_pseudogene
ENSG00000228525	RP5-1087E8.2	processed_pseudogene
ENSG00000228729	RP11-211A18.2	processed_pseudogene
ENSG00000236636	RP11-211A18.1	processed_pseudogene
ENSG00000232864	CTD-2090I13.2	processed_pseudogene
ENSG00000242757	CTD-2090I13.3	processed_pseudogene
ENSG00000224834	BTF3P9	processed_pseudogene
ENSG00000237193	RP11-275O4.4	processed_pseudogene
ENSG00000237469	TUBB8P10	unprocessed_pseudogene
ENSG00000235827	TUBB8P9	unprocessed_pseudogene
ENSG00000225934	RP4-566D2.1	processed_pseudogene
ENSG00000215812	ZNF847P	unprocessed_pseudogene
ENSG00000233003	CICP26	unprocessed_pseudogene
ENSG00000224566	FAM96AP2	processed_pseudogene
ENSG00000227625	RP11-520H14.1	processed_pseudogene
ENSG00000230841	RP5-915N17.3	processed_pseudogene
ENSG00000181201	HIST3H2BA	pseudogene
ENSG00000215811	BTNL10	processed_transcript
ENSG00000183929	DUSP5P1	processed_pseudogene
ENSG00000234975	FTH1P2	processed_pseudogene
ENSG00000271475	RP4-799G3.1	processed_pseudogene
ENSG00000271399	RP4-799G3.2	processed_pseudogene
ENSG00000229840	ISCA1P2	processed_pseudogene
ENSG00000240524	RP5-1061H20.3	transcribed_processed_pseudogene
ENSG00000230331	RP5-1068B5.1	processed_pseudogene
ENSG00000229367	HMGN2P19	processed_pseudogene
ENSG00000213028	RP11-108F13.2	processed_pseudogene
ENSG00000225984	HMGB1P26	processed_pseudogene
ENSG00000203257	AL691479.1	pseudogene
ENSG00000235817	RP11-543E8.2	processed_pseudogene
ENSG00000227934	RP11-423F24.3	processed_pseudogene
ENSG00000229595	RP5-1097F14.1	processed_pseudogene
ENSG00000223982	SNRPD2P2	processed_pseudogene
ENSG00000224436	RP11-284L19.1	processed_pseudogene
ENSG00000232175	RP4-659I19.1	processed_pseudogene
ENSG00000231940	RPS7P3	processed_pseudogene
ENSG00000251508	RP5-862P8.3	unprocessed_pseudogene
ENSG00000225486	RP11-301G21.1	processed_pseudogene
ENSG00000236101	RAC1P7	processed_pseudogene
ENSG00000232166	RP4-799P18.5	processed_pseudogene
ENSG00000235605	RP5-827C21.1	processed_pseudogene
ENSG00000233018	RP4-597N16.1	processed_pseudogene
ENSG00000236863	RPL23AP23	processed_pseudogene
ENSG00000234086	AL391994.1	pseudogene
ENSG00000227962	RP11-382D8.3	processed_pseudogene
ENSG00000230026	RP11-382D8.5	processed_pseudogene
ENSG00000229795	RP11-293G6__A.3	processed_pseudogene
ENSG00000238236	RP4-534P7.2	processed_pseudogene
ENSG00000235638	MTND6P14	processed_pseudogene
ENSG00000231199	MTND5P19	processed_pseudogene
ENSG00000226663	MTND4P10	processed_pseudogene
ENSG00000231582	RP11-293G6__B.4	processed_pseudogene
ENSG00000232714	MTND3P8	processed_pseudogene
ENSG00000235761	RP11-293G6__B.2	processed_pseudogene
ENSG00000270710	RP11-293G6__B.8	processed_pseudogene
ENSG00000227236	RP11-365D9.1	processed_pseudogene
ENSG00000235674	LDHAP2	processed_pseudogene
ENSG00000235371	RP4-764D2.1	processed_pseudogene
ENSG00000237922	RP11-478H16.1	processed_pseudogene
ENSG00000244457	ENO1P1	transcribed_processed_pseudogene
ENSG00000226498	RP11-182B22.2	transcribed_processed_pseudogene
ENSG00000237991	RPL35P1	processed_pseudogene
ENSG00000243781	RP11-193H5.2	transcribed_processed_pseudogene
ENSG00000232154	RP11-193H5.5	processed_pseudogene
ENSG00000225723	MTND6P15	processed_pseudogene
ENSG00000227860	MTND5P18	processed_pseudogene
ENSG00000230019	YWHAQP9	processed_pseudogene
ENSG00000232989	RP11-136B18.1	processed_pseudogene
ENSG00000215149	KRT18P32	processed_pseudogene
ENSG00000224783	MIPEPP2	processed_pseudogene
ENSG00000227854	RP11-307O1.1	processed_pseudogene
ENSG00000215805	RP11-438O11.1	processed_pseudogene
ENSG00000217327	RPS7P5	processed_pseudogene
ENSG00000228818	RP11-567G24.1	processed_pseudogene
ENSG00000223694	ADH5P3	processed_pseudogene
ENSG00000226014	RP11-467I20.4	processed_pseudogene
ENSG00000228844	RP11-467I20.3	processed_pseudogene
ENSG00000234872	RP11-467I20.5	processed_pseudogene
ENSG00000223963	PRKRIRP8	processed_pseudogene
ENSG00000215802	RFKP1	transcribed_processed_pseudogene
ENSG00000233615	HNRNPA1P42	processed_pseudogene
ENSG00000238085	RP11-435F13.2	processed_pseudogene
ENSG00000224348	RP11-306K13.1	processed_pseudogene
ENSG00000229022	RP11-553N16.1	processed_pseudogene
ENSG00000235990	RP11-323D18.5	processed_pseudogene
ENSG00000196289	BECN1P1	processed_pseudogene
ENSG00000213026	CFL1P4	processed_pseudogene
ENSG00000224625	TUBB8P6	unprocessed_pseudogene
ENSG00000226750	RP11-513D4.3	unprocessed_pseudogene
ENSG00000235467	RP11-513D4.2	processed_pseudogene
ENSG00000213690	RP11-513D4.1	processed_pseudogene
ENSG00000270859	RP11-435I3.1	processed_pseudogene
ENSG00000215800	RSL24D1P4	processed_pseudogene
ENSG00000270818	RP11-498M14.1	processed_pseudogene
ENSG00000230199	RP11-331N16.1	processed_pseudogene
ENSG00000253326	RP11-261C10.7	processed_pseudogene
ENSG00000224727	FCF1P7	processed_pseudogene
ENSG00000226766	FABP7P1	processed_pseudogene
ENSG00000225401	TGIF2P1	transcribed_processed_pseudogene
ENSG00000227735	RP11-523K4.2	processed_pseudogene
ENSG00000232059	RP11-173A6.2	processed_pseudogene
ENSG00000223353	RP11-290P14.2	processed_pseudogene
ENSG00000232793	DNAJC19P8	processed_pseudogene
ENSG00000225222	CHCHD4P5	processed_pseudogene
ENSG00000227728	RP11-690C23.4	unprocessed_pseudogene
ENSG00000230813	RP11-690C23.5	unprocessed_pseudogene
ENSG00000229112	RP11-690C23.3	unprocessed_pseudogene
ENSG00000228955	RP11-452J6.2	processed_pseudogene
ENSG00000228879	RP11-439E19.6	processed_pseudogene
ENSG00000223519	RP11-439E19.8	processed_transcript
ENSG00000235386	RP11-397A15.4	unprocessed_pseudogene
ENSG00000236775	RP11-551G24.3	processed_pseudogene
ENSG00000215796	RP11-551G24.2	processed_pseudogene
ENSG00000228982	RP11-107G24.3	unprocessed_pseudogene
ENSG00000226164	FGFR3P6	processed_pseudogene
ENSG00000224014	RP11-488L18.6	processed_pseudogene
ENSG00000215795	RP11-488L18.3	processed_pseudogene
ENSG00000227671	MIR3916	processed_transcript
ENSG00000214144	RP11-488L18.1	processed_pseudogene
ENSG00000235818	VN1R17P	processed_pseudogene
ENSG00000197617	VN1R5	processed_pseudogene
ENSG00000203664	OR2W5	transcribed_unprocessed_pseudogene
ENSG00000198452	OR14L1P	unprocessed_pseudogene
ENSG00000230411	OR3D1P	unprocessed_pseudogene
ENSG00000228336	OR9H1P	unitary_pseudogene
ENSG00000232908	HSD17B7P1	processed_pseudogene
ENSG00000230576	OR6R1P	unprocessed_pseudogene
ENSG00000226191	RP11-438H8.8	processed_pseudogene
ENSG00000224830	OR2X1P	unprocessed_pseudogene
ENSG00000237492	OR2L9P	unprocessed_pseudogene
ENSG00000224227	OR2L1P	unprocessed_pseudogene
ENSG00000232215	OR2L6P	unprocessed_pseudogene
ENSG00000197067	OR2T32P	pseudogene
ENSG00000177233	OR2M1P	unprocessed_pseudogene
ENSG00000271934	OR2AS2P	unprocessed_pseudogene
ENSG00000227102	OR2AS1P	unprocessed_pseudogene
ENSG00000271701	RP11-438F14.10	processed_pseudogene
ENSG00000242529	AHCYP8	processed_pseudogene
ENSG00000229663	AL672296.1	processed_pseudogene
ENSG00000233084	AL672183.2	processed_pseudogene
ENSG00000188765	TMSB4XP2	unprocessed_pseudogene
ENSG00000232718	GAPDHP48	processed_pseudogene
ENSG00000231821	NPM1P48	processed_pseudogene
ENSG00000228585	AC073143.1	processed_pseudogene
ENSG00000231610	AC021021.1	processed_pseudogene
ENSG00000213774	AC010904.1	processed_pseudogene
ENSG00000232979	AC092580.2	processed_pseudogene
ENSG00000229405	AC092580.1	processed_pseudogene
ENSG00000225642	SNRPEP5	processed_pseudogene
ENSG00000230886	HMGB1P25	processed_pseudogene
ENSG00000223640	RPL30P3	processed_pseudogene
ENSG00000213772	RP11-385J23.1	processed_pseudogene
ENSG00000240960	RP11-521D12.4	processed_pseudogene
ENSG00000270488	RP11-245G13.1	processed_pseudogene
ENSG00000226080	RP11-345J13.1	processed_pseudogene
ENSG00000230154	AC018463.4	processed_pseudogene
ENSG00000226961	AC018463.5	processed_pseudogene
ENSG00000230044	AC110754.3	processed_pseudogene
ENSG00000229087	RP11-32P22.1	processed_pseudogene
ENSG00000214657	RP11-120J4.1	processed_pseudogene
ENSG00000271315	WI2-2221J1.1	processed_pseudogene
ENSG00000224604	AC008069.2	processed_pseudogene
ENSG00000214843	ZFYVE9P2	processed_pseudogene
ENSG00000236348	PSMC1P10	processed_pseudogene
ENSG00000213403	CISD1P1	processed_pseudogene
ENSG00000213729	AC098828.3	processed_pseudogene
ENSG00000235411	AC007041.2	processed_pseudogene
ENSG00000232800	SLC7A15P	unitary_pseudogene
ENSG00000233416	AC012065.5	processed_pseudogene
ENSG00000271629	RP11-79J24.1	processed_pseudogene
ENSG00000270654	RP11-531P14.1	processed_pseudogene
ENSG00000223691	AC068044.1	processed_pseudogene
ENSG00000234189	AC099799.1	processed_pseudogene
ENSG00000224464	PGAM1P6	processed_pseudogene
ENSG00000238111	AC066692.3	processed_pseudogene
ENSG00000234946	SDHCP3	processed_pseudogene
ENSG00000232963	HMGN2P20	processed_pseudogene
ENSG00000233747	RPL36AP13	processed_pseudogene
ENSG00000237953	AC013267.1	processed_pseudogene
ENSG00000229593	SUCLA2P3	processed_pseudogene
ENSG00000179061	AC012074.1	pseudogene
ENSG00000187536	TPM3P7	processed_pseudogene
ENSG00000217643	PTGES3P2	processed_pseudogene
ENSG00000218682	AC010150.1	processed_pseudogene
ENSG00000217718	AC064847.4	processed_pseudogene
ENSG00000237629	UQCRHP2	processed_pseudogene
ENSG00000235440	RP11-214J9.1	processed_pseudogene
ENSG00000231655	AC011742.3	processed_pseudogene
ENSG00000214465	SMARCE1P6	processed_pseudogene
ENSG00000227133	AC011742.5	processed_pseudogene
ENSG00000237951	PPIL1P1	processed_pseudogene
ENSG00000225024	AC015977.5	processed_pseudogene
ENSG00000145835	CDKN2AIPNLP2	processed_pseudogene
ENSG00000236099	AC013403.13	unprocessed_pseudogene
ENSG00000213453	FTH1P3	processed_pseudogene
ENSG00000235267	AC074117.13	processed_pseudogene
ENSG00000270846	RP11-674I16.1	processed_pseudogene
ENSG00000270528	RP11-674I16.2	processed_pseudogene
ENSG00000225991	RP11-731I19.1	processed_pseudogene
ENSG00000242915	SNRPGP7	processed_pseudogene
ENSG00000225943	AC016907.2	processed_pseudogene
ENSG00000231712	AC104698.2	processed_pseudogene
ENSG00000256261	AC104698.1	pseudogene
ENSG00000230118	AC092569.2	processed_pseudogene
ENSG00000213620	AL121657.4	processed_pseudogene
ENSG00000270422	AL133247.3	processed_pseudogene
ENSG00000237007	KRT18P52	processed_pseudogene
ENSG00000242272	AK2P2	processed_pseudogene
ENSG00000229816	DDX50P1	processed_pseudogene
ENSG00000223951	AL133244.1	processed_pseudogene
ENSG00000238038	ATP6V0E1P3	processed_pseudogene
ENSG00000187999	HNRNPA1P61	processed_pseudogene
ENSG00000239649	MYADML	transcribed_processed_pseudogene
ENSG00000235064	SLC25A5P2	processed_pseudogene
ENSG00000196085	AC013442.1	processed_pseudogene
ENSG00000229013	AC083939.1	processed_pseudogene
ENSG00000234587	MRPL50P1	processed_pseudogene
ENSG00000233752	AC009414.1	processed_pseudogene
ENSG00000256845	AC007401.1	pseudogene
ENSG00000270677	RP11-294L11.1	processed_pseudogene
ENSG00000224891	AC007899.3	processed_pseudogene
ENSG00000233159	AC007390.4	processed_pseudogene
ENSG00000225402	AC010878.3	processed_pseudogene
ENSG00000227770	AC009229.4	processed_pseudogene
ENSG00000213594	GAPDHP25	processed_pseudogene
ENSG00000213553	RPLP0P6	processed_pseudogene
ENSG00000271443	RP11-541E12.1	processed_transcript
ENSG00000227238	TTC39DP	unitary_pseudogene
ENSG00000232114	AC018693.5	processed_pseudogene
ENSG00000223922	ASS1P2	processed_pseudogene
ENSG00000225900	AC019171.4	processed_pseudogene
ENSG00000235653	AC007253.1	processed_pseudogene
ENSG00000237442	HNRNPA1P57	transcribed_processed_pseudogene
ENSG00000236090	LDHAP3	processed_pseudogene
ENSG00000236533	AC009413.2	processed_pseudogene
ENSG00000232526	AC025750.6	processed_pseudogene
ENSG00000236913	AC025750.5	processed_pseudogene
ENSG00000215263	AC025750.7	processed_pseudogene
ENSG00000226523	AC074375.1	processed_pseudogene
ENSG00000226491	FTOP1	processed_pseudogene
ENSG00000232202	AC098824.6	processed_pseudogene
ENSG00000223658	AC011242.6	processed_pseudogene
ENSG00000229695	AC011242.5	processed_pseudogene
ENSG00000219391	AC019129.1	processed_pseudogene
ENSG00000224637	AC019129.2	unprocessed_pseudogene
ENSG00000226972	AC013717.3	processed_pseudogene
ENSG00000231848	AC012354.8	processed_pseudogene
ENSG00000233829	AC017078.1	processed_pseudogene
ENSG00000233335	AC016696.1	processed_pseudogene
ENSG00000230979	AC079250.1	processed_pseudogene
ENSG00000224443	AC006509.4	processed_pseudogene
ENSG00000224058	AC006509.7	processed_pseudogene
ENSG00000235369	RPL36AP15	processed_pseudogene
ENSG00000236549	AC079807.3	processed_pseudogene
ENSG00000226473	AC079807.1	processed_pseudogene
ENSG00000239995	AC073082.3	processed_pseudogene
ENSG00000232285	TCEB2P3	processed_pseudogene
ENSG00000214602	CTBP2P5	processed_pseudogene
ENSG00000234253	AC078994.2	processed_pseudogene
ENSG00000230327	AC009234.1	processed_pseudogene
ENSG00000238165	AC007560.1	processed_pseudogene
ENSG00000224344	KNOP1P3	processed_pseudogene
ENSG00000223710	CRYGGP	unprocessed_pseudogene
ENSG00000230840	AC097463.2	processed_pseudogene
ENSG00000226366	AC097463.1	processed_pseudogene
ENSG00000236538	ZNF863P	processed_pseudogene
ENSG00000225842	AC139712.1	processed_pseudogene
ENSG00000204993	AC139712.2	processed_pseudogene
ENSG00000233083	FTH1P6	processed_pseudogene
ENSG00000232668	AC010967.1	processed_pseudogene
ENSG00000223897	AC069157.1	processed_pseudogene
ENSG00000235937	AC008280.1	processed_pseudogene
ENSG00000233266	HMGB1P31	processed_pseudogene
ENSG00000241114	AC008280.3	processed_pseudogene
ENSG00000237887	AC092839.1	processed_pseudogene
ENSG00000227799	AC012358.4	processed_pseudogene
ENSG00000162997	PRORSD1P	processed_transcript
ENSG00000233594	BTF3P5	processed_pseudogene
ENSG00000231570	AC008173.1	processed_pseudogene
ENSG00000271115	RP11-443I9.1	processed_pseudogene
ENSG00000270569	RP11-127H13.1	processed_pseudogene
ENSG00000271615	CTD-2026C7.1	transcribed_processed_pseudogene
ENSG00000233426	EIF3FP3	processed_pseudogene
ENSG00000231043	AC007238.1	processed_pseudogene
ENSG00000270447	RP11-569H17.1	processed_pseudogene
ENSG00000271134	RP11-416L21.2	processed_pseudogene
ENSG00000213495	RP11-416L21.1	processed_pseudogene
ENSG00000271707	ATP1B3P1	processed_pseudogene
ENSG00000237024	AC010733.7	processed_pseudogene
ENSG00000237522	NONOP2	processed_pseudogene
ENSG00000232713	AC010733.5	processed_pseudogene
ENSG00000271146	RP11-479F13.1	processed_pseudogene
ENSG00000234624	AC016894.1	processed_pseudogene
ENSG00000271243	RP11-355B11.1	processed_pseudogene
ENSG00000226884	AC016727.3	processed_pseudogene
ENSG00000213486	AC108039.1	processed_pseudogene
ENSG00000227361	RPS24P7	processed_pseudogene
ENSG00000229831	AC108039.3	processed_pseudogene
ENSG00000230702	RP11-681L4.1	processed_pseudogene
ENSG00000242735	AC018462.3	processed_pseudogene
ENSG00000271657	RP11-270B14.1	processed_pseudogene
ENSG00000270335	RP11-642D6.1	processed_pseudogene
ENSG00000233702	AC107083.1	processed_pseudogene
ENSG00000229503	AC092155.1	processed_pseudogene
ENSG00000232144	PSAT1P2	processed_pseudogene
ENSG00000230595	RSL24D1P2	processed_pseudogene
ENSG00000237162	RP11-443F16.1	processed_pseudogene
ENSG00000270437	RP11-511I11.2	processed_pseudogene
ENSG00000232403	RP11-511I11.1	processed_pseudogene
ENSG00000242412	DBIL5P2	transcribed_processed_pseudogene
ENSG00000233716	AC074367.1	processed_pseudogene
ENSG00000203415	AC016734.1	pseudogene
ENSG00000228305	AC016734.2	processed_pseudogene
ENSG00000229920	RPS4XP5	transcribed_processed_pseudogene
ENSG00000234488	AC096664.1	processed_pseudogene
ENSG00000228872	AC096664.2	processed_pseudogene
ENSG00000229221	HNRNPA1P66	processed_pseudogene
ENSG00000270354	RP11-547M24.1	processed_pseudogene
ENSG00000236148	AC114752.2	processed_pseudogene
ENSG00000237217	AC008074.5	processed_pseudogene
ENSG00000227791	AC007365.4	processed_pseudogene
ENSG00000227394	AC007386.3	processed_pseudogene
ENSG00000172974	AC007318.5	processed_pseudogene
ENSG00000237979	AC007389.1	processed_pseudogene
ENSG00000223739	AC007389.2	processed_pseudogene
ENSG00000214533	KRT18P33	processed_pseudogene
ENSG00000224071	AC009474.1	processed_pseudogene
ENSG00000230355	AC009474.2	processed_pseudogene
ENSG00000235968	AC079112.1	processed_pseudogene
ENSG00000236259	AC017083.2	processed_pseudogene
ENSG00000229462	AC127383.1	unprocessed_pseudogene
ENSG00000214525	AC130709.1	processed_pseudogene
ENSG00000271597	RP11-85D18.1	processed_pseudogene
ENSG00000232228	RP11-77O7.1	processed_pseudogene
ENSG00000229948	AC092431.2	processed_pseudogene
ENSG00000270723	RP11-401N16.1	processed_pseudogene
ENSG00000225392	AC016700.4	processed_pseudogene
ENSG00000231414	AC016700.6	processed_pseudogene
ENSG00000235289	BRD7P6	processed_pseudogene
ENSG00000228034	HMGN2P21	processed_pseudogene
ENSG00000231386	AC007395.4	processed_pseudogene
ENSG00000226186	TCEB1P21	processed_pseudogene
ENSG00000205847	OR7E91P	unprocessed_pseudogene
ENSG00000234485	OR7E46P	unprocessed_pseudogene
ENSG00000234896	OR7E62P	unprocessed_pseudogene
ENSG00000233870	AC007881.4	unprocessed_pseudogene
ENSG00000233971	RPS20P10	processed_pseudogene
ENSG00000228568	AC006461.2	processed_pseudogene
ENSG00000214484	AC074008.1	processed_pseudogene
ENSG00000163016	ALMS1P	transcribed_unprocessed_pseudogene
ENSG00000204872	AC092653.5	unprocessed_pseudogene
ENSG00000271536	RP11-51I5.1	processed_pseudogene
ENSG00000257800	FNBP1P1	processed_pseudogene
ENSG00000229798	KRT18P26	processed_pseudogene
ENSG00000234632	NECAP1P2	processed_pseudogene
ENSG00000225658	TAF13P2	processed_pseudogene
ENSG00000234521	AC005041.11	processed_pseudogene
ENSG00000233155	HMGA1P8	processed_pseudogene
ENSG00000233872	AC005033.6	processed_pseudogene
ENSG00000108442	TVP23BP2	processed_pseudogene
ENSG00000224646	AC007387.2	processed_pseudogene
ENSG00000236167	GAPDHP57	processed_pseudogene
ENSG00000230477	AC005034.2	processed_pseudogene
ENSG00000226247	AC005034.3	processed_pseudogene
ENSG00000233107	SUCLA2P2	processed_pseudogene
ENSG00000228209	AC073091.2	processed_pseudogene
ENSG00000271356	RP11-335E8.1	processed_pseudogene
ENSG00000237077	AC105399.2	transcribed_processed_pseudogene
ENSG00000214429	AC064872.1	processed_pseudogene
ENSG00000270470	RP11-601H16.1	processed_pseudogene
ENSG00000204787	REG1P	retained_intron
ENSG00000230237	AC010975.2	processed_pseudogene
ENSG00000223427	AC016716.1	processed_pseudogene
ENSG00000234429	AC105342.1	processed_pseudogene
ENSG00000231722	AC012075.1	processed_pseudogene
ENSG00000233444	AC013262.1	processed_pseudogene
ENSG00000229560	AC105761.1	processed_pseudogene
ENSG00000226860	AC109638.1	processed_pseudogene
ENSG00000226700	MTND4P25	processed_pseudogene
ENSG00000225045	MTND5P27	processed_pseudogene
ENSG00000224695	MTND6P7	processed_pseudogene
ENSG00000227789	AC098817.3	processed_pseudogene
ENSG00000168129	AC098817.5	processed_pseudogene
ENSG00000223977	AC138623.1	processed_pseudogene
ENSG00000224627	RPL37P10	processed_pseudogene
ENSG00000236198	AC104395.2	processed_pseudogene
ENSG00000223700	AC104395.1	processed_pseudogene
ENSG00000228225	AC016908.1	processed_pseudogene
ENSG00000228902	ST6GALNAC2P1	processed_pseudogene
ENSG00000182814	FUNDC2P2	transcribed_processed_pseudogene
ENSG00000233373	AC106874.3	processed_pseudogene
ENSG00000259056	DUXAP1	transcribed_unprocessed_pseudogene
ENSG00000235847	LDHAP7	processed_pseudogene
ENSG00000213400	RPL12P18	processed_pseudogene
ENSG00000213399	AC022210.2	processed_pseudogene
ENSG00000235463	AC078974.2	processed_pseudogene
ENSG00000225787	LSM3P3	processed_pseudogene
ENSG00000230299	AC093162.3	processed_pseudogene
ENSG00000246575	AC093162.5	unprocessed_pseudogene
ENSG00000270532	PEBP1P2	processed_pseudogene
ENSG00000271014	RP11-717A5.1	processed_pseudogene
ENSG00000229648	AC016753.7	processed_pseudogene
ENSG00000203363	AC012454.4	processed_pseudogene
ENSG00000233673	ANAPC1P1	unprocessed_pseudogene
ENSG00000213605	AC111200.2	processed_pseudogene
ENSG00000231351	AC111200.7	processed_pseudogene
ENSG00000226114	AC111200.8	processed_pseudogene
ENSG00000231259	AC125232.1	unprocessed_pseudogene
ENSG00000266931	RP11-1252D15.1	unprocessed_pseudogene
ENSG00000230395	AC092651.1	unprocessed_pseudogene
ENSG00000204745	AC083899.3	unprocessed_pseudogene
ENSG00000233671	AC083899.1	processed_pseudogene
ENSG00000271097	RP11-223J6.1	processed_pseudogene
ENSG00000225049	AC068279.2	pseudogene
ENSG00000213375	AC068279.1	pseudogene
ENSG00000224881	AC068279.3	processed_pseudogene
ENSG00000214354	AC133644.3	processed_pseudogene
ENSG00000225933	AC133965.1	processed_pseudogene
ENSG00000234231	AC093616.4	unprocessed_pseudogene
ENSG00000229604	MTATP8P2	processed_pseudogene
ENSG00000225428	AC108479.1	processed_pseudogene
ENSG00000233205	AC108479.2	processed_pseudogene
ENSG00000232508	MRPL45P1	processed_pseudogene
ENSG00000224291	AC012671.2	processed_pseudogene
ENSG00000230006	ANKRD36BP2	retained_intron
ENSG00000225136	PGBD4P5	processed_pseudogene
ENSG00000178894	AC073416.1	pseudogene
ENSG00000237677	AC113612.2	pseudogene
ENSG00000234047	AC113612.1	pseudogene
ENSG00000237474	AC233263.2	pseudogene
ENSG00000237261	AC233263.1	pseudogene
ENSG00000226615	AC018696.1	processed_pseudogene
ENSG00000227114	AC018696.3	processed_pseudogene
ENSG00000203344	AC018696.2	pseudogene
ENSG00000214164	AC018696.5	unprocessed_pseudogene
ENSG00000213356	AC018696.6	pseudogene
ENSG00000235388	AC018696.7	pseudogene
ENSG00000230964	AC018696.4	processed_pseudogene
ENSG00000233991	AC116050.1	unprocessed_pseudogene
ENSG00000143429	AC027612.6	transcribed_unprocessed_pseudogene
ENSG00000184303	DRD5P1	processed_pseudogene
ENSG00000230572	AC027612.3	transcribed_unprocessed_pseudogene
ENSG00000271627	RP11-165D20.1	processed_pseudogene
ENSG00000223703	AC027612.4	unprocessed_pseudogene
ENSG00000232531	AC027612.1	processed_pseudogene
ENSG00000236969	GGT8P	unprocessed_pseudogene
ENSG00000214330	ABCD1P5	unprocessed_pseudogene
ENSG00000237085	AC127391.3	processed_pseudogene
ENSG00000227497	PABPC1P6	processed_pseudogene
ENSG00000214329	SLC9B1P2	processed_transcript
ENSG00000226481	ACTR3BP2	processed_pseudogene
ENSG00000234898	CHEK2P3	unprocessed_pseudogene
ENSG00000235147	AC128677.3	processed_pseudogene
ENSG00000223816	AC128677.4	unprocessed_pseudogene
ENSG00000237383	CNN2P11	processed_pseudogene
ENSG00000227265	AC073464.4	processed_pseudogene
ENSG00000213355	CNN2P8	processed_pseudogene
ENSG00000234837	AC073464.6	processed_pseudogene
ENSG00000223564	CYP4F32P	unprocessed_pseudogene
ENSG00000232502	AC073464.7	processed_pseudogene
ENSG00000235571	SNX18P14	processed_pseudogene
ENSG00000204717	AC073464.11	unprocessed_pseudogene
ENSG00000229089	ANKRD20A8P	transcribed_unprocessed_pseudogene
ENSG00000259848	AC097374.2	transcribed_unprocessed_pseudogene
ENSG00000237055	AC097374.3	processed_pseudogene
ENSG00000232128	AC097374.4	processed_pseudogene
ENSG00000233158	RPS24P6	processed_pseudogene
ENSG00000231331	AC103563.2	unprocessed_pseudogene
ENSG00000232594	AC103563.3	unprocessed_pseudogene
ENSG00000233105	AC103563.4	unprocessed_pseudogene
ENSG00000224585	AC103563.5	unprocessed_pseudogene
ENSG00000233447	AC103563.6	unprocessed_pseudogene
ENSG00000235186	AC103563.7	unprocessed_pseudogene
ENSG00000235129	FABP7P2	processed_pseudogene
ENSG00000248821	AC009238.6	unprocessed_pseudogene
ENSG00000233275	AC009238.8	processed_pseudogene
ENSG00000227120	AC009238.7	processed_pseudogene
ENSG00000204705	UBTFL5	unprocessed_pseudogene
ENSG00000234903	AC133104.2	unprocessed_pseudogene
ENSG00000144010	TRIM43B	unprocessed_pseudogene
ENSG00000238162	AC009237.4	processed_pseudogene
ENSG00000223917	AC009237.2	unprocessed_pseudogene
ENSG00000237308	AC009237.5	processed_pseudogene
ENSG00000224719	AC009237.6	unprocessed_pseudogene
ENSG00000226185	TRIM64FP	unprocessed_pseudogene
ENSG00000229689	AC009237.8	transcribed_unprocessed_pseudogene
ENSG00000236431	AC009237.11	processed_pseudogene
ENSG00000233037	AC009237.10	processed_pseudogene
ENSG00000168992	OR7E102P	unprocessed_pseudogene
ENSG00000232717	TRIM51JP	unprocessed_pseudogene
ENSG00000230083	AC009237.13	processed_pseudogene
ENSG00000236026	AC009237.14	processed_pseudogene
ENSG00000271003	RP11-440D17.1	unprocessed_pseudogene
ENSG00000270193	RP11-440D17.2	processed_pseudogene
ENSG00000204699	UBTFL3	unprocessed_pseudogene
ENSG00000235959	AC009237.17	processed_pseudogene
ENSG00000236750	AC009237.16	processed_pseudogene
ENSG00000237510	AC008268.2	transcribed_unprocessed_pseudogene
ENSG00000231584	FAHD2CP	transcribed_unprocessed_pseudogene
ENSG00000163121	NEURL3	transcribed_unprocessed_pseudogene
ENSG00000249715	FER1L5	unitary_pseudogene
ENSG00000248134	AC079395.1	unprocessed_pseudogene
ENSG00000144188	TRIM43CP	unprocessed_pseudogene
ENSG00000230343	AC018892.8	unprocessed_pseudogene
ENSG00000236847	AC018892.3	unprocessed_pseudogene
ENSG00000188383	AC018892.9	unprocessed_pseudogene
ENSG00000196912	ANKRD36B	processed_transcript
ENSG00000235833	AC159540.14	processed_pseudogene
ENSG00000228970	UBTFL6	unprocessed_pseudogene
ENSG00000235734	HMGN1P36	processed_pseudogene
ENSG00000231635	ATP5BP1	processed_pseudogene
ENSG00000236564	YWHAQP5	processed_pseudogene
ENSG00000231822	AC019097.7	processed_pseudogene
ENSG00000270699	RP11-292K15.1	processed_pseudogene
ENSG00000238029	AC012493.1	processed_pseudogene
ENSG00000204637	AC068538.2	processed_pseudogene
ENSG00000227259	HMGN2P22	processed_pseudogene
ENSG00000226034	NANOGNBP1	processed_pseudogene
ENSG00000271532	RP11-426K3.1	processed_pseudogene
ENSG00000226058	AC092570.1	processed_pseudogene
ENSG00000237549	AC092570.3	processed_pseudogene
ENSG00000232556	AC092570.4	processed_pseudogene
ENSG00000205716	AC007248.6	processed_pseudogene
ENSG00000236785	AC007248.7	processed_pseudogene
ENSG00000227623	AC073987.2	processed_pseudogene
ENSG00000236596	AC092568.1	processed_pseudogene
ENSG00000221849	AC018880.1	processed_pseudogene
ENSG00000231723	AC018880.2	processed_pseudogene
ENSG00000233955	AHCYP3	processed_pseudogene
ENSG00000225669	AC068535.5	processed_pseudogene
ENSG00000213301	HMGB3P11	processed_pseudogene
ENSG00000213295	AC092106.2	processed_pseudogene
ENSG00000224061	AC092106.1	processed_pseudogene
ENSG00000230353	AC114755.2	processed_pseudogene
ENSG00000233939	AC114755.4	processed_pseudogene
ENSG00000227513	AC114755.3	processed_pseudogene
ENSG00000229682	AC114755.5	processed_pseudogene
ENSG00000235486	AC114755.7	unprocessed_pseudogene
ENSG00000240935	PLGLA	processed_transcript
ENSG00000237666	AC108868.3	unprocessed_pseudogene
ENSG00000254126	CD8BP	processed_transcript
ENSG00000214199	EEF1A1P12	processed_pseudogene
ENSG00000229360	PPP1R2P5	processed_pseudogene
ENSG00000226905	AC005040.3	processed_pseudogene
ENSG00000233494	AC009963.3	processed_pseudogene
ENSG00000227270	AC009963.4	unprocessed_pseudogene
ENSG00000237745	AC009963.5	processed_pseudogene
ENSG00000235325	AC009963.6	processed_pseudogene
ENSG00000229890	AC023672.1	processed_pseudogene
ENSG00000236877	RP11-443K8.2	processed_pseudogene
ENSG00000227597	AC019100.7	processed_pseudogene
ENSG00000261209	RP11-443K8.1	unprocessed_pseudogene
ENSG00000237223	SULT1C2P1	transcribed_unprocessed_pseudogene
ENSG00000271070	RP11-465O11.2	processed_pseudogene
ENSG00000271284	RP11-465O11.1	processed_pseudogene
ENSG00000233648	AC010095.6	processed_pseudogene
ENSG00000235644	AC010095.7	processed_pseudogene
ENSG00000227470	AC073415.2	processed_pseudogene
ENSG00000228551	SNRPGP9	processed_pseudogene
ENSG00000237916	RP11-537E18.1	processed_pseudogene
ENSG00000230603	AC011753.6	processed_pseudogene
ENSG00000231099	BMS1P19	processed_pseudogene
ENSG00000233307	AC109815.2	processed_pseudogene
ENSG00000233707	RPL22P11	processed_pseudogene
ENSG00000240069	GPAA1P1	transcribed_processed_pseudogene
ENSG00000225108	AC013268.2	processed_pseudogene
ENSG00000235721	AC013268.3	processed_pseudogene
ENSG00000229730	AC013268.4	processed_pseudogene
ENSG00000233370	AC092664.1	processed_pseudogene
ENSG00000226991	AC112229.6	processed_pseudogene
ENSG00000230650	AC112229.1	processed_pseudogene
ENSG00000226065	AC108938.2	processed_pseudogene
ENSG00000230596	AC112229.4	transcribed_processed_pseudogene
ENSG00000231583	AC108938.3	unprocessed_pseudogene
ENSG00000216867	AC114776.1	processed_pseudogene
ENSG00000236330	RPL5P9	processed_pseudogene
ENSG00000227992	AC108463.2	processed_pseudogene
ENSG00000226928	RPS14P4	processed_pseudogene
ENSG00000223973	AC068491.3	processed_transcript
ENSG00000271635	RP11-68E19.1	processed_pseudogene
ENSG00000237583	AC093166.1	processed_pseudogene
ENSG00000227842	AC093166.2	processed_pseudogene
ENSG00000228615	AC093166.3	processed_pseudogene
ENSG00000230958	AC093166.4	processed_pseudogene
ENSG00000236307	AC104651.1	processed_pseudogene
ENSG00000225496	AC104651.2	processed_pseudogene
ENSG00000232277	AC104651.3	processed_pseudogene
ENSG00000235258	AC115115.3	processed_pseudogene
ENSG00000236555	AC115115.4	processed_pseudogene
ENSG00000231747	AC079922.2	processed_pseudogene
ENSG00000180152	AC079753.4	processed_pseudogene
ENSG00000227368	AC079753.5	processed_pseudogene
ENSG00000236124	HMGN2P23	processed_pseudogene
ENSG00000232090	AC016724.6	processed_pseudogene
ENSG00000225398	RP11-395L14.5	processed_pseudogene
ENSG00000146556	WASH2P	retained_intron
ENSG00000236397	DDX11L2	unprocessed_pseudogene
ENSG00000240356	RPL23AP7	transcribed_processed_pseudogene
ENSG00000144158	RP11-395L14.17	processed_pseudogene
ENSG00000175509	RP11-395L14.13	processed_pseudogene
ENSG00000231926	SEPHS1P7	processed_pseudogene
ENSG00000230391	AC017040.1	processed_pseudogene
ENSG00000271667	RP11-338I24.1	processed_pseudogene
ENSG00000224869	AC062016.1	processed_pseudogene
ENSG00000226341	AC062016.2	processed_pseudogene
ENSG00000235871	AC062016.3	processed_pseudogene
ENSG00000230158	MTND1P28	unprocessed_pseudogene
ENSG00000230950	MTND2P21	unprocessed_pseudogene
ENSG00000228898	AC012365.3	unprocessed_pseudogene
ENSG00000227291	AC092170.1	processed_pseudogene
ENSG00000125631	HTR5BP	processed_transcript
ENSG00000224967	AC009303.3	processed_pseudogene
ENSG00000229326	AC069154.4	processed_pseudogene
ENSG00000233741	AC016691.2	processed_pseudogene
ENSG00000236878	AC012363.7	processed_pseudogene
ENSG00000227788	AC012363.8	processed_pseudogene
ENSG00000233286	MTND3P10	processed_pseudogene
ENSG00000243104	AC012363.10	processed_pseudogene
ENSG00000234065	MTND4P26	processed_pseudogene
ENSG00000223549	MTND5P28	processed_pseudogene
ENSG00000232723	AC013399.3	processed_pseudogene
ENSG00000230993	AC018737.6	processed_pseudogene
ENSG00000213239	NPM1P32	processed_pseudogene
ENSG00000270798	RP11-416H1.1	processed_pseudogene
ENSG00000235640	AC092646.1	processed_pseudogene
ENSG00000227738	AC092646.2	processed_pseudogene
ENSG00000238046	MTND5P22	processed_pseudogene
ENSG00000270815	RP11-56O18.1	processed_pseudogene
ENSG00000224410	AC097499.2	processed_pseudogene
ENSG00000236655	AC023347.2	processed_pseudogene
ENSG00000213236	YWHAZP2	processed_pseudogene
ENSG00000235128	AC013474.4	processed_pseudogene
ENSG00000237630	MKI67IPP9	processed_pseudogene
ENSG00000226789	AC110926.4	processed_pseudogene
ENSG00000244563	AC006011.4	processed_pseudogene
ENSG00000204399	AC012306.2	processed_pseudogene
ENSG00000234044	AC108059.1	processed_pseudogene
ENSG00000229173	AC108059.4	processed_pseudogene
ENSG00000232101	AC108059.2	processed_pseudogene
ENSG00000229758	DYNLT3P2	processed_pseudogene
ENSG00000185631	AC017079.3	processed_pseudogene
ENSG00000238180	AC017079.4	processed_pseudogene
ENSG00000227653	ISCA1P6	processed_pseudogene
ENSG00000233428	AC019050.1	processed_pseudogene
ENSG00000214100	AC079776.2	transcribed_unprocessed_pseudogene
ENSG00000234559	AC079776.4	processed_pseudogene
ENSG00000225449	AC079776.7	transcribed_unprocessed_pseudogene
ENSG00000180178	AC018865.8	processed_transcript
ENSG00000250207	AC079776.6	unprocessed_pseudogene
ENSG00000217289	AC018865.5	processed_pseudogene
ENSG00000231147	ARHGAP42P2	unprocessed_pseudogene
ENSG00000231240	AC018865.9	processed_pseudogene
ENSG00000248313	CYP4F27P	unprocessed_pseudogene
ENSG00000228471	AC018865.11	processed_pseudogene
ENSG00000223760	MED15P9	transcribed_unprocessed_pseudogene
ENSG00000227632	AC018804.6	unprocessed_pseudogene
ENSG00000230756	RHOQP3	processed_pseudogene
ENSG00000213225	AC018804.7	processed_transcript
ENSG00000234398	AC134915.1	unprocessed_pseudogene
ENSG00000236595	MED15P5	processed_pseudogene
ENSG00000237722	MTND1P29	unprocessed_pseudogene
ENSG00000231954	MTND2P22	unprocessed_pseudogene
ENSG00000236211	AC068137.5	unprocessed_pseudogene
ENSG00000230496	AC068137.6	unprocessed_pseudogene
ENSG00000232990	MTATP6P7	unprocessed_pseudogene
ENSG00000249997	AC068137.8	unprocessed_pseudogene
ENSG00000230548	MTND4P27	unprocessed_pseudogene
ENSG00000234934	MTND5P29	unprocessed_pseudogene
ENSG00000248136	MTND6P8	unprocessed_pseudogene
ENSG00000233550	AC068137.11	unprocessed_pseudogene
ENSG00000226915	AC068137.13	processed_pseudogene
ENSG00000271435	RP11-803A13.1	processed_pseudogene
ENSG00000224352	AC132479.4	unprocessed_pseudogene
ENSG00000178162	AC140481.1	processed_transcript
ENSG00000230646	AC010984.3	processed_pseudogene
ENSG00000239402	CYP4F43P	transcribed_unprocessed_pseudogene
ENSG00000256066	AC013269.1	processed_pseudogene
ENSG00000257010	AC140481.3	processed_pseudogene
ENSG00000214081	CYP4F30P	transcribed_unprocessed_pseudogene
ENSG00000240253	AC140481.7	processed_transcript
ENSG00000223349	AC010984.4	processed_pseudogene
ENSG00000232503	AC140481.9	processed_pseudogene
ENSG00000230450	NEK2P4	processed_pseudogene
ENSG00000225448	AC009477.7	processed_pseudogene
ENSG00000236956	NF1P8	unprocessed_pseudogene
ENSG00000248796	MED15P8	unprocessed_pseudogene
ENSG00000250852	AC131180.1	unprocessed_pseudogene
ENSG00000231431	AC131180.4	transcribed_unprocessed_pseudogene
ENSG00000236516	AC131180.3	processed_pseudogene
ENSG00000227817	ARHGAP42P1	unprocessed_pseudogene
ENSG00000224425	AC073869.2	processed_pseudogene
ENSG00000233087	AC073869.1	processed_pseudogene
ENSG00000233285	AC073869.13	unprocessed_pseudogene
ENSG00000227275	MTND6P10	unprocessed_pseudogene
ENSG00000235080	MTND5P23	unprocessed_pseudogene
ENSG00000231777	MTND4P21	unprocessed_pseudogene
ENSG00000227661	AC073869.10	unprocessed_pseudogene
ENSG00000236590	MTATP6P4	unprocessed_pseudogene
ENSG00000234480	AC073869.8	unprocessed_pseudogene
ENSG00000237910	AC073869.7	unprocessed_pseudogene
ENSG00000234939	MTND2P18	unprocessed_pseudogene
ENSG00000234576	MTND1P26	unprocessed_pseudogene
ENSG00000226831	MED15P3	processed_pseudogene
ENSG00000214077	GNAQP1	processed_pseudogene
ENSG00000217950	AC073869.20	processed_pseudogene
ENSG00000232742	RHOQP2	processed_pseudogene
ENSG00000152117	AC093838.4	transcribed_processed_pseudogene
ENSG00000224679	MED15P4	unprocessed_pseudogene
ENSG00000204434	POTEKP	unprocessed_pseudogene
ENSG00000270930	GRAMD4P8	processed_pseudogene
ENSG00000213222	AC093724.2	processed_pseudogene
ENSG00000223588	AC103564.9	processed_pseudogene
ENSG00000232760	AC103564.6	unprocessed_pseudogene
ENSG00000226886	AC093787.1	processed_pseudogene
ENSG00000271179	RP11-629P16.1	processed_pseudogene
ENSG00000225594	AC098826.4	unprocessed_pseudogene
ENSG00000227745	AC098826.5	unprocessed_pseudogene
ENSG00000233786	CDC27P1	processed_pseudogene
ENSG00000018607	ZNF806	unprocessed_pseudogene
ENSG00000230992	FAM201B	processed_pseudogene
ENSG00000232349	YBX1P7	processed_pseudogene
ENSG00000228721	AC016909.2	processed_pseudogene
ENSG00000234060	AC016906.1	processed_pseudogene
ENSG00000255674	AC013718.1	pseudogene
ENSG00000234682	AC110620.2	processed_pseudogene
ENSG00000228098	AC110620.1	processed_pseudogene
ENSG00000235651	AC064850.4	processed_pseudogene
ENSG00000214070	AC011999.1	processed_pseudogene
ENSG00000227347	HNRNPKP2	processed_pseudogene
ENSG00000230037	UBBP1	processed_pseudogene
ENSG00000229568	AC010146.1	unprocessed_pseudogene
ENSG00000233045	AC097523.1	processed_pseudogene
ENSG00000234645	AC097523.2	processed_pseudogene
ENSG00000237939	AC097523.3	processed_pseudogene
ENSG00000232915	AC097721.1	processed_pseudogene
ENSG00000229104	YY1P2	processed_pseudogene
ENSG00000232992	AHCYP4	processed_pseudogene
ENSG00000235232	MRPS18BP2	processed_pseudogene
ENSG00000228374	AC012497.2	processed_pseudogene
ENSG00000227149	AC092156.3	processed_pseudogene
ENSG00000231567	MTND2P19	unprocessed_pseudogene
ENSG00000223921	MTND1P27	processed_pseudogene
ENSG00000236440	AC117947.1	processed_pseudogene
ENSG00000238065	AC010740.1	processed_pseudogene
ENSG00000233329	AC068287.1	processed_pseudogene
ENSG00000228134	AC092578.1	processed_pseudogene
ENSG00000229781	AC013444.1	processed_pseudogene
ENSG00000270390	RP11-470B22.1	processed_pseudogene
ENSG00000224288	AC013437.2	processed_pseudogene
ENSG00000226839	MTND6P11	processed_pseudogene
ENSG00000224852	MTND5P24	processed_pseudogene
ENSG00000232772	MTND4P22	processed_pseudogene
ENSG00000236300	AC013437.4	processed_pseudogene
ENSG00000227557	MTND3P9	processed_pseudogene
ENSG00000225476	AC013437.6	processed_pseudogene
ENSG00000231766	AC013437.7	processed_pseudogene
ENSG00000213410	AC009951.2	pseudogene
ENSG00000176824	AC009951.1	pseudogene
ENSG00000235352	AC023128.2	processed_pseudogene
ENSG00000214064	RPL6P5	processed_pseudogene
ENSG00000234119	AC079248.1	processed_pseudogene
ENSG00000230559	RPL17P12	processed_pseudogene
ENSG00000227134	AC093084.1	processed_pseudogene
ENSG00000198526	PABPC1P2	processed_pseudogene
ENSG00000271583	RP11-638D14.1	processed_pseudogene
ENSG00000229143	AC009480.4	processed_pseudogene
ENSG00000224007	AC019070.1	processed_pseudogene
ENSG00000232238	AC017080.1	processed_pseudogene
ENSG00000223962	UBBP3	processed_pseudogene
ENSG00000228848	AC105402.2	processed_pseudogene
ENSG00000226340	AC105402.3	processed_pseudogene
ENSG00000228236	AC073271.1	processed_pseudogene
ENSG00000224337	FAM8A3P	processed_pseudogene
ENSG00000223604	AC007394.3	processed_pseudogene
ENSG00000213201	FABP5P10	processed_pseudogene
ENSG00000234272	RPL30P2	processed_pseudogene
ENSG00000213197	AC012066.1	processed_pseudogene
ENSG00000270776	RP11-17G11.1	processed_pseudogene
ENSG00000234932	AC009969.1	processed_pseudogene
ENSG00000226213	UBQLN4P2	processed_pseudogene
ENSG00000214025	ATP5F1P4	processed_pseudogene
ENSG00000226338	AC079150.2	processed_pseudogene
ENSG00000214024	AC012501.1	processed_pseudogene
ENSG00000242575	AC012501.3	transcribed_processed_pseudogene
ENSG00000236917	DNAJA1P2	processed_pseudogene
ENSG00000230251	PHBP4	processed_pseudogene
ENSG00000228837	CBX3P6	processed_pseudogene
ENSG00000232982	AC092662.2	processed_pseudogene
ENSG00000229701	MTND2P20	processed_pseudogene
ENSG00000227682	ATP5A1P2	processed_pseudogene
ENSG00000233709	MTND4P28	processed_pseudogene
ENSG00000233039	MTND5P30	processed_pseudogene
ENSG00000233248	MTND6P9	processed_pseudogene
ENSG00000229935	AC092662.6	processed_pseudogene
ENSG00000235548	AC073551.1	processed_pseudogene
ENSG00000238069	RPLP0P7	processed_pseudogene
ENSG00000213194	AC016732.2	processed_pseudogene
ENSG00000230562	FAM133DP	processed_pseudogene
ENSG00000228937	AC005539.2	processed_pseudogene
ENSG00000231158	PTP4A1P1	processed_pseudogene
ENSG00000234890	HNRNPDLP2	unprocessed_pseudogene
ENSG00000227331	AC005042.2	processed_pseudogene
ENSG00000231675	AC005042.3	processed_pseudogene
ENSG00000243792	OR7E89P	transcribed_unprocessed_pseudogene
ENSG00000251491	OR7E28P	transcribed_unprocessed_pseudogene
ENSG00000188668	OR7E90P	unprocessed_pseudogene
ENSG00000213189	BTF3L4P2	processed_pseudogene
ENSG00000226878	GSTM3P2	processed_pseudogene
ENSG00000270893	RP11-311B14.1	processed_pseudogene
ENSG00000225369	AC009506.2	processed_pseudogene
ENSG00000230783	AC009961.2	processed_pseudogene
ENSG00000227055	AC009961.5	processed_pseudogene
ENSG00000232337	AC009313.2	processed_pseudogene
ENSG00000225813	AC009299.4	processed_pseudogene
ENSG00000232320	AC009299.5	processed_pseudogene
ENSG00000226121	AHCTF1P1	processed_pseudogene
ENSG00000226946	AC062022.1	processed_pseudogene
ENSG00000235716	KRT18P46	processed_pseudogene
ENSG00000234732	RPEP5	processed_pseudogene
ENSG00000231445	TIMM8AP1	processed_pseudogene
ENSG00000224674	EIF3EP2	processed_pseudogene
ENSG00000230282	AC104697.1	processed_pseudogene
ENSG00000226847	PRPS1P1	processed_pseudogene
ENSG00000229641	CYP2C56P	processed_pseudogene
ENSG00000224331	AC019181.3	processed_pseudogene
ENSG00000233204	MAPRE1P3	processed_pseudogene
ENSG00000225182	AC092601.1	processed_pseudogene
ENSG00000214211	CTAGE14P	processed_pseudogene
ENSG00000238259	AC067940.1	processed_pseudogene
ENSG00000235995	UBE2V1P6	processed_pseudogene
ENSG00000229827	AC093899.3	processed_pseudogene
ENSG00000226072	AC016772.4	processed_pseudogene
ENSG00000231550	PTCHD3P2	processed_pseudogene
ENSG00000214369	AC009967.3	processed_pseudogene
ENSG00000227176	AC092641.2	processed_pseudogene
ENSG00000214821	HMGB1P4	processed_pseudogene
ENSG00000128692	EIF2S2P4	processed_pseudogene
ENSG00000224553	AC008065.1	processed_pseudogene
ENSG00000228507	DAP3P2	processed_pseudogene
ENSG00000234061	AC007969.4	processed_pseudogene
ENSG00000233762	AC007969.5	processed_pseudogene
ENSG00000233934	RPL21P38	processed_pseudogene
ENSG00000230104	AC018712.2	processed_pseudogene
ENSG00000232292	ALDH7A1P2	processed_pseudogene
ENSG00000231735	RP11-1O7.1	processed_pseudogene
ENSG00000236391	AC092573.2	processed_transcript
ENSG00000213148	AC073465.1	processed_pseudogene
ENSG00000236832	AC073465.2	processed_pseudogene
ENSG00000226131	AC073465.3	processed_pseudogene
ENSG00000237016	AC013410.1	processed_pseudogene
ENSG00000237617	AC013410.2	processed_pseudogene
ENSG00000234415	RPL5P7	processed_pseudogene
ENSG00000235414	AC016737.1	processed_pseudogene
ENSG00000270799	RP11-451F14.1	processed_pseudogene
ENSG00000227180	AC013467.1	processed_pseudogene
ENSG00000237804	HNRNPA1P39	processed_pseudogene
ENSG00000179997	AC010894.4	processed_pseudogene
ENSG00000235655	H3F3AP4	processed_pseudogene
ENSG00000227187	RP11-6C10.1	processed_pseudogene
ENSG00000233131	AC096649.1	processed_pseudogene
ENSG00000223976	EXTL2P1	processed_pseudogene
ENSG00000218175	AC016739.2	processed_pseudogene
ENSG00000230384	AC016739.1	processed_pseudogene
ENSG00000237260	AC073069.2	processed_pseudogene
ENSG00000237053	FUCA1P1	processed_pseudogene
ENSG00000223777	AC092162.2	processed_pseudogene
ENSG00000226273	AC079305.5	processed_pseudogene
ENSG00000213069	KRT8P40	processed_pseudogene
ENSG00000225808	DNAJC19P5	processed_pseudogene
ENSG00000237178	AC019080.1	processed_pseudogene
ENSG00000213962	API5P2	processed_pseudogene
ENSG00000229744	AC011998.2	processed_pseudogene
ENSG00000249909	CYCTP	unitary_pseudogene
ENSG00000227241	AC011998.4	processed_pseudogene
ENSG00000238082	AC009948.7	processed_pseudogene
ENSG00000231541	RPS6P2	processed_pseudogene
ENSG00000237964	AC068042.1	processed_pseudogene
ENSG00000213126	AC092642.1	processed_pseudogene
ENSG00000270289	RP11-512G4.1	processed_pseudogene
ENSG00000226564	FTH1P20	processed_pseudogene
ENSG00000236667	AC104076.2	processed_pseudogene
ENSG00000223873	AC013733.5	processed_pseudogene
ENSG00000213958	KRT18P29	processed_pseudogene
ENSG00000232430	RPL31P15	processed_pseudogene
ENSG00000231203	KRT8P10	processed_pseudogene
ENSG00000213120	LIN28AP1	processed_pseudogene
ENSG00000177855	CACYBPP2	processed_pseudogene
ENSG00000237824	AC010747.2	processed_pseudogene
ENSG00000225406	AC080125.1	processed_pseudogene
ENSG00000224019	RPL21P32	processed_pseudogene
ENSG00000226410	AC104058.1	processed_pseudogene
ENSG00000232568	RPL23AP35	processed_pseudogene
ENSG00000227692	MED28P3	processed_pseudogene
ENSG00000224323	DPRXP1	processed_pseudogene
ENSG00000226553	AC018735.1	processed_pseudogene
ENSG00000231739	GAPDHP59	processed_pseudogene
ENSG00000235616	ST13P2	processed_pseudogene
ENSG00000213115	AC104131.1	processed_pseudogene
ENSG00000213601	KRT18P19	processed_pseudogene
ENSG00000233996	AC013439.4	processed_pseudogene
ENSG00000223824	AC019178.3	processed_pseudogene
ENSG00000204253	HNRNPCP2	processed_pseudogene
ENSG00000213110	AC019178.2	processed_pseudogene
ENSG00000229023	AC067945.3	processed_pseudogene
ENSG00000230611	HMGB1P27	processed_pseudogene
ENSG00000213946	DNAJB1P1	processed_pseudogene
ENSG00000226242	RPS17P8	processed_pseudogene
ENSG00000232658	AC092638.1	processed_pseudogene
ENSG00000235218	AC092638.2	processed_pseudogene
ENSG00000224219	AC074290.1	processed_pseudogene
ENSG00000224670	AC068135.1	processed_pseudogene
ENSG00000215043	GLULP6	processed_pseudogene
ENSG00000236695	HNRNPA1P47	processed_pseudogene
ENSG00000225394	AC106883.1	processed_pseudogene
ENSG00000213107	AHCYP5	processed_pseudogene
ENSG00000203435	AC104600.1	processed_pseudogene
ENSG00000227878	AC114760.1	processed_pseudogene
ENSG00000225636	HNRNPA3P15	processed_pseudogene
ENSG00000224442	AC017035.2	processed_pseudogene
ENSG00000230482	ATP5G2P3	processed_pseudogene
ENSG00000213104	NPM1P46	processed_pseudogene
ENSG00000231699	AC020550.7	processed_pseudogene
ENSG00000230407	AC018717.2	processed_pseudogene
ENSG00000213938	SEPHS1P6	processed_pseudogene
ENSG00000227004	AC108032.1	processed_pseudogene
ENSG00000244301	AOX3P	processed_transcript
ENSG00000243478	AOX2P	processed_transcript
ENSG00000224346	AC005037.1	processed_pseudogene
ENSG00000225695	HNRNPA1P35	processed_pseudogene
ENSG00000226658	AC005037.4	processed_pseudogene
ENSG00000224672	AC007272.3	processed_pseudogene
ENSG00000237078	AC007272.1	pseudogene
ENSG00000232133	IMPDH1P10	processed_pseudogene
ENSG00000235579	AC007283.4	processed_pseudogene
ENSG00000227348	MTND5P25	unprocessed_pseudogene
ENSG00000225796	MTND4P23	unprocessed_pseudogene
ENSG00000235318	AC005037.6	unprocessed_pseudogene
ENSG00000213090	AC007256.5	processed_pseudogene
[truncated: 11,933 more rows]

## Sheet: List S3
List S3. The clinical features of HNSCC patients in our hospital dataset used in the current study.
Patient ID	Gender	Age	HNSCC Type	Diagnosis Time	Vital Status	Death Time	Last Followup Time	Over Survival(d)
0000217859	Male	50	Oral Cancer	2015-04-03	Dead	2015-10-11	NA	190
0000336296	Male	71	Oral Cancer	2016-12-26	Dead	2017-10-30	NA	307
0000357824	Male	55	Oral Cancer	2017-05-31 16:00:29	Dead	2018-04-15	NA	318
0000364150	Female	28	Oral Cancer	2017-08-04 18:46:59	Dead	2018-07-15	NA	344
0000334769	Male	67	Oral Cancer	2016-09-22 15:10:00	Dead	2021-01-15	NA	1575
0000291039	Male	46	Oral Cancer	2015-03-27 14:10:26	Dead	2019-10-15	NA	1662
0000323317	Female	48	Oral Cancer	2016-05-06 14:30:19	Dead	2021-05-01	NA	1820
0000209034	Male	66	Oral Cancer	2010-09-15 15:38:50	Dead	2018-02-26	NA	2720
0000209432	Female	57	Oral Cancer	2010-09-26 12:10:36	Alive	NA	2022-01-01	4114.49
0000212933	Female	76	Oral Cancer	2010-12-22 12:50:48	Alive	NA	2022-01-01	4027.46
0000215919	Male	42	Oral Cancer	2011-03-04 14:59:11	Alive	NA	2022-01-01	3955.38
0000217471	Male	46	Oral Cancer	2011-04-18 14:20:07	Alive	NA	2022-01-01	3910.4
0000282351	Male	31	Oral Cancer	2014-09-22 11:15:00	Alive	NA	2022-01-01	2657.53
0000273096	Male	59	Oral Cancer	2014-12-17 17:30:00	Alive	NA	2022-01-01	2571.27
0000283470	Male	58	Oral Cancer	2014-12-26 13:20:00	Alive	NA	2022-01-01	2562.44
0000360576	Male	33	Oral Cancer	2017-06-30 12:15:00	Alive	NA	2022-01-01	1645.49
0000207889	Male	69	Thyroid cancer	2010-08-26 13:25:56	Dead	2017-09-22	NA	2583.44
0000180322	Male	48	Thyroid cancer	2008-07-22	Dead	2014-05-30	NA	2138
0000213393	Male	71	Thyroid cancer	2010-12-31 12:15:25	Dead	2015-12-30	NA	1824.49
0000217030	Male	44	Thyroid cancer	2011-03-31 14:00:12	Dead	2013-03-30	NA	729.417
0000209177	Male	60	Thyroid cancer	2010-09-19 12:10:11	Dead	2012-04-30	NA	588.493
0000193629	Female	42	Thyroid cancer	2009-08-28	Dead	2010-08-30	NA	367
0000181105	Female	81	Thyroid cancer	2008-08-14	Dead	2009-07-13	NA	333
0000222541	Male	78	Thyroid cancer	2011-08-03 11:20:20	Dead	2012-06-30	NA	331.528
0000187222	Male	47	Thyroid cancer	2009-02-19	Alive	NA	2022-01-01	4699
0000187720	Female	71	Thyroid cancer	2009-02-26	Alive	NA	2022-01-01	4692
0000191004	Female	36	Thyroid cancer	2009-05-25	Alive	NA	2022-01-01	4604
0000085692	Male	49	Thyroid cancer	2009-09-08	Alive	NA	2022-01-01	4498
0000195386	Female	65	Thyroid cancer	2009-09-23	Alive	NA	2022-01-01	4483
0000196098	Male	51	Thyroid cancer	2009-10-22	Alive	NA	2022-01-01	4454
0000196811	Male	51	Thyroid cancer	2009-11-05	Alive	NA	2022-01-01	4440
0000198229	Male	31	Thyroid cancer	2009-12-14	Alive	NA	2022-01-01	4401

## Sheet: List S4
List S4. RT-qPCR primer sequences used in the current study (sequences are from 5’ to 3’)
Gene	Forward	Reverse
PDIA3P1	GAGATTCCTGTTGTTGCTAT	CTGCTACCACTACCTTCA
LDHAP4	CCAATTCCGTTACCTGAT	TTCCACTGTTCCTTATGTT
LDHAP7	GAATGTTGCTGATGTCTC	CCTACTTGTGAACCTCTT
EEF1A1P6	TCTTGAAGTCTGGTGATG	AGGTGGATAGTCTGAGAA
EEF1A1P11	TGATATGAGACAGACACTTG	GTTCTTCCACCACTGATTA
SDHAP1	AGGTCTCTGCGATATGATAC	TTGCTCTTATGCGATGGA
SDHAP3	GCTCTTGGACTTGGTTGT	TCGCAGTTCTCATGTTCTTA
DDX12P	TCTCTTACCTGTCTGTGA	GATGCTCTTCTTACTTGATG
CLUHP3	GATGATTTCAAGCAGATG	TTAGATGTGGATGGAGTA
RRN3P3	TTGAGCGGATAGTGATGA	GATGGTGTAGCAGAAGAC
AKT1	TCCTCCTCAAGAATGATGGCA	GTGCGTTCGATGACAGTGGT
EZH2	GTACACGGGGATAGAGAATGTGG	GGTGGGCGGCTTTCTTTATCA
GAPDH	GTCTCCTCTGACTTCAACAGCG	ACCACCCTGTTGCTGTAGCCAA

## Sheet: List S5
List S5. siRNA sequences used in the current study
Name	sequences (from 5’ to 3’)	sequences (from 3’ to 5’ )
siPDIA3P1#1(hPDIA3P1-92)	GAGGACACUAAGGAGACUUTT	AAGUCUCCUUAGUGUCCUCTT
siPDIA3P1#2(hPDIA3P1-994)	GCCCUCACAUGACAGAAGATT	UCUUCUGUCAUGUGAGGGCTT
siRRN3P3#1(hRRN3P3-1381)	CCGUACGAGAAGCUCCUAUTT	AUAGGAGCUUCUCGUACGGTT
siRRN3P3#2(hRRN3P3-1712)	GGCAAGAGCAGACAAGGAUTT	AUCCUUGUCUGCUCUUGCCTT

## Sheet: List S6
List S6. SELECT primer sequences and shMETTL3 sequences used in the current study
Name	sequences (from 5’ to 3’)
PDIA3P1_F	CTTGAGGGATAACTACCGA
PDIA3P1_R	AGATGTGAAGGACGAAATAA
PDIA3P1_up	tagccagtaccgtagtgcgtgATTTTTTGCACTGTATATGCCACAGTCTTG
PDIA3P1_down	5phos/CCTCCAACTTGTTAGTGAGATGTGAAGGAcagaggctgagtcgctgcat
RRN3P3_F	GGTGGTTGCCTGACGAAAAG
RRN3P3_R	ATTACCGCCTGATGGGGTTG
RRN3P3_up	tagccagtaccgtagtgcgtgCTGAGTCTTTGTGCCATGGCCG
RRN3P3_Down	5phos/CCCCTCCTCTCCAATACGAAGAGCcagaggctgagtcgctgcat
PDIA3P1_RNA Oligo(A)	rCrGrUrCrCrUrUrCrArCrArUrCrUrCrArCrUrArArCrArArGrUrUrGrGrArGrGrArCrArArGrArCrUrGrUrGrGrCrArUrArUrArCrArGrUrGrCrArArArArArArUrGrA
PDIA3P1_RNA Oligo(m6A)	rCrGrUrCrCrUrUrCrArCrArUrCrUrCrArCrUrArArCrArArGrUrUrGrGrArGrGrArCrArArGrArCrUrGrUrGrGrCrArUrArUrArCrArGrUrGrCrArArArArArArUrGrA
RRN3P3_ RNA Oligo(A)	rGrGrGrCrUrCrUrUrCrGrUrArUrUrGrGrArGrArGrGrArGrGrGrGrArCrGrGrCrCrArUrGrGrCrArCrArArArGrArCrUrCrArGrArU
RRN3P3_RNA Oligo(m6A)	rGrGrGrCrUrCrUrUrCrGrUrArUrUrGrGrArGrArGrGrArGrGrGrGrArCrGrGrCrCrArUrGrGrCrArCrArArArGrArCrUrCrArGrArU
shMETTL3	CCGGGCAAGTATGTTCACTATGAAACTCGAGTTTCATAGTGAACATACTTGCTTTTTG

## Sheet: List S7
List S7. Tumor Inflammation Signature (TIS) included in the current study
TIS Class	Gene Symbol	Encoded Protein	Biology Function
Antigen Presenting Cell Abundance	PSMB10	PSB10	Immunoproteosome Subunit
Antigen Presenting Cell Abundance	HLA-DQA1	MHC class II DQA1	MHC Class II Antigen Presentation
Antigen Presenting Cell Abundance	HLA-DRB1	MHC class II DRB1	MHC Class II Antigen Presentation
Antigen Presenting Cell Abundance	CMKLR1	CML1	Chemokine Receptor
T Cell/NK Cell Abundance	HLA-E	HLA-E	Nonclassical Class I Antigen Presentation
T Cell/NK Cell Abundance	NKG7	NKG7	Cytolytic Granule Protein
T Cell/NK Cell Abundance	CD8A	CD8A	MHC Class I Coreceptor
IFN Activity	CCL5	CCL5	Monocytes and Memory T cells Chemoattractant
IFN Activity	CXCL9	CXCL9	Lymphocyte Chemoattractant
IFN Activity	CD27	CD27	Lymphocyte Activation
IFN Activity	CXCR6	CXCR6	T cell Activation
IFN Activity	IDO1	IDO	Inhibitor of T cell Proliferation and Function
IFN Activity	STAT1	STAT1	Transcription Factor Mediating IFN Response
T Cell Exhaustion	TIGIT	TIGIT	Inhibitor of T cell Function
T Cell Exhaustion	LAG3	LAG3	Inhibitor of T cell Function
T Cell Exhaustion	CD274	PD-L1	Inhibitor of T cell Function
T Cell Exhaustion	PDCD1LG2	PD-L2	Inhibitor of T cell Function
T Cell Exhaustion	CD276	B7-H3	Inhibitor of T cell Function
