# Supplementary material for: N6-methyladenosine-associated prognostic pseudogenes contribute to predicting immunotherapy benefits and therapeutic agents in head and neck squamous cell carcinoma
Source: Theranostics. 2022 Oct 17;12(17):7267–88. doi: 10.7150/thno.76689 (PMC9691354; doi:10.7150/thno.76689)
Supplement: Supplementary file 3 — Supplementary tables. [file thnov12p7267s3.xlsx]

## Sheet: Table S1
Table S1. m6A-associated pseudogenes correlated with their m6A regulators at | R | ≥ 0.3 and P < 0.05
m6A regulators	m6A-associated pseudogenes	cor	pvalue	pstar
YTHDF3	TCEA1P2	0.669832	2.17e-66	**
YTHDC1	ZNF37BP	0.630198	1.06e-56	**
ZC3H7B	LRRC37A17P	0.608062	7.05e-52	**
YTHDF3	ZNF252P	0.606153	1.76e-51	**
YTHDC1	PARGP1	0.598592	6.28e-50	**
YTHDC1	MSTO2P	0.595953	2.14e-49	**
YTHDF3	ANKRD18EP	0.592681	9.61e-49	**
YTHDC1	RPL32P3	0.587077	1.21e-47	**
YTHDC1	PKD1P6	0.585335	2.64e-47	**
ZC3H7B	FOXO3B	0.581152	1.67e-46	**
YTHDF3	FOXO3B	0.57685	1.09e-45	**
ZC3H7B	ANKRD18EP	0.5737	4.22e-45	**
ZC3H7B	PHC1P1	0.572613	6.71e-45	**
YTHDC1	SCAND2P	0.572242	7.86e-45	**
YTHDF3	LRRC37A17P	0.569854	2.16e-44	**
YTHDC1	DDX12P	0.567301	6.32e-44	**
ZC3H7B	PKD1P6	0.567254	6.45e-44	**
YTHDC1	TMEM198B	0.56672	8.06e-44	**
ZC3H7B	LRRC37A16P	0.565566	1.3e-43	**
YTHDC1	MRPS31P5	0.564448	2.07e-43	**
YTHDC1	HERC2P9	0.563874	2.63e-43	**
ZC3H7B	SRGAP2B	0.561093	8.26e-43	**
ZC3H7B	AC068896.1	0.556649	5.03e-42	**
TRA2A	CCT6P1	0.555292	8.68e-42	**
ZC3H7B	FNBP1P1	0.554383	1.25e-41	**
YTHDF3	AC010522.1	0.552734	2.41e-41	**
ZC3H7B	CICP14	0.550952	4.9e-41	**
YTHDC1	CROCCP3	0.54891	1.1e-40	**
YTHDC1	STAG3L5P	0.546931	2.38e-40	**
ZC3H7B	RPL13P5	0.546401	2.92e-40	**
YTHDC1	DDX50P1	0.54638	2.95e-40	**
YTHDC1	CCT6P1	0.546371	2.96e-40	**
PCIF1	TMEM198B	0.544519	6.08e-40	**
YTHDF3	TATDN2P2	0.543225	1e-39	**
PCIF1	SCAND2P	0.542014	1.6e-39	**
TRA2A	HERC2P9	0.5419	1.67e-39	**
TRA2A	ZNF37BP	0.540628	2.72e-39	**
YTHDF3	FNBP1P1	0.539845	3.66e-39	**
YTHDF3	CEP170P1	0.539728	3.83e-39	**
YTHDF3	NUS1P1	0.538796	5.46e-39	**
WTAP	RPL32P3	0.537646	8.44e-39	**
YTHDC1	CTAGE7P	0.537587	8.63e-39	**
TRA2A	HERC2P7	0.537396	9.28e-39	**
YTHDC1	AC009120.3	0.536641	1.23e-38	**
PCIF1	TSPY26P	0.531646	7.99e-38	**
TRA2A	MSTO2P	0.530294	1.32e-37	**
YTHDF3	VN1R83P	0.52833	2.72e-37	**
TRA2A	CROCCP3	0.527652	3.48e-37	**
ZC3H7B	TATDN2P2	0.526031	6.29e-37	**
ZC3H7B	ZNF252P	0.525655	7.22e-37	**
PCIF1	ZNF37BP	0.525214	8.47e-37	**
ZC3H7B	LINC00674	0.524988	9.19e-37	**
PCIF1	MSTO2P	0.524859	9.63e-37	**
YTHDC1	ANKRD36B	0.524284	1.19e-36	**
PCIF1	ABCA17P	0.523744	1.44e-36	**
YTHDF3	RBMS1P1	0.523413	1.63e-36	**
PCIF1	CROCCP3	0.517546	1.32e-35	**
YTHDC1	LRRFIP1P1	0.517375	1.41e-35	**
YTHDF3	ZDHHC20P4	0.516681	1.8e-35	**
ZC3H7B	BEND3P3	0.51663	1.83e-35	**
YTHDF3	SRGAP2B	0.516596	1.85e-35	**
YTHDC1	GUSBP2	0.516578	1.86e-35	**
ZC3H7B	HERC2P10	0.515924	2.35e-35	**
PCIF1	AC009237.14	0.515906	2.36e-35	**
ZC3H7B	LRRC37A9P	0.515391	2.83e-35	**
PCIF1	ANKRD36B	0.514849	3.42e-35	**
YTHDF3	PHKA1P1	0.514042	4.54e-35	**
YTHDF3	PHC1P1	0.51372	5.08e-35	**
YTHDF3	LRRC37A15P	0.513595	5.31e-35	**
YTHDF3	MRPS31P4	0.513529	5.43e-35	**
TRA2A	STAG3L5P	0.513225	6.04e-35	**
WTAP	MSTO2P	0.512931	6.69e-35	**
PCIF1	RPL32P3	0.512911	6.74e-35	**
YTHDF3	METTL15P1	0.510927	1.34e-34	**
ZC3H7B	ZNRF2P2	0.510684	1.46e-34	**
ZC3H7B	LRRC37A15P	0.509754	2.01e-34	**
ZC3H7B	LRRFIP1P1	0.509647	2.09e-34	**
ZC3H7B	AC009237.8	0.509404	2.27e-34	**
ZC3H7B	MRPS31P4	0.509139	2.49e-34	**
YTHDF3	CICP14	0.508786	2.81e-34	**
ZC3H7B	CEP170P1	0.508678	2.92e-34	**
YTHDC1	CICP14	0.507045	5.1e-34	**
ZC3H7B	SUDS3P1	0.506935	5.3e-34	**
WTAP	ZNF37BP	0.505736	7.98e-34	**
YTHDF3	SMG1P1	0.505309	9.23e-34	**
YTHDC1	FAM86HP	0.504794	1.1e-33	**
PCIF1	GNRHR2	0.503605	1.64e-33	**
TRA2A	TMEM198B	0.502527	2.36e-33	**
YTHDF3	LRRC37A16P	0.502262	2.59e-33	**
PCIF1	FTOP1	0.501705	3.12e-33	**
ZC3H7B	RAB43P1	0.501704	3.12e-33	**
PCIF1	DPY19L2P2	0.501573	3.26e-33	**
TRA2A	CCT6P3	0.501372	3.49e-33	**
YTHDF3	AC122129.1	0.500491	4.68e-33	**
TRA2A	SCAND2P	0.500175	5.21e-33	**
YTHDC1	FCF1P2	0.499963	5.59e-33	**
PCIF1	ADAM1B	0.499222	7.15e-33	**
TRA2A	HERC2P2	0.498713	8.48e-33	**
YTHDC1	DTX2P1	0.49822	9.98e-33	**
WTAP	SCAND2P	0.498059	1.05e-32	**
VIRMA	TCEA1P2	0.497672	1.2e-32	**
YTHDF3	NONOP2	0.496969	1.51e-32	**
YTHDC1	AFG3L1P	0.496561	1.73e-32	**
YTHDC1	LRRC37A17P	0.496176	1.96e-32	**
ZC3H7B	AL928654.1	0.495784	2.23e-32	**
PCIF1	LRRC37A17P	0.494565	3.33e-32	**
ZC3H7B	HSD3BP5	0.494477	3.43e-32	**
PCIF1	PKD1P6	0.494029	3.98e-32	**
YTHDC1	FNBP1P1	0.493168	5.27e-32	**
PCIF1	DDX50P1	0.49316	5.28e-32	**
PCIF1	AC009120.3	0.492893	5.76e-32	**
ZC3H7B	SMG1P1	0.492623	6.29e-32	**
YWHAG	SBDSP1	0.492551	6.44e-32	**
ZC3H7B	RBMS1P1	0.492249	7.11e-32	**
PCIF1	AL021707.2	0.492062	7.56e-32	**
PCIF1	DUSP8P5	0.491384	9.42e-32	**
YTHDC1	RBBP4P1	0.491339	9.56e-32	**
PCIF1	DDX12P	0.490964	1.08e-31	**
YTHDF3	RAB43P1	0.490617	1.21e-31	**
YTHDC1	DUSP8P5	0.490593	1.22e-31	**
YTHDC1	CCT6P3	0.490593	1.22e-31	**
YTHDC1	HNRNPH1P1	0.489676	1.64e-31	**
TRA2A	DDX12P	0.489405	1.79e-31	**
ZC3H7B	ANKRD36B	0.488878	2.12e-31	**
WTAP	DDX12P	0.488	2.81e-31	**
YTHDF3	ZNRF2P2	0.487931	2.87e-31	**
YTHDC1	HMGA1P2	0.487893	2.91e-31	**
ZC3H7B	VN1R83P	0.48782	2.97e-31	**
VIRMA	ZNF252P	0.4876	3.19e-31	**
YTHDC1	SDHAP1	0.486808	4.11e-31	**
YTHDC1	AL513327.1	0.485988	5.34e-31	**
TRA2A	CTAGE7P	0.485355	6.54e-31	**
ZC3H7B	AC079807.1	0.484635	8.22e-31	**
PCIF1	HMGN2P15	0.484195	9.45e-31	**
YTHDF3	SUDS3P1	0.48405	9.89e-31	**
ZC3H7B	TCEA1P2	0.483474	1.19e-30	**
YTHDF3	BEND3P3	0.483373	1.23e-30	**
PCIF1	RAET1K	0.482005	1.89e-30	**
YTHDF3	PIGCP1	0.480718	2.83e-30	**
WTAP	CCT6P1	0.480443	3.08e-30	**
YTHDC1	CLUHP3	0.48026	3.26e-30	**
ZC3H7B	TTC3P1	0.479833	3.73e-30	**
YTHDC1	SOCS5P4	0.479734	3.85e-30	**
PCIF1	RBBP4P1	0.479177	4.58e-30	**
YTHDF3	YWHAZP4	0.478582	5.51e-30	**
YTHDC1	TPTE2P5	0.478575	5.52e-30	**
YTHDF3	AC009237.8	0.478472	5.7e-30	**
YTHDF3	PKD1P6	0.478439	5.76e-30	**
WTAP	RAET1K	0.478277	6.06e-30	**
YTHDF3	LSM12P1	0.478	6.6e-30	**
PCIF1	FAM86HP	0.477911	6.79e-30	**
TRA2A	CLUHP3	0.477898	6.81e-30	**
ZC3H7B	AC010522.1	0.47723	8.38e-30	**
TRA2A	RRN3P1	0.47711	8.7e-30	**
YTHDC1	NRBF2P5	0.476085	1.19e-29	**
YTHDF3	HSD3BP5	0.475812	1.3e-29	**
ZC3H7B	ZNRF2P1	0.475521	1.42e-29	**
YTHDC1	RIMKLBP2	0.47468	1.84e-29	**
PCIF1	GUSBP2	0.474453	1.97e-29	**
YTHDC1	FBXW11P1	0.4742	2.13e-29	**
YTHDF3	TTC3P1	0.474177	2.15e-29	**
PCIF1	AMZ2P1	0.473761	2.44e-29	**
TRA2A	PMS2P3	0.473661	2.52e-29	**
YTHDC1	PMS2CL	0.473542	2.61e-29	**
PCIF1	NKAPP1	0.473393	2.73e-29	**
ZC3H7B	MEIS3P1	0.473367	2.75e-29	**
YTHDC1	GUSBP4	0.473353	2.77e-29	**
PCIF1	FCF1P2	0.472886	3.19e-29	**
WTAP	LRRFIP1P1	0.472541	3.54e-29	**
PCIF1	CCT6P1	0.472448	3.65e-29	**
ZC3H7B	PIGCP1	0.472238	3.89e-29	**
YTHDC1	AL353898.3	0.471789	4.46e-29	**
ZC3H7B	MRPS31P5	0.471703	4.57e-29	**
YTHDC1	AC084125.2	0.471375	5.05e-29	**
YTHDF3	XPOTP1	0.470824	5.97e-29	**
YTHDC1	HNRNPA1P16	0.470293	7.02e-29	**
YTHDC1	BMS1P1	0.469668	8.48e-29	**
PCIF1	PHC1P1	0.469596	8.67e-29	**
ZC3H7B	DUSP8P5	0.469484	8.96e-29	**
PCIF1	LINC00674	0.469016	1.03e-28	**
PCIF1	PRORSD1P	0.468137	1.35e-28	**
YTHDC1	PHBP9	0.46799	1.41e-28	**
YTHDC1	HERC2P7	0.467958	1.42e-28	**
PCIF1	AL928654.1	0.467866	1.46e-28	**
YTHDF3	TLK2P1	0.467604	1.58e-28	**
PCIF1	HYDIN2	0.467535	1.61e-28	**
YTHDC1	HERC2P10	0.467495	1.63e-28	**
YTHDC1	HNRNPCP7	0.467258	1.75e-28	**
ZCCHC4	ZNF37BP	0.467172	1.8e-28	**
ZC3H7B	AC009120.3	0.466967	1.91e-28	**
YTHDF3	RBBP4P1	0.46656	2.16e-28	**
YTHDC1	RAB11FIP1P1	0.466473	2.22e-28	**
PCIF1	RPL13P5	0.465884	2.64e-28	**
YTHDF3	YWHAZP2	0.465655	2.83e-28	**
TRA2A	RPL32P3	0.4656	2.87e-28	**
YTHDF3	MORF4L1P1	0.465082	3.35e-28	**
PCIF1	FNBP1P1	0.465061	3.38e-28	**
YTHDF3	HMGN1P8	0.462998	6.22e-28	**
ZC3H7B	MPRIPP1	0.462872	6.46e-28	**
YTHDC1	LRRC37A15P	0.461939	8.51e-28	**
YTHDC1	LRRC37A4P	0.461103	1.09e-27	**
ZC3H7B	HYDIN2	0.460306	1.37e-27	**
ZC3H7B	SCAND2P	0.460194	1.42e-27	**
YTHDC1	RPL5P30	0.460077	1.47e-27	**
PCIF1	ALG1L6P	0.459351	1.82e-27	**
TRA2A	AC084125.2	0.459228	1.88e-27	**
YTHDF3	PRPS1P2	0.458727	2.18e-27	**
YTHDF3	MRPS31P5	0.458559	2.29e-27	**
YTHDC1	ASLP1	0.458529	2.31e-27	**
TRA2A	AC009120.3	0.458312	2.46e-27	**
PCIF1	GUSBP4	0.457541	3.08e-27	**
ZC3H7B	GTF2IP1	0.456737	3.89e-27	**
ZC3H7B	TSPY26P	0.456663	3.97e-27	**
ZC3H7B	PFN1P6	0.456557	4.1e-27	**
YTHDF3	PFN1P6	0.456218	4.52e-27	**
PCIF1	LRRFIP1P1	0.456206	4.53e-27	**
YTHDC1	PFN1P6	0.456038	4.76e-27	**
YTHDF3	AC079807.1	0.45603	4.77e-27	**
YTHDF3	AC068896.1	0.455985	4.83e-27	**
ZC3H7B	NBPF2P	0.455756	5.16e-27	**
YTHDF3	HERC2P10	0.455495	5.57e-27	**
PCIF1	ZNF252P	0.455294	5.9e-27	**
TRA2A	ADCY10P1	0.454644	7.11e-27	**
YTHDC1	PTPRVP	0.454509	7.39e-27	**
WTAP	DDX50P1	0.454375	7.68e-27	**
ZC3H7B	AC122129.1	0.454327	7.79e-27	**
YTHDC1	PMS2P3	0.45392	8.75e-27	**
YTHDF3	AC078899.1	0.453372	1.02e-26	**
PCIF1	LRRC37BP1	0.453221	1.07e-26	**
ZC3H7B	AC092651.1	0.453217	1.07e-26	**
YTHDF3	GNAQP1	0.452968	1.15e-26	**
YTHDC1	LRRC37BP1	0.45294	1.16e-26	**
YTHDC1	MTND5P28	0.452646	1.26e-26	**
WTAP	CROCCP3	0.4524	1.35e-26	**
YTHDC1	MTND4P26	0.452221	1.42e-26	**
PCIF1	ZNF316	0.452165	1.45e-26	**
ZC3H7B	GNAQP1	0.451917	1.55e-26	**
PCIF1	GLUD1P3	0.451879	1.57e-26	**
YTHDF3	RPL23AP64	0.451852	1.58e-26	**
PCIF1	SRGAP2B	0.451677	1.66e-26	**
TRA2A	RRN3P3	0.451041	1.99e-26	**
PCIF1	CTAGE7P	0.451008	2.01e-26	**
TRA2A	SOCS5P4	0.450906	2.07e-26	**
PCIF1	MTMR9LP	0.45068	2.21e-26	**
PCIF1	DTX2P1	0.450454	2.35e-26	**
YTHDC1	ZNF252P	0.449947	2.72e-26	**
YTHDF3	PARGP1	0.449944	2.72e-26	**
YTHDC1	PRDX3P1	0.449873	2.77e-26	**
WTAP	PKD1P6	0.449523	3.06e-26	**
TRA2A	PI4KAP2	0.449152	3.4e-26	**
ZC3H7B	HSD17B1P1	0.448847	3.71e-26	**
WTAP	LRRC37BP1	0.448565	4.01e-26	**
YTHDC1	VN1R83P	0.448324	4.3e-26	**
YTHDF3	MPRIPP1	0.448063	4.62e-26	**
ZC3H7B	TNRC18P1	0.447947	4.78e-26	**
YTHDC1	HNRNPA1P59	0.447853	4.9e-26	**
PCIF1	TOB2P1	0.447701	5.12e-26	**
YTHDC1	RIMKLBP1	0.447669	5.16e-26	**
WTAP	PARGP1	0.447508	5.4e-26	**
YTHDF3	ANKRD36B	0.447401	5.57e-26	**
PCIF1	AC068896.1	0.447388	5.59e-26	**
PCIF1	PMS2CL	0.447217	5.86e-26	**
ZC3H7B	HNRNPH1P1	0.447093	6.07e-26	**
YTHDC1	HDAC1P2	0.447082	6.09e-26	**
YTHDC1	RHOQP1	0.446863	6.47e-26	**
ZC3H7B	RBBP4P1	0.446743	6.7e-26	**
TRA2A	FCF1P2	0.446483	7.2e-26	**
YTHDF3	AC008147.2	0.446408	7.36e-26	**
YTHDC1	UBE2CP2	0.446161	7.88e-26	**
ZC3H7B	CNN2P9	0.446006	8.23e-26	**
YTHDF3	LINC00674	0.445929	8.41e-26	**
YTHDC1	SUDS3P1	0.445686	9e-26	**
ZC3H7B	HNRNPCP7	0.445577	9.28e-26	**
YTHDF3	MED28P3	0.445437	9.65e-26	**
YTHDC1	AC092651.1	0.445226	1.02e-25	**
PCIF1	HNRNPH1P1	0.445123	1.05e-25	**
TRA2A	NPIPP1	0.444685	1.19e-25	**
ZC3H7B	PARGP1	0.444629	1.21e-25	**
YTHDF3	YWHAZP6	0.444576	1.23e-25	**
TRA2A	PARGP1	0.444462	1.27e-25	**
YTHDC1	CALM2P2	0.444364	1.3e-25	**
ZCCHC4	LRRC37A17P	0.444259	1.34e-25	**
YTHDC1	ADCY10P1	0.444246	1.34e-25	**
YTHDC1	DPY19L2P2	0.444157	1.38e-25	**
YTHDC1	AL021707.2	0.443543	1.63e-25	**
ZC3H7B	DDX50P1	0.443082	1.86e-25	**
YTHDC1	STAG3L3	0.44305	1.87e-25	**
TRA2A	ASLP1	0.442959	1.92e-25	**
YTHDC1	UBE2Q2P2	0.442831	1.99e-25	**
PCIF1	HNRNPA1P16	0.442576	2.14e-25	**
WTAP	ASLP1	0.442554	2.15e-25	**
TRA2A	AFG3L1P	0.44243	2.22e-25	**
YTHDF3	CRYZP1	0.442178	2.38e-25	**
ZC3H7B	HS6ST1P1	0.44205	2.47e-25	**
YTHDC1	AC083899.1	0.441956	2.53e-25	**
TRA2A	PMS2CL	0.44181	2.64e-25	**
YWHAG	RBMS1P1	0.441656	2.75e-25	**
PCIF1	FOXO3B	0.441397	2.96e-25	**
PCIF1	HNRNPCP7	0.441379	2.97e-25	**
YTHDC1	AC018638.1	0.441095	3.21e-25	**
WTAP	RRN3P1	0.441059	3.24e-25	**
YTHDF3	MEMO1P1	0.440762	3.52e-25	**
YTHDF3	RBMS2P1	0.440594	3.69e-25	**
YTHDC1	HNRNPA3P9	0.440531	3.75e-25	**
YTHDF3	HNRNPA3P9	0.440483	3.8e-25	**
ZC3H7B	TLK2P1	0.440395	3.89e-25	**
YTHDC1	SMG1P1	0.440345	3.95e-25	**
YTHDC1	VDAC1P8	0.440191	4.12e-25	**
YTHDF3	MEIS3P1	0.440103	4.22e-25	**
YTHDF3	RPL7P57	0.439953	4.39e-25	**
YTHDF3	YWHAZP3	0.439829	4.55e-25	**
YTHDF3	YWHAZP5	0.439618	4.81e-25	**
YTHDF3	SUCLG2P2	0.439467	5.02e-25	**
YTHDC1	DSTNP1	0.439454	5.04e-25	**
PCIF1	UBE2CP2	0.439346	5.19e-25	**
YTHDC1	ZNF137P	0.439314	5.23e-25	**
PCIF1	ZNRF2P2	0.439135	5.5e-25	**
YTHDC1	STAG3L2	0.438837	5.96e-25	**
PCIF1	LRRC37A9P	0.438611	6.34e-25	**
PCIF1	AP000350.8	0.438237	7.02e-25	**
WTAP	PMS2CL	0.438129	7.23e-25	**
TRA2A	AC016737.1	0.438068	7.35e-25	**
TRA2A	ZNF316	0.438055	7.38e-25	**
WTAP	GUSBP4	0.438035	7.42e-25	**
YTHDC1	AC009237.14	0.43781	7.89e-25	**
ZC3H7B	SRGAP2C	0.437634	8.27e-25	**
YTHDF3	HNRNPCP2	0.437405	8.8e-25	**
PCIF1	LRRC37A16P	0.437325	9e-25	**
YTHDC1	CYCSP10	0.437233	9.22e-25	**
PCIF1	ASLP1	0.437209	9.28e-25	**
WTAP	ANKRD36B	0.437057	9.67e-25	**
ZCCHC4	RBBP4P1	0.437052	9.69e-25	**
PCIF1	DBIL5P	0.436903	1.01e-24	**
YTHDC1	PI4KAP2	0.436895	1.01e-24	**
ZCCHC4	CROCCP3	0.436877	1.02e-24	**
ZC3H7B	NUS1P1	0.436678	1.07e-24	**
YTHDC1	SLC25A5P1	0.436647	1.08e-24	**
YTHDC1	VN1R81P	0.436525	1.12e-24	**
YTHDC1	GLUD1P3	0.436393	1.16e-24	**
YTHDC1	CYCSP34	0.436142	1.24e-24	**
YTHDC1	TCAM1P	0.436042	1.27e-24	**
YTHDF3	SNX19P2	0.435624	1.43e-24	**
PCIF1	ANKRD18EP	0.435622	1.43e-24	**
YTHDC1	AC068896.1	0.435468	1.49e-24	**
YTHDC1	MRPS18AP1	0.435457	1.49e-24	**
TRA2A	AL513327.1	0.435358	1.53e-24	**
YTHDC1	MRPS31P4	0.435219	1.59e-24	**
TRA2A	PKD1P6	0.435204	1.6e-24	**
ZCCHC4	SCAND2P	0.435006	1.68e-24	**
YTHDF3	KRT8P46	0.434756	1.8e-24	**
WTAP	HERC2P9	0.434723	1.82e-24	**
WTAP	GUSBP2	0.43437	2e-24	**
PCIF1	SEC1P	0.433631	2.44e-24	**
PCIF1	MRPS31P5	0.433338	2.64e-24	**
YTHDC1	PHBP12	0.433234	2.71e-24	**
WTAP	AC009120.3	0.433216	2.72e-24	**
YTHDF3	ZNRF2P1	0.432899	2.97e-24	**
ZC3H7B	PHKA1P1	0.432816	3.03e-24	**
PCIF1	THAP5P1	0.432805	3.04e-24	**
YTHDC1	AC009237.8	0.432637	3.18e-24	**
PCIF1	SDAD1P1	0.432423	3.37e-24	**
ZC3H7B	PRDX3P1	0.432302	3.48e-24	**
YTHDF3	RPL13P5	0.432217	3.56e-24	**
YTHDF3	SNRPGP4	0.432074	3.7e-24	**
YTHDC1	AC022400.1	0.431962	3.81e-24	**
TRA2A	VDAC1P8	0.431848	3.93e-24	**
WTAP	TPTE2P5	0.431716	4.07e-24	**
ZC3H7B	PI4KAP2	0.431577	4.22e-24	**
WTAP	PI4KAP2	0.43141	4.41e-24	**
YTHDC1	HYDIN2	0.431302	4.54e-24	**
ZCCHC4	AC009120.3	0.431169	4.71e-24	**
YTHDC1	AL590369.1	0.431166	4.71e-24	**
TRA2A	MRPS31P5	0.430982	4.94e-24	**
TRA2A	PRORSD1P	0.430916	5.03e-24	**
PCIF1	ALG1L9P	0.430262	5.99e-24	**
ZC3H7B	AL021707.2	0.429877	6.63e-24	**
YTHDF3	HNRNPA1P49	0.429795	6.78e-24	**
ZC3H7B	DNM1P47	0.42977	6.82e-24	**
WTAP	TMEM198B	0.429767	6.83e-24	**
TRA2A	HNRNPA1P16	0.429535	7.26e-24	**
TRA2A	AC012615.1	0.429143	8.05e-24	**
YTHDF3	DDX50P1	0.428772	8.88e-24	**
YTHDC1	SLC7A5P1	0.428701	9.05e-24	**
WTAP	ABCA17P	0.428573	9.36e-24	**
PCIF1	DSTNP2	0.428538	9.45e-24	**
ZC3H7B	ZDHHC20P4	0.428503	9.53e-24	**
YWHAG	RAB43P1	0.428458	9.65e-24	**
ZC3H7B	RHOQP1	0.428413	9.76e-24	**
TRA2A	GUSBP4	0.428347	9.93e-24	**
TRA2A	PAIP1P1	0.428292	1.01e-23	**
PCIF1	PARGP1	0.428287	1.01e-23	**
ZC3H7B	OACYLP	0.428234	1.02e-23	**
YTHDC1	PGM5P2	0.428125	1.05e-23	**
YTHDF3	RAB11FIP1P1	0.427989	1.09e-23	**
ZCCHC4	PKD1P6	0.427854	1.13e-23	**
YTHDC1	HNRNPA3P6	0.42783	1.14e-23	**
YWHAG	CEP170P1	0.427775	1.15e-23	**
WTAP	RRN3P2	0.427717	1.17e-23	**
ZCCHC4	MSTO2P	0.427549	1.23e-23	**
PCIF1	PMS2P4	0.42754	1.23e-23	**
YWHAG	AC079807.1	0.4275	1.24e-23	**
ZC3H7B	AK3P3	0.427458	1.26e-23	**
PCIF1	RHOQP1	0.427359	1.29e-23	**
ZCCHC4	TMEM198B	0.427315	1.3e-23	**
YTHDF3	AK3P3	0.426896	1.45e-23	**
YTHDC1	SETP20	0.426682	1.54e-23	**
ZC3H7B	RAB11FIP1P1	0.426645	1.55e-23	**
ZC3H7B	MEIS3P2	0.426489	1.62e-23	**
PCIF1	LRRC37A4P	0.425888	1.89e-23	**
PCIF1	AC092651.1	0.425882	1.9e-23	**
PCIF1	CICP14	0.425762	1.96e-23	**
PCIF1	PMS2P3	0.42576	1.96e-23	**
ZC3H7B	CRYZP1	0.425581	2.05e-23	**
YTHDC1	LRRC37A16P	0.425431	2.13e-23	**
ZCCHC4	DDX50P1	0.425335	2.19e-23	**
YTHDC1	HERC2P2	0.425304	2.21e-23	**
ZC3H7B	LSM12P1	0.42524	2.24e-23	**
ZC3H7B	MED28P3	0.425186	2.28e-23	**
TRA2A	TPTE2P5	0.425011	2.38e-23	**
YTHDC1	GNRHR2	0.424869	2.47e-23	**
TRA2A	MST1P2	0.424353	2.83e-23	**
ZC3H7B	ADAM1B	0.424281	2.88e-23	**
ZC3H7B	MORF4L1P1	0.42408	3.03e-23	**
PCIF1	PSMD10P1	0.423633	3.41e-23	**
YTHDC1	RAET1K	0.423338	3.68e-23	**
YTHDC1	PRORSD1P	0.422866	4.16e-23	**
ZCCHC4	CTAGE7P	0.422781	4.25e-23	**
ZCCHC4	HNRNPA1P49	0.42272	4.32e-23	**
ZC3H7B	HMGB1P14	0.422573	4.48e-23	**
YWHAG	STAG3L2	0.422572	4.48e-23	**
YTHDC1	VN1R42P	0.42257	4.49e-23	**
YTHDC1	MTMR9LP	0.422276	4.84e-23	**
YTHDC1	AC141586.5	0.422103	5.06e-23	**
TRA2A	GLUD1P3	0.422041	5.14e-23	**
TRA2A	DPY19L1P1	0.421992	5.21e-23	**
ZC3H7B	RHOQP2	0.421858	5.39e-23	**
ZC3H7B	RPL23AP64	0.421732	5.57e-23	**
PCIF1	AL513327.1	0.421728	5.58e-23	**
PCIF1	HSD17B1P1	0.4216	5.76e-23	**
YTHDC1	DBIL5P	0.421586	5.78e-23	**
YTHDC1	LRRC37A9P	0.421373	6.11e-23	**
ZC3H7B	PFN1P3	0.42113	6.5e-23	**
PCIF1	TTC3P1	0.421012	6.71e-23	**
WTAP	PTPRVP	0.420833	7.02e-23	**
WTAP	AC083899.1	0.420777	7.12e-23	**
YTHDC1	ABCA17P	0.420679	7.3e-23	**
TRA2A	WHAMMP3	0.420655	7.35e-23	**
ZC3H7B	RPL7P57	0.420456	7.74e-23	**
WTAP	PMS2P3	0.419931	8.85e-23	**
YTHDF3	RHOQP2	0.419722	9.34e-23	**
WTAP	RPL13P5	0.41962	9.58e-23	**
PCIF1	RRN3P1	0.419558	9.74e-23	**
ZC3H7B	ZNF137P	0.419329	1.03e-22	**
YTHDC1	HNRNPA1P49	0.419298	1.04e-22	**
PCIF1	PI4KAP2	0.418874	1.16e-22	**
WTAP	TSPY26P	0.418773	1.19e-22	**
YTHDC1	AC005034.3	0.418759	1.19e-22	**
YTHDC1	AC110619.1	0.418505	1.27e-22	**
ZC3H7B	LRRC37A6P	0.418409	1.31e-22	**
YTHDC1	GBAP1	0.417942	1.47e-22	**
YTHDC1	RPL7P57	0.417895	1.49e-22	**
YTHDC1	BTN2A3P	0.417601	1.6e-22	**
TRA2A	MTMR9LP	0.417341	1.71e-22	**
TRA2A	TRIM60P18	0.417047	1.85e-22	**
PCIF1	HERC2P10	0.41704	1.85e-22	**
YTHDC1	PRPS1P2	0.416994	1.87e-22	**
ZC3H7B	DPY19L2P2	0.416759	1.99e-22	**
YTHDC1	ZNF316	0.416673	2.03e-22	**
PCIF1	LINC00634	0.416642	2.05e-22	**
YTHDC1	RCC2P6	0.416625	2.05e-22	**
PCIF1	PTPRVP	0.416584	2.08e-22	**
YTHDC1	HSPA8P15	0.41656	2.09e-22	**
YTHDC1	ALG1L2	0.41656	2.09e-22	**
TRA2A	SPATA1	0.416458	2.14e-22	**
WTAP	MRPS31P5	0.416264	2.25e-22	**
WTAP	HNRNPCP7	0.416199	2.29e-22	**
ZC3H7B	HTR7P1	0.416184	2.3e-22	**
YTHDC1	ADAM1B	0.416086	2.36e-22	**
YTHDC1	KRR1P1	0.415947	2.44e-22	**
YTHDC1	COL6A4P1	0.415823	2.52e-22	**
PCIF1	GTF2IP1	0.415797	2.53e-22	**
ZCCHC4	VN1R83P	0.415571	2.68e-22	**
YTHDC1	AC087163.2	0.415514	2.72e-22	**
YTHDC1	ANKRD18EP	0.41548	2.74e-22	**
ZC3H7B	RBBP4P2	0.415382	2.81e-22	**
ZCCHC4	RPL32P3	0.415346	2.84e-22	**
PCIF1	CMAHP	0.415255	2.91e-22	**
YTHDF3	HMGB3P14	0.415235	2.92e-22	**
PCIF1	PDCL3P4	0.415078	3.04e-22	**
YTHDC1	HNRNPA3P12	0.414933	3.15e-22	**
ZC3H7B	TMEM198B	0.414722	3.32e-22	**
YWHAG	TCEA1P2	0.414698	3.34e-22	**
PCIF1	NBR2	0.414681	3.36e-22	**
ZC3H7B	ASS1P2	0.414643	3.39e-22	**
TRA2A	WHAMMP2	0.41461	3.42e-22	**
YTHDC1	FTOP1	0.414595	3.43e-22	**
PCIF1	HERC2P9	0.414551	3.47e-22	**
PCIF1	FAM86EP	0.414463	3.55e-22	**
YTHDF3	RIMKLBP1	0.414366	3.63e-22	**
WTAP	STAG3L5P	0.414302	3.69e-22	**
YTHDF3	GTF2IP1	0.414255	3.74e-22	**
YTHDF3	VN1R81P	0.414075	3.91e-22	**
YTHDC1	AC122129.1	0.413731	4.26e-22	**
YTHDF3	CALM2P2	0.41366	4.34e-22	**
TRA2A	HSD17B7P2	0.413583	4.42e-22	**
PCIF1	CYP2T3P	0.413557	4.45e-22	**
YTHDC1	NPM1P9	0.413454	4.57e-22	**
YTHDF3	RHOQP1	0.413366	4.67e-22	**
YTHDC1	CBX3P2	0.413184	4.89e-22	**
ZC3H7B	AC009237.14	0.413178	4.9e-22	**
WTAP	AL513327.1	0.412902	5.25e-22	**
ZCCHC4	PARGP1	0.412636	5.61e-22	**
ZC3H7B	SLC7A5P1	0.412606	5.65e-22	**
YTHDF3	LYPLA1P3	0.412513	5.78e-22	**
TRA2A	AC007292.1	0.412479	5.83e-22	**
YWHAG	EIF4HP1	0.412455	5.87e-22	**
WTAP	HDAC1P2	0.41237	5.99e-22	**
PCIF1	HSP90AA5P	0.412321	6.07e-22	**
WTAP	LINC00674	0.412298	6.1e-22	**
YWHAG	CRYZP1	0.412243	6.19e-22	**
PCIF1	RPL5P30	0.412074	6.45e-22	**
WTAP	FAM86HP	0.412025	6.53e-22	**
YTHDF3	DUSP8P5	0.411966	6.63e-22	**
YTHDF3	PFN1P3	0.411871	6.79e-22	**
YTHDC1	THAP5P1	0.411754	6.99e-22	**
TRA2A	GUSBP2	0.411556	7.34e-22	**
YTHDC1	ARGFXP2	0.411105	8.22e-22	**
TRA2A	PDCL3P4	0.410984	8.47e-22	**
ZC3H7B	UBE2CP2	0.410982	8.47e-22	**
PCIF1	PMS2P1	0.41046	9.64e-22	**
YTHDC1	SEC1P	0.410444	9.68e-22	**
YTHDC1	FERP1	0.410333	9.95e-22	**
YTHDC1	NCLP1	0.41026	1.01e-21	**
PCIF1	DNM1P47	0.410124	1.05e-21	**
ZC3H7B	GUSBP2	0.410089	1.06e-21	**
YTHDC1	RRN3P1	0.410075	1.06e-21	**
WTAP	RBBP4P1	0.409974	1.09e-21	**
PCIF1	AC012615.1	0.409918	1.1e-21	**
ZC3H7B	AC083899.1	0.409808	1.13e-21	**
ZCCHC4	HERC2P9	0.409501	1.22e-21	**
ZC3H7B	HDAC1P2	0.409307	1.28e-21	**
YWHAG	LSM12P1	0.409295	1.29e-21	**
TRA2A	AC016773.1	0.409162	1.33e-21	**
WTAP	ZNF316	0.40916	1.33e-21	**
ZC3H7B	HNRNPA3P9	0.409071	1.36e-21	**
TRA2A	STRCP1	0.408827	1.44e-21	**
YTHDF3	RIMKLBP2	0.40876	1.47e-21	**
ZCCHC4	ZNF252P	0.408691	1.49e-21	**
WTAP	SH3GL1P2	0.408678	1.5e-21	**
PCIF1	AC084125.2	0.408619	1.52e-21	**
YTHDC1	SH3GL1P1	0.408457	1.58e-21	**
YWHAG	TATDN2P2	0.408401	1.6e-21	**
ZC3H7B	HNRNPA1P49	0.408175	1.7e-21	**
PCIF1	AC024560.3	0.408136	1.71e-21	**
YTHDC1	NPIPP1	0.408123	1.72e-21	**
YTHDC1	SH3GL1P2	0.408116	1.72e-21	**
YTHDC1	HSD17B7P2	0.408043	1.75e-21	**
PCIF1	SUDS3P1	0.408039	1.75e-21	**
YTHDC1	ALOX12P2	0.408037	1.76e-21	**
ZC3H7B	HMGN1P8	0.407829	1.85e-21	**
PCIF1	TSSC2	0.407822	1.85e-21	**
PCIF1	ALG1L2	0.407727	1.89e-21	**
YTHDC1	BMS1P2	0.407461	2.02e-21	**
PCIF1	CNN2P9	0.407435	2.04e-21	**
PCIF1	PHBP9	0.407216	2.15e-21	**
YTHDC1	PAIP1P1	0.407177	2.17e-21	**
WTAP	DTX2P1	0.40711	2.2e-21	**
ZC3H7B	ZNF37BP	0.407094	2.21e-21	**
YTHDF3	HTR7P1	0.407083	2.22e-21	**
ZC3H7B	AC008147.2	0.407032	2.25e-21	**
ZC3H7B	GNRHR2	0.406897	2.32e-21	**
YTHDF3	AC005831.1	0.406683	2.45e-21	**
TRA2A	UBE2FP3	0.406549	2.53e-21	**
ZC3H7B	FAM86GP	0.406482	2.57e-21	**
TRA2A	NBR2	0.406412	2.62e-21	**
YTHDC1	PKD1P1	0.406271	2.71e-21	**
YTHDC1	TNRC18P1	0.406266	2.71e-21	**
YTHDC1	PRDX3P2	0.405975	2.91e-21	**
PCIF1	TPTE2P5	0.405749	3.08e-21	**
YTHDF3	MAP2K4P1	0.40567	3.14e-21	**
ZC3H7B	CROCCP3	0.405651	3.15e-21	**
ZC3H7B	RIMKLBP1	0.405481	3.29e-21	**
WTAP	LRRC37A17P	0.405449	3.31e-21	**
WTAP	NBPF2P	0.405299	3.43e-21	**
YTHDC1	RPS2P41	0.405072	3.63e-21	**
YTHDF3	SCAND2P	0.405056	3.64e-21	**
YTHDC1	ANKRD20A11P	0.404984	3.71e-21	**
ZC3H7B	MSTO2P	0.404804	3.87e-21	**
PCIF1	KRT8P12	0.404747	3.93e-21	**
YTHDC1	DBF4P1	0.404633	4.04e-21	**
TRA2A	STAG3L3	0.404425	4.25e-21	**
ZCCHC4	RAB11FIP1P1	0.40435	4.33e-21	**
YTHDF3	IPO8P1	0.40409	4.61e-21	**
ZC3H7B	RAET1K	0.404036	4.67e-21	**
YTHDF3	CNN2P9	0.403958	4.76e-21	**
ZCCHC4	DPY19L2P2	0.403952	4.77e-21	**
TRA2A	AL353898.3	0.403827	4.91e-21	**
ZC3H7B	PRPS1P2	0.403614	5.17e-21	**
ZC3H7B	FBXW11P1	0.403428	5.41e-21	**
YTHDC1	UBE2FP3	0.403314	5.56e-21	**
ZC3H7B	ST13P5	0.403248	5.65e-21	**
YTHDC1	ROCK1P1	0.403241	5.66e-21	**
YTHDC1	EIF4HP2	0.403048	5.93e-21	**
YTHDF3	TOB2P1	0.402999	6.01e-21	**
WTAP	RIMKLBP2	0.402881	6.18e-21	**
ZC3H7B	PMS2CL	0.402833	6.25e-21	**
WTAP	PRORSD1P	0.402649	6.53e-21	**
WTAP	AC084125.2	0.402643	6.54e-21	**
TRA2A	DDX50P1	0.402603	6.61e-21	**
PCIF1	RIMKLBP2	0.402603	6.61e-21	**
YTHDC1	NBR2	0.402026	7.6e-21	**
TRA2A	PI4KAP1	0.402004	7.64e-21	**
YTHDC1	SLC16A6P1	0.401808	8.01e-21	**
YTHDF3	MEIS3P2	0.401784	8.05e-21	**
PCIF1	EGFEM1P	0.40158	8.46e-21	**
PCIF1	FAM86DP	0.401442	8.75e-21	**
PCIF1	SRGAP2C	0.401422	8.79e-21	**
YTHDC1	UPK3BP1	0.401398	8.84e-21	**
ZC3H7B	AC008555.1	0.401368	8.9e-21	**
WTAP	AC009237.14	0.401349	8.94e-21	**
TRA2A	ANKRD36B	0.401311	9.03e-21	**
YTHDC1	AP000350.8	0.401227	9.21e-21	**
VIRMA	FOXO3B	0.400961	9.82e-21	**
WTAP	TLK2P1	0.400915	9.93e-21	**
YTHDF3	LRRC37A9P	0.400789	1.02e-20	**
WTAP	SDHAP1	0.400402	1.12e-20	**
YWHAG	SMG1P1	0.400343	1.14e-20	**
ZCCHC4	CICP14	0.400228	1.17e-20	**
YTHDF3	NBPF2P	0.400054	1.22e-20	**
YTHDF3	GAPDHP62	0.400051	1.22e-20	**
WTAP	ADCY10P1	0.400024	1.23e-20	**
YTHDC1	ESPNP	0.399861	1.28e-20	**
YTHDC1	PBX2P1	0.399861	1.28e-20	**
HNRNPC	SNRPEP4	0.39973	1.32e-20	**
PCIF1	ZNF137P	0.39964	1.35e-20	**
ZC3H7B	LRRC37A11P	0.3995	1.39e-20	**
VIRMA	YWHAZP4	0.39948	1.4e-20	**
YTHDC1	RPL29P24	0.399462	1.41e-20	**
YTHDF3	AC009120.3	0.399377	1.44e-20	**
WTAP	MTMR9LP	0.399252	1.48e-20	**
WTAP	CTAGE7P	0.399226	1.49e-20	**
PCIF1	CFL1P1	0.399174	1.51e-20	**
PCIF1	STAG3L3	0.399143	1.52e-20	**
ZC3H7B	WASF4P	0.399086	1.54e-20	**
WTAP	LRRC37A16P	0.399052	1.55e-20	**
PCIF1	SMG1P1	0.399046	1.55e-20	**
TRA2A	NSUN5P1	0.398968	1.58e-20	**
PCIF1	RPL18AP7	0.398923	1.6e-20	**
YWHAG	FNBP1P1	0.398789	1.65e-20	**
WTAP	HNRNPA1P16	0.398776	1.66e-20	**
TRA2A	SH3GL1P1	0.398742	1.67e-20	**
PCIF1	RRN3P2	0.398417	1.8e-20	**
YTHDC1	CRYZP1	0.398269	1.87e-20	**
WTAP	CLUHP3	0.398189	1.91e-20	**
WTAP	AC012615.1	0.398163	1.92e-20	**
ZC3H7B	LRRC37BP1	0.398132	1.93e-20	**
YTHDF3	ZNF137P	0.398112	1.94e-20	**
ZC3H7B	NONOP2	0.398065	1.96e-20	**
YTHDC1	LINC00674	0.397993	2e-20	**
WTAP	AMZ2P1	0.397952	2.02e-20	**
YTHDF3	HDAC1P2	0.397903	2.04e-20	**
PCIF1	RCC2P6	0.39774	2.12e-20	**
YTHDC1	RBMXP2	0.397569	2.21e-20	**
YTHDC1	MST1P2	0.397451	2.27e-20	**
ZC3H7B	AC009093.1	0.397426	2.28e-20	**
YTHDC1	PMS2P4	0.397414	2.29e-20	**
TRA2A	SKP1P1	0.397412	2.29e-20	**
YTHDF3	RCC2P6	0.397145	2.44e-20	**
YTHDC1	NSUN5P1	0.39707	2.49e-20	**
TRA2A	BTN2A3P	0.397048	2.5e-20	**
YTHDC1	ZNRF2P2	0.397044	2.5e-20	**
PCIF1	DND1P1	0.396982	2.54e-20	**
WTAP	AL021707.2	0.396974	2.54e-20	**
ZCCHC4	MRPS31P5	0.39692	2.58e-20	**
ZC3H7B	AC005831.1	0.396882	2.6e-20	**
PCIF1	OR7E47P	0.396722	2.7e-20	**
YTHDC1	XBP1P1	0.396573	2.8e-20	**
PCIF1	AC083899.1	0.396435	2.89e-20	**
WTAP	RPL5P30	0.396346	2.95e-20	**
WTAP	FNBP1P1	0.396289	2.99e-20	**
WTAP	HNRNPA1P49	0.396122	3.11e-20	**
ZC3H7B	ASLP1	0.396081	3.14e-20	**
WTAP	PDCL3P4	0.395998	3.2e-20	**
PCIF1	LRRC37A6P	0.395973	3.22e-20	**
ZC3H7B	DTX2P1	0.39593	3.26e-20	**
TRA2A	GUSBP1	0.395821	3.34e-20	**
YTHDF3	HNRNPCP7	0.395821	3.34e-20	**
PCIF1	HTR7P1	0.395683	3.45e-20	**
WTAP	HSPA8P15	0.395532	3.58e-20	**
HNRNPC	HNRNPA1P48	0.395512	3.59e-20	**
YTHDC1	NKAPP1	0.395488	3.61e-20	**
TRA2A	CALM2P2	0.395439	3.66e-20	**
ZC3H7B	HMGB3P14	0.395418	3.67e-20	**
TRA2A	BMS1P1	0.394978	4.08e-20	**
YTHDC1	TLK2P1	0.394948	4.11e-20	**
PCIF1	ADCY10P1	0.39488	4.17e-20	**
YTHDC1	LRRC37A6P	0.394851	4.2e-20	**
WTAP	RHOQP1	0.394692	4.36e-20	**
YTHDC1	SETP14	0.394637	4.42e-20	**
PCIF1	AC005034.3	0.394551	4.51e-20	**
ZCCHC4	CALM2P2	0.394466	4.6e-20	**
YTHDF3	SRGAP2C	0.394382	4.69e-20	**
PCIF1	HSD17B7P2	0.394303	4.78e-20	**
YWHAG	NONOP2	0.394235	4.85e-20	**
PCIF1	CBX3P2	0.394222	4.87e-20	**
TRA2A	AC087163.2	0.394213	4.88e-20	**
YTHDC1	CENPCP1	0.39419	4.91e-20	**
YTHDC1	ASS1P2	0.394173	4.93e-20	**
ZC3H7B	FTOP1	0.394057	5.06e-20	**
WTAP	HYDIN2	0.393978	5.16e-20	**
WTAP	FCF1P2	0.393957	5.18e-20	**
TRA2A	RIMKLBP2	0.393924	5.22e-20	**
ZCCHC4	ANKRD36B	0.393916	5.23e-20	**
YTHDC1	GUSBP1	0.393846	5.32e-20	**
WTAP	DBIL5P	0.393768	5.42e-20	**
PCIF1	ST6GALNAC4P1	0.393651	5.57e-20	**
ZCCHC4	CCT6P1	0.393613	5.62e-20	**
PCIF1	VN1R42P	0.393554	5.7e-20	**
YTHDC1	DPY19L1P1	0.393507	5.76e-20	**
TRA2A	RPL23P2	0.393386	5.92e-20	**
WTAP	HERC2P7	0.393385	5.93e-20	**
ZCCHC4	AC068896.1	0.393311	6.03e-20	**
WTAP	GUSBP1	0.393307	6.03e-20	**
HNRNPC	SNRPEP2	0.39316	6.25e-20	**
YTHDC1	AL391994.1	0.393152	6.26e-20	**
ZC3H7B	RIMKLBP2	0.393077	6.37e-20	**
YTHDC1	EBAG9P1	0.392956	6.55e-20	**
YTHDF3	RBBP4P2	0.392914	6.62e-20	**
TRA2A	PMS2P4	0.392675	7e-20	**
WTAP	FTOP1	0.392553	7.2e-20	**
WTAP	STAG3L3	0.392521	7.25e-20	**
YTHDC1	STRCP1	0.392494	7.3e-20	**
ZC3H7B	NRBF2P5	0.392449	7.38e-20	**
WTAP	GNRHR2	0.392119	7.97e-20	**
TRA2A	PFN1P6	0.392055	8.09e-20	**
ZC3H7B	OR7E47P	0.392041	8.11e-20	**
YTHDF3	CICP16	0.391941	8.3e-20	**
YTHDC1	GAPDHP62	0.391931	8.32e-20	**
YTHDC1	RPL23AP64	0.391756	8.67e-20	**
YTHDC1	WASH7P	0.391599	8.99e-20	**
YTHDC1	ALG1L6P	0.391591	9.01e-20	**
YTHDC1	PTMAP2	0.39156	9.07e-20	**
ZC3H7B	AC116351.1	0.39151	9.18e-20	**
WTAP	MORF4L1P1	0.391398	9.42e-20	**
ZCCHC4	STAG3L5P	0.391397	9.43e-20	**
ZC3H7B	SNRPGP4	0.391367	9.49e-20	**
ZC3H7B	TUBBP1	0.391361	9.5e-20	**
YTHDC1	COL6A4P2	0.391163	9.95e-20	**
YTHDC1	ALG1L9P	0.391147	9.99e-20	**
ZCCHC4	PHBP9	0.391101	1.01e-19	**
TRA2A	RBMXP2	0.391058	1.02e-19	**
YTHDC1	RPS15AP10	0.391045	1.02e-19	**
TRA2A	AC015726.1	0.391042	1.02e-19	**
PCIF1	SLC25A5P1	0.391018	1.03e-19	**
YTHDF3	ZNF826P	0.390979	1.04e-19	**
TRA2A	CYCSP34	0.390938	1.05e-19	**
YTHDC1	RRN3P3	0.390911	1.06e-19	**
TRA2A	AC018638.1	0.390909	1.06e-19	**
ZC3H7B	OR6L2P	0.390807	1.08e-19	**
YTHDF3	HS6ST1P1	0.390775	1.09e-19	**
YWHAG	SLC7A5P1	0.390767	1.09e-19	**
YTHDC1	IL9RP3	0.390764	1.09e-19	**
YTHDC1	AC079807.1	0.390732	1.1e-19	**
ZC3H7B	ACTG1P10	0.390609	1.13e-19	**
PCIF1	RBBP4P2	0.390522	1.16e-19	**
ZC3H7B	CICP16	0.390488	1.16e-19	**
YTHDF3	PHBP12	0.3904	1.19e-19	**
ZC3H7B	PHBP9	0.390173	1.25e-19	**
YTHDC1	CICP16	0.390133	1.26e-19	**
YTHDC1	HMGN1P8	0.390066	1.28e-19	**
YTHDC1	PGAM1P7	0.389958	1.32e-19	**
PCIF1	RAB11FIP1P1	0.389812	1.36e-19	**
WTAP	PDCL3P5	0.389782	1.37e-19	**
ZC3H7B	MTX1P1	0.389576	1.44e-19	**
PCIF1	FAM86GP	0.38953	1.45e-19	**
ZC3H7B	PGAM1P7	0.389485	1.47e-19	**
PCIF1	AC079807.1	0.389427	1.49e-19	**
ZCCHC4	DUSP8P5	0.389259	1.55e-19	**
WTAP	SUDS3P1	0.389144	1.59e-19	**
WTAP	CYCSP34	0.388777	1.73e-19	**
YTHDC1	AC016737.1	0.388493	1.85e-19	**
YWHAG	FOXO3B	0.388481	1.85e-19	**
YTHDC1	SNRPGP4	0.388376	1.9e-19	**
YTHDC1	CMAHP	0.388352	1.91e-19	**
TRA2A	NSUN5P2	0.388132	2.01e-19	**
YTHDC1	RPS4XP16	0.388121	2.01e-19	**
YWHAG	POM121B	0.388114	2.01e-19	**
ZC3H7B	LRRC37A4P	0.388075	2.03e-19	**
PCIF1	RRM2P3	0.38806	2.04e-19	**
ZCCHC4	PGM5P2	0.387907	2.11e-19	**
YWHAG	SRGAP2B	0.387852	2.14e-19	**
PCIF1	MRPS31P4	0.387548	2.29e-19	**
PCIF1	ALG1L10P	0.387527	2.31e-19	**
YTHDC1	RBBP4P2	0.387444	2.35e-19	**
WTAP	DSTNP2	0.387415	2.37e-19	**
TRA2A	PDZK1P1	0.387385	2.38e-19	**
YWHAG	PMS2P4	0.386914	2.65e-19	**
PCIF1	GUSBP1	0.386802	2.72e-19	**
ZC3H7B	SLC9A7P1	0.38674	2.76e-19	**
WTAP	LRRC37A9P	0.38671	2.78e-19	**
YTHDC1	AC022558.1	0.386666	2.81e-19	**
HNRNPC	RPL7AP6	0.386654	2.82e-19	**
PCIF1	RPL7P57	0.386502	2.92e-19	**
WTAP	SMG1P1	0.386239	3.1e-19	**
YTHDC1	HNRNPKP2	0.386233	3.1e-19	**
HNRNPC	AC079250.1	0.386107	3.19e-19	**
ZC3H7B	RCC2P6	0.386059	3.23e-19	**
PCIF1	DNAJC19P5	0.385946	3.31e-19	**
YTHDC1	AK3P3	0.385903	3.34e-19	**
TRA2A	STAG3L2	0.385858	3.38e-19	**
PCIF1	STAG3L5P	0.385839	3.39e-19	**
WTAP	HNRNPH1P1	0.38573	3.48e-19	**
YTHDC1	GNL3LP1	0.385577	3.6e-19	**
PCIF1	PKMP3	0.385507	3.66e-19	**
YTHDF3	SEC14L1P1	0.385332	3.81e-19	**
YTHDF3	WASF4P	0.385296	3.84e-19	**
WTAP	MRPS31P4	0.385271	3.86e-19	**
ZC3H7B	XPOTP1	0.385232	3.9e-19	**
WTAP	ADAM1B	0.385193	3.93e-19	**
WTAP	VDAC1P8	0.385158	3.96e-19	**
YTHDC1	SBDSP1	0.385135	3.98e-19	**
PCIF1	SUGT1P3	0.385132	3.99e-19	**
YTHDF3	HNRNPH1P1	0.385099	4.02e-19	**
ZCCHC4	HERC2P7	0.385059	4.05e-19	**
PCIF1	AC007389.1	0.385035	4.08e-19	**
YWHAG	NUS1P1	0.385031	4.08e-19	**
ZCCHC4	FCF1P2	0.384946	4.16e-19	**
TRA2A	HNRNPA3P9	0.384824	4.28e-19	**
WTAP	STAG3L2	0.384782	4.32e-19	**
PCIF1	FAM185BP	0.384763	4.34e-19	**
PCIF1	CYCSP10	0.384583	4.52e-19	**
ZCCHC4	ZNF137P	0.384541	4.56e-19	**
PCIF1	PPP1R8P1	0.384344	4.77e-19	**
HNRNPC	UBE2SP2	0.384319	4.8e-19	**
YTHDF3	PTENP1	0.384307	4.81e-19	**
PCIF1	ACTG1P10	0.384305	4.81e-19	**
ZC3H7B	DSTNP2	0.384275	4.84e-19	**
WTAP	AC092651.1	0.384188	4.94e-19	**
ZC3H7B	METTL15P1	0.384166	4.97e-19	**
ZCCHC4	DDX12P	0.384149	4.98e-19	**
WTAP	PMS2P4	0.384106	5.03e-19	**
TRA2A	DUSP8P5	0.384079	5.07e-19	**
YWHAG	ANKRD18EP	0.384002	5.15e-19	**
PCIF1	TPI1P2	0.383909	5.26e-19	**
YTHDC1	CYP2T3P	0.383794	5.4e-19	**
HNRNPC	HNRNPCP2	0.383527	5.74e-19	**
ZC3H7B	STAG3L3	0.383506	5.77e-19	**
YTHDF3	LRRFIP1P1	0.383385	5.93e-19	**
WTAP	ZNF137P	0.383307	6.03e-19	**
YWHAG	PKD1P6	0.383273	6.08e-19	**
ZC3H7B	ZNF316	0.383112	6.3e-19	**
YWHAG	LRRC37A15P	0.383103	6.32e-19	**
TRA2A	SDHAP1	0.383035	6.42e-19	**
PCIF1	CCT6P3	0.382992	6.48e-19	**
YTHDC1	MTND5P11	0.382969	6.51e-19	**
WTAP	WHAMMP3	0.382917	6.59e-19	**
YTHDC1	POLR2J4	0.38289	6.63e-19	**
YWHAG	LRRC37A16P	0.382876	6.65e-19	**
YTHDF3	PGM5P2	0.382728	6.88e-19	**
YWHAG	XPOTP1	0.38257	7.13e-19	**
PCIF1	AL353898.3	0.382528	7.2e-19	**
WTAP	WHAMMP2	0.382407	7.39e-19	**
WTAP	TOB2P1	0.38229	7.59e-19	**
YWHAG	FAM185BP	0.382277	7.61e-19	**
YTHDC1	URAHP	0.382207	7.74e-19	**
ZC3H7B	HMGA1P8	0.382194	7.76e-19	**
PCIF1	MORF4L1P1	0.381987	8.13e-19	**
WTAP	PKMP3	0.381939	8.22e-19	**
YWHAG	AC010522.1	0.381911	8.27e-19	**
ZCCHC4	PFN1P6	0.38184	8.4e-19	**
YTHDC1	OR7E128P	0.381838	8.41e-19	**
YTHDC1	DUTP1	0.38178	8.52e-19	**
YTHDC1	CYP2G1P	0.381678	8.71e-19	**
TRA2A	FER1L4	0.381595	8.88e-19	**
WTAP	NKAPP1	0.381454	9.16e-19	**
YTHDF3	AC063976.2	0.381415	9.24e-19	**
ZCCHC4	HNRNPCP7	0.38135	9.38e-19	**
PCIF1	SDHDP6	0.381325	9.43e-19	**
TRA2A	AC022400.1	0.381289	9.51e-19	**
WTAP	RRM2P3	0.381147	9.82e-19	**
YTHDC1	PFN1P2	0.380881	1.04e-18	**
YTHDC1	POLR2KP1	0.380842	1.05e-18	**
ZC3H7B	CALM2P2	0.380814	1.06e-18	**
VIRMA	ANKRD18EP	0.38071	1.08e-18	**
ZC3H7B	ATP6V0CP3	0.380578	1.12e-18	**
PCIF1	PFN1P2	0.380578	1.12e-18	**
WTAP	PGM5P2	0.380567	1.12e-18	**
YTHDF3	MSNP1	0.380329	1.18e-18	**
ZCCHC4	DSTNP1	0.380295	1.19e-18	**
YWHAG	ZNRF2P2	0.380268	1.2e-18	**
YTHDC1	AC012615.1	0.380186	1.22e-18	**
ZCCHC4	AL513327.1	0.380087	1.25e-18	**
PCIF1	SDHAP1	0.380049	1.26e-18	**
YTHDF3	STAG3L2	0.379535	1.41e-18	**
YWHAG	RHOQP2	0.379535	1.41e-18	**
ZCCHC4	STAG3L3	0.379508	1.42e-18	**
WTAP	AK3P3	0.379462	1.43e-18	**
ZC3H7B	AC005034.3	0.379427	1.44e-18	**
TRA2A	LRRC37BP1	0.379403	1.45e-18	**
WTAP	CMAHP	0.379403	1.45e-18	**
ZC3H7B	TNRC18P3	0.37937	1.46e-18	**
YTHDC1	PSMD10P1	0.379154	1.53e-18	**
YTHDF3	EIF4BP6	0.379068	1.56e-18	**
YTHDC1	GUSBP9	0.37902	1.58e-18	**
ZC3H7B	PMS2P4	0.379001	1.59e-18	**
TRA2A	SH3GL1P2	0.378984	1.59e-18	**
WTAP	CCT6P3	0.378866	1.64e-18	**
YTHDC1	STAG3L1	0.3788	1.66e-18	**
PCIF1	ASS1P2	0.378777	1.67e-18	**
YWHAG	PHKA1P1	0.378697	1.7e-18	**
YTHDC1	HMGN2P15	0.378586	1.74e-18	**
ZC3H7B	ZNF285B	0.378504	1.77e-18	**
TRA2A	MST1L	0.378448	1.8e-18	**
YTHDC1	ACTG1P3	0.378346	1.84e-18	**
ZC3H7B	PHBP12	0.378312	1.85e-18	**
VIRMA	YWHAZP2	0.378173	1.91e-18	**
PCIF1	SOCS5P4	0.378078	1.95e-18	**
TRA2A	PTPRVP	0.378047	1.96e-18	**
ZC3H7B	CPSF1P1	0.377971	2e-18	**
ZCCHC4	HNRNPA1P59	0.377839	2.06e-18	**
PCIF1	FAM86B3P	0.377822	2.06e-18	**
ZC3H7B	PKD1P5	0.377719	2.11e-18	**
ZC3H7B	TPI1P2	0.3777	2.12e-18	**
TRA2A	PFN1P2	0.37766	2.14e-18	**
YTHDF3	DSTNP1	0.377623	2.16e-18	**
WTAP	AC005034.3	0.377536	2.2e-18	**
YTHDF3	AC092651.1	0.377469	2.23e-18	**
YTHDF3	AC021106.1	0.377375	2.28e-18	**
YTHDC1	SRGAP2B	0.37736	2.29e-18	**
PCIF1	NPIPP1	0.377311	2.31e-18	**
PCIF1	SH3GL1P2	0.377259	2.34e-18	**
WTAP	ESPNP	0.377237	2.35e-18	**
YTHDC1	CA15P1	0.377101	2.42e-18	**
PCIF1	GBAP1	0.377077	2.43e-18	**
YTHDC1	COX5BP6	0.376868	2.55e-18	**
VIRMA	CEP170P1	0.376807	2.58e-18	**
YTHDC1	DOC2GP	0.376748	2.62e-18	**
YWHAG	GTF2IP1	0.376707	2.64e-18	**
YTHDF3	HNRNPA1P59	0.376375	2.84e-18	**
ZCCHC4	HNRNPA3P9	0.37631	2.88e-18	**
ZC3H7B	PGM5P2	0.37631	2.88e-18	**
WTAP	RPS2P32	0.376259	2.92e-18	**
PCIF1	AC079922.2	0.376075	3.04e-18	**
PCIF1	RPL23AP64	0.376067	3.04e-18	**
ZC3H7B	POM121B	0.375928	3.14e-18	**
ZC3H7B	ALG1L6P	0.37592	3.14e-18	**
YTHDC1	MST1L	0.375834	3.2e-18	**
YTHDC1	RANP4	0.375565	3.4e-18	**
YTHDF3	ODCP	0.375333	3.58e-18	**
WTAP	DPY19L2P2	0.37524	3.65e-18	**
PCIF1	HNRNPLP2	0.375169	3.71e-18	**
ZCCHC4	SOCS5P4	0.375151	3.72e-18	**
TRA2A	BMS1P4	0.375073	3.79e-18	**
PCIF1	FAM86JP	0.375003	3.85e-18	**
YTHDC1	UBE2L4	0.374931	3.91e-18	**
YTHDF3	TPI1P2	0.374919	3.92e-18	**
TRA2A	DBIL5P	0.374876	3.96e-18	**
YTHDC1	PDCL3P4	0.374869	3.96e-18	**
TRA2A	XBP1P1	0.374855	3.97e-18	**
YTHDF3	HMGB1P14	0.374724	4.09e-18	**
ZC3H7B	EBAG9P1	0.374717	4.1e-18	**
TRA2A	UBE2Q2P2	0.374656	4.15e-18	**
ZC3H7B	ZNF826P	0.374512	4.28e-18	**
PCIF1	TPM3P9	0.374445	4.35e-18	**
WTAP	TSSC2	0.374444	4.35e-18	**
PCIF1	AL356740.1	0.374383	4.41e-18	**
PCIF1	RIMKLBP1	0.374267	4.52e-18	**
PCIF1	TNRC18P1	0.374182	4.61e-18	**
WTAP	ALOX12P2	0.374136	4.65e-18	**
YTHDC1	HMGN1P37	0.374125	4.67e-18	**
YTHDC1	PDZK1P1	0.374098	4.69e-18	**
YWHAG	LRRFIP1P1	0.374077	4.71e-18	**
YTHDF3	ZC3H11B	0.374072	4.72e-18	**
YTHDC1	TSPY26P	0.374023	4.77e-18	**
TRA2A	EIF4HP2	0.37402	4.77e-18	**
YTHDC1	SLC2A3P2	0.374004	4.79e-18	**
ZCCHC4	PAIP1P1	0.373977	4.82e-18	**
WTAP	ST6GALNAC4P1	0.373858	4.95e-18	**
PCIF1	AK3P3	0.373813	5e-18	**
ZCCHC4	RIMKLBP2	0.373756	5.06e-18	**
WTAP	ZNF252P	0.373694	5.13e-18	**
ZC3H7B	GAPDHP62	0.37358	5.26e-18	**
YTHDF3	AC022558.1	0.373489	5.36e-18	**
PCIF1	AC138951.1	0.373473	5.38e-18	**
ZC3H7B	MESTP1	0.373445	5.41e-18	**
YTHDC1	HMGB1P14	0.373413	5.45e-18	**
YTHDF3	OACYLP	0.37341	5.46e-18	**
YTHDF3	INTS6P1	0.37338	5.49e-18	**
ZCCHC4	PFN1P2	0.373334	5.55e-18	**
ZC3H7B	IPO8P1	0.37321	5.7e-18	**
YTHDF3	UBQLN4P1	0.373201	5.71e-18	**
PCIF1	DNM1P46	0.373137	5.79e-18	**
PCIF1	TLK2P1	0.373112	5.82e-18	**
YTHDF3	POM121B	0.373059	5.89e-18	**
TRA2A	PHBP9	0.373033	5.92e-18	**
PCIF1	TCAM1P	0.373006	5.96e-18	**
YTHDC1	CEP164P1	0.372971	6e-18	**
PCIF1	TUBG1P	0.372941	6.04e-18	**
ZC3H7B	TOB2P1	0.372928	6.06e-18	**
YTHDF3	CYCSP52	0.372816	6.21e-18	**
PCIF1	WHAMMP3	0.372721	6.34e-18	**
ZCCHC4	VDAC1P8	0.372678	6.4e-18	**
TRA2A	ABCA11P	0.372545	6.59e-18	**
YTHDC1	VN1R108P	0.372434	6.75e-18	**
PCIF1	TRIM60P18	0.372073	7.3e-18	**
YTHDC1	ST6GALNAC4P1	0.372053	7.34e-18	**
WTAP	PHBP9	0.372052	7.34e-18	**
YTHDF3	SERPINH1P1	0.371999	7.42e-18	**
PCIF1	WASH2P	0.371996	7.43e-18	**
YWHAG	AC008147.2	0.371901	7.58e-18	**
PCIF1	CYCSP34	0.371881	7.61e-18	**
YTHDC1	PTCHD3P2	0.371877	7.62e-18	**
WTAP	HNRNPA3P9	0.371752	7.83e-18	**
PCIF1	THA1P	0.371673	7.97e-18	**
YWHAG	BEND3P3	0.371519	8.24e-18	**
YTHDC1	ZNF192P1	0.371477	8.31e-18	**
PCIF1	AFG3L1P	0.371475	8.32e-18	**
WTAP	HSD17B7P2	0.371397	8.46e-18	**
TRA2A	RAB11FIP1P1	0.371309	8.62e-18	**
YTHDC1	OR7E126P	0.371106	9.01e-18	**
YTHDC1	AC119403.1	0.370935	9.35e-18	**
YTHDF3	HYDIN2	0.370826	9.58e-18	**
TRA2A	CICP14	0.370766	9.7e-18	**
WTAP	CBX3P4	0.370636	9.98e-18	**
YTHDF3	ASS1P12	0.370603	1.01e-17	**
YTHDF3	SLC35E1P1	0.370534	1.02e-17	**
TRA2A	WASH2P	0.370531	1.02e-17	**
TRA2A	RRN3P2	0.370507	1.03e-17	**
YTHDC1	LINC00634	0.370498	1.03e-17	**
PCIF1	LRRC37A7P	0.370457	1.04e-17	**
YTHDF3	ST13P5	0.37031	1.07e-17	**
PCIF1	AC009237.8	0.370276	1.08e-17	**
WTAP	SLC7A5P1	0.370245	1.09e-17	**
YTHDC1	MTND2P28	0.370244	1.09e-17	**
YWHAG	ZNF252P	0.370207	1.09e-17	**
WTAP	SEC1P	0.370196	1.1e-17	**
TRA2A	BPIFB9P	0.370161	1.11e-17	**
ZC3H7B	GRAMD4P8	0.370067	1.13e-17	**
PCIF1	PIGHP1	0.370039	1.14e-17	**
TRA2A	AL590369.1	0.370002	1.14e-17	**
YTHDC1	NAP1L4P1	0.369713	1.22e-17	**
TRA2A	DSTNP1	0.369618	1.24e-17	**
PCIF1	HDAC1P2	0.369603	1.25e-17	**
YTHDF3	LRRC37A6P	0.369597	1.25e-17	**
ZC3H7B	SMURF2P1	0.369487	1.28e-17	**
YTHDC1	PKD1P5	0.36941	1.3e-17	**
ZC3H7B	KRT18P34	0.369359	1.32e-17	**
PCIF1	COL6A4P2	0.369344	1.32e-17	**
WTAP	SUGT1P3	0.369201	1.36e-17	**
YTHDF3	STAG3L3	0.369096	1.39e-17	**
ZC3H7B	SLC35E1P1	0.369058	1.4e-17	**
YTHDC1	BEND3P3	0.368899	1.45e-17	**
PCIF1	PFN1P6	0.368803	1.48e-17	**
YTHDC1	CYCSP52	0.3688	1.48e-17	**
ZCCHC4	BTN2A3P	0.368772	1.49e-17	**
YTHDF3	SLC9A7P1	0.368686	1.52e-17	**
TRA2A	NKAPP1	0.36844	1.6e-17	**
YTHDC1	HSP90AA5P	0.36844	1.6e-17	**
TRA2A	MRPS18AP1	0.368418	1.61e-17	**
WTAP	ROCK1P1	0.368417	1.61e-17	**
YTHDC1	RPL18AP7	0.368383	1.62e-17	**
YTHDC1	PTMAP1	0.368378	1.62e-17	**
ZC3H7B	UBE2V2P3	0.368287	1.66e-17	**
WTAP	AC068896.1	0.368191	1.69e-17	**
PCIF1	CALM2P2	0.368167	1.7e-17	**
YTHDC1	SRRM1P3	0.368091	1.73e-17	**
YTHDF3	ZNF658B	0.368085	1.73e-17	**
ZC3H7B	PSMD10P1	0.368061	1.74e-17	**
YTHDC1	AC138951.1	0.367998	1.76e-17	**
YTHDC1	OR6L2P	0.367998	1.76e-17	**
YTHDF3	RPL18AP7	0.367978	1.77e-17	**
YTHDC1	TEX21P	0.36795	1.78e-17	**
ZC3H7B	DGKZP1	0.367944	1.78e-17	**
YTHDC1	ANKRD20A5P	0.367848	1.82e-17	**
YTHDC1	WASH2P	0.367664	1.89e-17	**
PCIF1	WASH3P	0.367595	1.92e-17	**
WTAP	PHC1P1	0.367452	1.98e-17	**
YWHAG	HMGB3P14	0.367396	2e-17	**
TRA2A	HNRNPA1P59	0.367275	2.06e-17	**
YWHAG	DBF4P1	0.367272	2.06e-17	**
PCIF1	AC007292.1	0.367186	2.1e-17	**
YTHDC1	AC016773.1	0.367139	2.12e-17	**
WTAP	SRGAP2B	0.366872	2.24e-17	**
YTHDF3	RPL7AP2	0.366826	2.26e-17	**
YTHDC1	DUTP2	0.366687	2.33e-17	**
HNRNPC	RPS7P11	0.366672	2.34e-17	**
YTHDF3	AC005034.3	0.366628	2.36e-17	**
WTAP	AC087163.2	0.366583	2.39e-17	**
TRA2A	HNRNPCP7	0.366555	2.4e-17	**
WTAP	AL353898.3	0.366521	2.42e-17	**
YTHDF3	AC116351.1	0.366464	2.45e-17	**
YTHDF3	CTBP2P8	0.36636	2.5e-17	**
PCIF1	SRRM1P3	0.366339	2.51e-17	**
PCIF1	RPS4XP16	0.366313	2.53e-17	**
TRA2A	DOC2GP	0.36628	2.54e-17	**
TRA2A	DPY19L2P2	0.366228	2.57e-17	**
ZC3H7B	SUGT1P3	0.366093	2.65e-17	**
WTAP	HTR7P1	0.365771	2.84e-17	**
YWHAG	MRPS31P4	0.365735	2.86e-17	**
WTAP	DUSP8P5	0.365687	2.89e-17	**
PCIF1	PGM5P2	0.365632	2.92e-17	**
YTHDF3	ASS1P2	0.365599	2.94e-17	**
PCIF1	VN1R83P	0.365392	3.08e-17	**
YTHDC1	HMGB1P31	0.365292	3.14e-17	**
WTAP	CYCSP10	0.36528	3.15e-17	**
YWHAG	ODCP	0.365256	3.16e-17	**
YTHDC1	RPS3AP34	0.365148	3.24e-17	**
YTHDC1	ETF1P2	0.365147	3.24e-17	**
ZCCHC4	GUSBP1	0.364867	3.44e-17	**
YTHDF3	PRDX3P1	0.364792	3.49e-17	**
TRA2A	COX5BP6	0.364791	3.49e-17	**
ZC3H7B	RRM2P3	0.364679	3.58e-17	**
YWHAG	MEMO1P1	0.364594	3.64e-17	**
WTAP	TPM3P9	0.364592	3.64e-17	**
YTHDC1	DNAJC19P5	0.364416	3.78e-17	**
PCIF1	PRDX3P1	0.364406	3.79e-17	**
TRA2A	RPL9P29	0.364265	3.91e-17	**
ZC3H7B	RPL32P3	0.364198	3.96e-17	**
ZCCHC4	AC087163.2	0.364143	4.01e-17	**
YTHDF3	DBF4P1	0.364125	4.02e-17	**
ZCCHC4	SEC14L1P1	0.364104	4.04e-17	**
PCIF1	TEX21P	0.364101	4.04e-17	**
HNRNPC	ANP32BP1	0.364097	4.05e-17	**
WTAP	LRRC37A15P	0.364039	4.1e-17	**
PCIF1	HNRNPA1P49	0.364004	4.13e-17	**
WTAP	CICP14	0.363946	4.18e-17	**
YTHDF3	HSPA8P15	0.363794	4.32e-17	**
ZC3H7B	CMAHP	0.363747	4.36e-17	**
PCIF1	AC018638.1	0.363713	4.39e-17	**
YTHDC1	AC090425.1	0.363696	4.41e-17	**
ZCCHC4	RBBP4P2	0.363502	4.59e-17	**
YTHDC1	FAM86GP	0.363443	4.65e-17	**
YTHDC1	AC008731.1	0.36331	4.78e-17	**
WTAP	HERC2P2	0.363276	4.81e-17	**
PCIF1	RPS2P41	0.363254	4.84e-17	**
ZC3H7B	DNM1P46	0.363202	4.89e-17	**
PCIF1	AP006222.1	0.363073	5.03e-17	**
TRA2A	MRPL45P2	0.363072	5.03e-17	**
YTHDC1	CRYBB2P1	0.36307	5.03e-17	**
YTHDC1	PHC1P1	0.363044	5.06e-17	**
PCIF1	BEND3P3	0.363028	5.07e-17	**
YTHDC1	KLHL2P1	0.362866	5.25e-17	**
ZCCHC4	HNRNPH1P1	0.362857	5.26e-17	**
ZCCHC4	ASLP1	0.362693	5.44e-17	**
YTHDF3	CAP1P2	0.362621	5.53e-17	**
YTHDC1	PLA2G12AP1	0.362603	5.55e-17	**
YTHDC1	POU5F1P6	0.36249	5.68e-17	**
YTHDC1	WHAMMP2	0.362431	5.75e-17	**
WTAP	OR6L2P	0.362367	5.83e-17	**
ZC3H7B	DNAJC19P5	0.362314	5.9e-17	**
PCIF1	HSPA8P15	0.362292	5.92e-17	**
YTHDF3	YBX1P10	0.362266	5.96e-17	**
YTHDC1	PTMAP4	0.361969	6.34e-17	**
PCIF1	WHAMMP2	0.361952	6.36e-17	**
YWHAG	AKR1C7P	0.361869	6.47e-17	**
WTAP	PRDX3P1	0.36183	6.53e-17	**
ZCCHC4	GUSBP2	0.361793	6.58e-17	**
YTHDC1	PTMAP5	0.361771	6.61e-17	**
PCIF1	ESPNP	0.361679	6.74e-17	**
TRA2A	FAM86HP	0.361492	7.01e-17	**
YTHDF3	AHCTF1P1	0.36147	7.04e-17	**
WTAP	DBF4P1	0.361417	7.12e-17	**
PCIF1	DGKZP1	0.361384	7.17e-17	**
YTHDC1	MRPL45P2	0.361365	7.2e-17	**
PCIF1	PTCHD3P2	0.361359	7.21e-17	**
WTAP	FBXW11P1	0.361333	7.24e-17	**
PCIF1	VN1R108P	0.36132	7.27e-17	**
ZC3H7B	SBDSP1	0.361237	7.39e-17	**
ZCCHC4	TPTE2P5	0.361073	7.65e-17	**
ZC3H7B	RPL5P30	0.360965	7.83e-17	**
PCIF1	ROCK1P1	0.360861	8e-17	**
WTAP	HSD17B1P1	0.360759	8.17e-17	**
YTHDC1	HNRNPKP1	0.360652	8.36e-17	**
YTHDF3	AC141586.5	0.360601	8.45e-17	**
YWHAG	CPSF1P1	0.3606	8.45e-17	**
ZC3H7B	RPL18AP7	0.360586	8.47e-17	**
PCIF1	CDK2AP2P2	0.360514	8.6e-17	**
ZC3H7B	MTND4P9	0.360486	8.65e-17	**
TRA2A	COL6A4P2	0.360479	8.66e-17	**
HNRNPC	RPS7P10	0.360453	8.71e-17	**
HNRNPC	SNRPGP2	0.360408	8.79e-17	**
ZC3H7B	STAG3L2	0.360359	8.88e-17	**
YTHDF3	NRBF2P5	0.360155	9.27e-17	**
WTAP	PRPS1P2	0.360097	9.38e-17	**
ZC3H7B	AC141586.5	0.360055	9.47e-17	**
PCIF1	KRT18P5	0.359999	9.58e-17	**
TRA2A	NCLP1	0.359887	9.8e-17	**
PCIF1	HMGB1P31	0.359728	1.01e-16	**
PCIF1	DSTNP1	0.35972	1.02e-16	**
TRA2A	HNRNPCP1	0.359692	1.02e-16	**
ZC3H7B	PKD1P1	0.35968	1.02e-16	**
YTHDF3	AL928654.1	0.359653	1.03e-16	**
YTHDF3	SLC7A5P1	0.359652	1.03e-16	**
YTHDF3	VN1R108P	0.35957	1.05e-16	**
VIRMA	NONOP2	0.359551	1.05e-16	**
WTAP	EIF4HP2	0.359521	1.06e-16	**
YTHDC1	PIGHP1	0.359511	1.06e-16	**
WTAP	PGAM1P7	0.35951	1.06e-16	**
WTAP	ANKRD18EP	0.359447	1.07e-16	**
YTHDC1	AL356740.1	0.359443	1.08e-16	**
TRA2A	HNRNPA1P49	0.359434	1.08e-16	**
ZCCHC4	AC005034.3	0.359356	1.1e-16	**
ZC3H7B	RPL23AP53	0.359299	1.11e-16	**
YTHDC1	NONOP2	0.359281	1.11e-16	**
PCIF1	SEPHS1P6	0.359259	1.12e-16	**
ZC3H7B	TGIF2P1	0.359182	1.14e-16	**
YTHDF3	RPL23AP53	0.359133	1.15e-16	**
PCIF1	EBAG9P1	0.359042	1.17e-16	**
YTHDC1	GTF2IP1	0.359036	1.17e-16	**
YTHDF3	DHFRP1	0.359015	1.18e-16	**
HNRNPC	RPS3AP6	0.359011	1.18e-16	**
ZC3H7B	NAP1L4P1	0.358787	1.23e-16	**
YWHAG	METTL15P1	0.358724	1.25e-16	**
WTAP	HSP90AA5P	0.358587	1.29e-16	**
TRA2A	PGM5P2	0.358562	1.29e-16	**
ZCCHC4	ACTG1P3	0.358482	1.31e-16	**
YTHDF3	CCDC144B	0.358415	1.33e-16	**
YTHDF3	DYNC1I2P1	0.358389	1.34e-16	**
WTAP	ARGFXP2	0.358324	1.36e-16	**
ZC3H7B	VN1R108P	0.358268	1.37e-16	**
PCIF1	SH3GL1P1	0.358082	1.43e-16	**
ZC3H7B	STAG3L1	0.358076	1.43e-16	**
TRA2A	CEP164P1	0.358061	1.43e-16	**
TRA2A	FTOP1	0.358059	1.43e-16	**
WTAP	HERC2P10	0.357977	1.46e-16	**
YTHDF3	VN1R42P	0.357934	1.47e-16	**
YTHDC1	CTBP2P8	0.357663	1.56e-16	**
WTAP	NRBF2P5	0.357627	1.57e-16	**
WTAP	FTH1P1	0.35756	1.59e-16	**
PCIF1	AC141586.5	0.357516	1.6e-16	**
HNRNPC	RPL13AP5	0.357418	1.64e-16	**
PCIF1	CRYZP1	0.357408	1.64e-16	**
YTHDC1	CFL1P1	0.357381	1.65e-16	**
YTHDF3	PHBP9	0.357244	1.7e-16	**
ZC3H7B	CTAGE7P	0.357178	1.72e-16	**
WTAP	RPS2P41	0.357176	1.72e-16	**
ZCCHC4	HMGA1P2	0.357168	1.72e-16	**
YTHDF3	NAP1L4P1	0.357118	1.74e-16	**
WTAP	CBX3P2	0.357095	1.75e-16	**
PCIF1	POU5F1P6	0.357048	1.77e-16	**
PCIF1	TPM3P6	0.357011	1.78e-16	**
PCIF1	FAM86C2P	0.356958	1.8e-16	**
YTHDC1	ALG1L10P	0.356944	1.81e-16	**
ZC3H7B	ALG1L9P	0.356916	1.82e-16	**
TRA2A	CFL1P1	0.356889	1.83e-16	**
YTHDC1	ODCP	0.356869	1.83e-16	**
YTHDC1	SUGT1P3	0.356848	1.84e-16	**
WTAP	ALG1L2	0.356823	1.85e-16	**
WTAP	CYP2T3P	0.356805	1.86e-16	**
YTHDC1	RAP2CP1	0.356752	1.88e-16	**
PCIF1	MTND4P26	0.356735	1.89e-16	**
ZCCHC4	SMG1P1	0.3567	1.9e-16	**
WTAP	SETP14	0.356637	1.92e-16	**
VIRMA	TATDN2P2	0.356398	2.02e-16	**
PCIF1	DNAJB3	0.356276	2.07e-16	**
WTAP	EGFEM1P	0.356219	2.1e-16	**
WTAP	AP000350.8	0.356215	2.1e-16	**
ZCCHC4	AFG3L1P	0.356081	2.16e-16	**
YWHAG	LRRC37A17P	0.355997	2.19e-16	**
TRA2A	UBE2CP2	0.355987	2.2e-16	**
PCIF1	KRT8P33	0.35593	2.23e-16	**
YTHDF3	DGKZP1	0.3559	2.24e-16	**
PCIF1	OR5BK1P	0.355869	2.25e-16	**
PCIF1	HNRNPA3P9	0.355845	2.26e-16	**
PCIF1	NBPF2P	0.355823	2.27e-16	**
ZCCHC4	GTF2IP1	0.355762	2.3e-16	**
WTAP	ALG1L10P	0.355758	2.31e-16	**
ZC3H7B	PKMP3	0.355689	2.34e-16	**
ZCCHC4	FNBP1P1	0.355507	2.43e-16	**
VIRMA	METTL15P1	0.355368	2.5e-16	**
WTAP	URAHP	0.355088	2.65e-16	**
ZCCHC4	CMAHP	0.355035	2.67e-16	**
YWHAG	GNAQP1	0.355004	2.69e-16	**
HNRNPC	HNRNPA3P6	0.354837	2.79e-16	**
PCIF1	ZNRF2P1	0.354822	2.79e-16	**
WTAP	OR7E47P	0.354806	2.8e-16	**
ZCCHC4	RPL5P30	0.354799	2.81e-16	**
YTHDF3	TWF1P1	0.354798	2.81e-16	**
ZC3H7B	ARGFXP2	0.354794	2.81e-16	**
YTHDC1	NSUN5P2	0.354698	2.87e-16	**
ZCCHC4	AC022400.1	0.35465	2.89e-16	**
PCIF1	ABCC6P1	0.354637	2.9e-16	**
ZCCHC4	AC009237.8	0.354628	2.91e-16	**
ZCCHC4	DTX2P1	0.354626	2.91e-16	**
TRA2A	AC132872.1	0.354609	2.92e-16	**
YWHAG	LINC00674	0.354587	2.93e-16	**
PCIF1	FBXW11P1	0.354579	2.94e-16	**
HNRNPC	CACYBPP2	0.354444	3.02e-16	**
ZC3H7B	CTBP2P8	0.354426	3.03e-16	**
YTHDC1	FER1L4	0.354328	3.09e-16	**
YTHDF3	RRM2P3	0.354285	3.12e-16	**
PCIF1	AC005740.4	0.354251	3.14e-16	**
WTAP	RIMKLBP1	0.354248	3.14e-16	**
YWHAG	ARHGEF34P	0.354243	3.14e-16	**
PCIF1	MPRIPP1	0.354161	3.2e-16	**
ZC3H7B	ALG1L13P	0.35412	3.22e-16	**
PCIF1	AL023583.1	0.35411	3.23e-16	**
PCIF1	DPY19L2P1	0.354107	3.23e-16	**
YTHDC1	AHCTF1P1	0.354096	3.24e-16	**
PCIF1	COL6A4P1	0.354075	3.25e-16	**
ZCCHC4	LRRC37A15P	0.353997	3.31e-16	**
ZC3H7B	AP000350.8	0.353947	3.34e-16	**
ZC3H7B	CCDC144B	0.353924	3.36e-16	**
TRA2A	HNRNPA3P12	0.353874	3.39e-16	**
HNRNPC	RPS19P3	0.353803	3.44e-16	**
TRA2A	ST6GALNAC4P1	0.353753	3.48e-16	**
YWHAG	ZNRF2P1	0.353687	3.52e-16	**
ZCCHC4	CCT6P3	0.353685	3.52e-16	**
PCIF1	STAG3L2	0.353616	3.57e-16	**
WTAP	STAG3L1	0.35357	3.61e-16	**
YTHDC1	IGBP1P1	0.353531	3.64e-16	**
YTHDF3	ALG1L13P	0.353508	3.65e-16	**
ZCCHC4	CRYZP1	0.353506	3.66e-16	**
TRA2A	SETP20	0.353458	3.69e-16	**
YTHDC1	NBPF2P	0.353423	3.72e-16	**
PCIF1	RPL23AP7	0.3534	3.74e-16	**
PCIF1	AL513477.1	0.3534	3.74e-16	**
YWHAG	TLK2P1	0.35339	3.74e-16	**
YTHDF3	LRRC37A7P	0.353341	3.78e-16	**
YTHDC1	RPL23P2	0.353289	3.82e-16	**
ZC3H7B	FAM185BP	0.353192	3.9e-16	**
VIRMA	AC010522.1	0.353041	4.02e-16	**
TRA2A	KRR1P1	0.352817	4.21e-16	**
WTAP	CALM2P2	0.352728	4.28e-16	**
HNRNPC	NPM1P27	0.352629	4.37e-16	**
WTAP	HMGN1P8	0.352627	4.37e-16	**
ZC3H7B	DDX12P	0.352578	4.42e-16	**
PCIF1	AC116351.1	0.352517	4.47e-16	**
YTHDC1	WHAMMP3	0.352437	4.54e-16	**
ZC3H7B	SEC14L1P1	0.352407	4.57e-16	**
PCIF1	MTX1P1	0.352369	4.61e-16	**
YTHDF3	PMS2CL	0.352367	4.61e-16	**
YTHDC1	ZNF876P	0.352179	4.79e-16	**
TRA2A	HSPA8P15	0.352026	4.94e-16	**
WTAP	IL9RP3	0.352004	4.96e-16	**
PCIF1	TATDN2P3	0.351984	4.98e-16	**
YTHDC1	SKP1P1	0.351898	5.07e-16	**
YTHDC1	DNM1P47	0.351839	5.13e-16	**
ZCCHC4	STAG3L2	0.351837	5.13e-16	**
TRA2A	TEX21P	0.351824	5.15e-16	**
YTHDF3	ACTG1P3	0.351651	5.33e-16	**
TRA2A	FERP1	0.351645	5.34e-16	**
WTAP	FAM86GP	0.351614	5.37e-16	**
ZC3H7B	VN1R42P	0.35147	5.53e-16	**
VIRMA	YWHAZP3	0.351454	5.55e-16	**
YTHDF3	OLA1P1	0.351368	5.64e-16	**
YWHAG	IPO8P1	0.351341	5.68e-16	**
ZC3H7B	AC108463.2	0.351333	5.68e-16	**
YTHDC1	RPL32P33	0.351331	5.69e-16	**
VIRMA	LRRC37A15P	0.351138	5.91e-16	**
YTHDC1	TSSC2	0.351117	5.94e-16	**
PCIF1	DPY19L1P1	0.351094	5.97e-16	**
TRA2A	AC004069.1	0.35097	6.12e-16	**
ZC3H7B	ACTG1P1	0.350969	6.12e-16	**
YTHDC1	AL109806.1	0.350921	6.18e-16	**
TRA2A	CRYBB2P1	0.35082	6.31e-16	**
PCIF1	SLC7A5P1	0.350706	6.45e-16	**
TRA2A	ABCA17P	0.350702	6.46e-16	**
YTHDC1	AC004069.1	0.350653	6.52e-16	**
TRA2A	PTMAP1	0.350616	6.57e-16	**
WTAP	PKD1P1	0.350501	6.73e-16	**
PCIF1	MESTP1	0.350497	6.73e-16	**
PCIF1	ZNF285B	0.350455	6.79e-16	**
ZC3H7B	AC022558.1	0.350387	6.88e-16	**
WTAP	GLUD1P3	0.350339	6.95e-16	**
TRA2A	CYCSP10	0.350189	7.16e-16	**
PCIF1	AKR1C6P	0.350104	7.29e-16	**
YTHDF3	MTX1P1	0.350053	7.36e-16	**
PCIF1	PHBP12	0.350015	7.42e-16	**
HNRNPC	RPS7P3	0.349925	7.55e-16	**
PCIF1	NRBF2P5	0.349916	7.57e-16	**
ZCCHC4	PMS2P3	0.349863	7.65e-16	**
YTHDC1	RPL13P5	0.349806	7.74e-16	**
YWHAG	HDAC1P2	0.349731	7.85e-16	**
PCIF1	AC117490.2	0.349676	7.94e-16	**
WTAP	TRIM60P18	0.349626	8.02e-16	**
WTAP	BTN2A3P	0.349598	8.07e-16	**
ZC3H7B	TEX21P	0.349411	8.38e-16	**
ZCCHC4	ALG1L9P	0.349348	8.48e-16	**
TRA2A	BMS1P2	0.349314	8.54e-16	**
PCIF1	RPS2P32	0.349296	8.57e-16	**
PCIF1	OR7E7P	0.349284	8.59e-16	**
PCIF1	ZNF876P	0.349267	8.62e-16	**
WTAP	RPL7P57	0.349235	8.68e-16	**
ZC3H7B	PTENP1	0.349091	8.93e-16	**
YTHDC1	AC024937.2	0.34899	9.11e-16	**
VIRMA	YWHAZP5	0.348984	9.12e-16	**
TRA2A	CRYZP1	0.348962	9.17e-16	**
YTHDC1	PI4KAP1	0.348933	9.22e-16	**
ZC3H7B	FAM86HP	0.348923	9.24e-16	**
WTAP	ALG1L6P	0.34891	9.26e-16	**
WTAP	MESTP1	0.348873	9.33e-16	**
ZCCHC4	PHBP12	0.348836	9.4e-16	**
ZCCHC4	HERC2P10	0.348785	9.5e-16	**
TRA2A	AC022558.1	0.348767	9.53e-16	**
YTHDC1	HNRNPKP4	0.348639	9.78e-16	**
ZCCHC4	FTOP1	0.348482	1.01e-15	**
TRA2A	GBAP1	0.348454	1.01e-15	**
WTAP	SOCS5P4	0.348333	1.04e-15	**
WTAP	LINC00634	0.348299	1.05e-15	**
YWHAG	SUDS3P1	0.348242	1.06e-15	**
YTHDC1	KRT18P5	0.348218	1.06e-15	**
PCIF1	AC011498.1	0.3482	1.07e-15	**
ZC3H7B	AC078899.1	0.34819	1.07e-15	**
YTHDF3	TATDN2P3	0.348107	1.09e-15	**
PCIF1	MTND5P28	0.348103	1.09e-15	**
WTAP	HNRNPCP2	0.348102	1.09e-15	**
ZCCHC4	SETP20	0.348087	1.09e-15	**
YTHDC1	IMPDH1P6	0.34808	1.09e-15	**
ZC3H7B	SEC1P	0.348077	1.09e-15	**
ZCCHC4	MRPS18AP1	0.347974	1.12e-15	**
YTHDC1	MTX1P1	0.34796	1.12e-15	**
YTHDC1	HNRNPA1P36	0.347872	1.14e-15	**
WTAP	ALG1L9P	0.347797	1.16e-15	**
YTHDC1	TOB2P1	0.347784	1.16e-15	**
PCIF1	AC022400.1	0.347683	1.18e-15	**
YTHDC1	OR5BK1P	0.347676	1.19e-15	**
ZCCHC4	UBE2FP3	0.347614	1.2e-15	**
ZC3H7B	SUCLG2P2	0.347483	1.23e-15	**
ZC3H7B	PPP1R26P1	0.347447	1.24e-15	**
PCIF1	RPS20P22	0.347432	1.24e-15	**
ZCCHC4	RANP4	0.34741	1.25e-15	**
TRA2A	AL109806.1	0.347375	1.26e-15	**
HNRNPC	RPS7P1	0.347319	1.27e-15	**
WTAP	RRN3P3	0.347268	1.29e-15	**
YTHDC1	HMGN1P36	0.347234	1.3e-15	**
TRA2A	ANKRD19P	0.347204	1.3e-15	**
YTHDC1	GOLGA8UP	0.347108	1.33e-15	**
YTHDC1	ASB9P1	0.347082	1.34e-15	**
YTHDC1	RPL7AP10	0.347065	1.34e-15	**
YTHDC1	AC016405.1	0.347052	1.34e-15	**
WTAP	RPL18AP7	0.346953	1.37e-15	**
WTAP	AC141586.5	0.346906	1.38e-15	**
WTAP	SBDSP1	0.346858	1.4e-15	**
ZCCHC4	TRIM60P18	0.346813	1.41e-15	**
VIRMA	PIGCP1	0.346777	1.42e-15	**
ZC3H7B	GLUD1P3	0.346697	1.44e-15	**
PCIF1	BTN2A3P	0.346665	1.45e-15	**
WTAP	RNPS1P1	0.346616	1.46e-15	**
YTHDF3	API5P1	0.346591	1.47e-15	**
TRA2A	ZNF137P	0.346391	1.53e-15	**
YTHDC1	RHOT1P2	0.346308	1.56e-15	**
PCIF1	RPS15AP10	0.346244	1.58e-15	**
YTHDC1	HNRNPA1P54	0.346151	1.61e-15	**
WTAP	ANKRD20A5P	0.346148	1.61e-15	**
WTAP	UBE2CP2	0.34612	1.62e-15	**
PCIF1	AC099522.2	0.346059	1.64e-15	**
YTHDC1	ASS1P12	0.346043	1.64e-15	**
ZC3H7B	GUSBP4	0.346036	1.64e-15	**
YTHDC1	AP006222.1	0.345856	1.7e-15	**
ZC3H7B	AC063976.2	0.345822	1.72e-15	**
TRA2A	ZNF192P1	0.345794	1.72e-15	**
ZC3H7B	RPS4XP10	0.345755	1.74e-15	**
YTHDC1	TRIM60P18	0.345719	1.75e-15	**
WTAP	POU5F1P3	0.345715	1.75e-15	**
YTHDF3	LRRC37A11P	0.345704	1.76e-15	**
WTAP	NPIPP1	0.3457	1.76e-15	**
VIRMA	FNBP1P1	0.34565	1.77e-15	**
WTAP	SLC25A5P1	0.34563	1.78e-15	**
YTHDC1	CICP26	0.345625	1.78e-15	**
YWHAG	AC078899.1	0.345586	1.8e-15	**
ZCCHC4	XBP1P1	0.34541	1.86e-15	**
ZC3H7B	PFN1P2	0.345218	1.93e-15	**
YTHDC1	FAM185BP	0.345175	1.95e-15	**
ZCCHC4	ANKRD18EP	0.34516	1.96e-15	**
YTHDC1	HSD17B1P1	0.34513	1.97e-15	**
YTHDF3	TDGF1P5	0.345087	1.98e-15	**
YTHDC1	RPL12P1	0.345041	2e-15	**
PCIF1	CPSF1P1	0.344884	2.07e-15	**
TRA2A	NRBF2P5	0.34471	2.14e-15	**
PCIF1	ANKRD20A11P	0.344646	2.16e-15	**
YTHDF3	FBXW11P1	0.344633	2.17e-15	**
WTAP	HNRNPA3P6	0.344585	2.19e-15	**
VIRMA	LRRC37A17P	0.344508	2.22e-15	**
YTHDF3	EIF4HP1	0.344463	2.24e-15	**
ZC3H7B	SNX19P2	0.344443	2.25e-15	**
PCIF1	ARGFXP2	0.344402	2.27e-15	**
WTAP	AC022558.1	0.344347	2.3e-15	**
WTAP	TPM3P6	0.344248	2.34e-15	**
YTHDF3	SPCS2P4	0.344157	2.38e-15	**
TRA2A	RBM22P2	0.344151	2.39e-15	**
PCIF1	VDAC1P8	0.344129	2.4e-15	**
VIRMA	ZDHHC20P4	0.344067	2.43e-15	**
TRA2A	SBDSP1	0.344057	2.43e-15	**
WTAP	HNRNPA1P59	0.344025	2.45e-15	**
YTHDF3	PPP1R26P1	0.343989	2.46e-15	**
ZC3H7B	DNAJB3	0.343982	2.47e-15	**
PCIF1	COX5BP6	0.343944	2.49e-15	**
WTAP	NCLP1	0.343941	2.49e-15	**
YTHDC1	THA1P	0.343863	2.53e-15	**
ZCCHC4	HDAC1P2	0.343784	2.57e-15	**
WTAP	AC079922.2	0.343768	2.57e-15	**
ZC3H7B	FAM133DP	0.343641	2.64e-15	**
ZC3H7B	EIF4BP7	0.343605	2.66e-15	**
YWHAG	AC009237.8	0.343552	2.69e-15	**
HNRNPC	RPL7AP66	0.343545	2.69e-15	**
YTHDF3	HMGB3P4	0.343468	2.73e-15	**
ZC3H7B	LRRC37A7P	0.343449	2.74e-15	**
YTHDC1	SPATA1	0.343388	2.77e-15	**
YTHDC1	ZNF285B	0.343341	2.8e-15	**
WTAP	PFN1P6	0.343305	2.82e-15	**
ZCCHC4	RRN3P2	0.343291	2.83e-15	**
PCIF1	PKD1P1	0.343259	2.85e-15	**
YTHDF3	EIF4EBP1P1	0.343222	2.87e-15	**
PCIF1	ACTG1P3	0.343188	2.89e-15	**
ZCCHC4	CLUHP3	0.343116	2.93e-15	**
WTAP	NBR2	0.342923	3.04e-15	**
YTHDC1	ENPP7P5	0.342917	3.04e-15	**
YTHDF3	PABPC1P10	0.34282	3.1e-15	**
YTHDF3	DAZAP2P1	0.342787	3.12e-15	**
ZC3H7B	CYP2T3P	0.342779	3.13e-15	**
YWHAG	ST13P5	0.342718	3.16e-15	**
YTHDC1	DND1P1	0.342663	3.2e-15	**
YTHDC1	SRGAP2C	0.342604	3.24e-15	**
ZC3H7B	CYCSP10	0.342538	3.28e-15	**
TRA2A	AP001062.1	0.342528	3.28e-15	**
ZCCHC4	BMS1P1	0.342502	3.3e-15	**
YTHDF2	AC009120.3	0.342491	3.31e-15	**
PCIF1	FTH1P1	0.342404	3.37e-15	**
WTAP	PTCHD3P2	0.342386	3.38e-15	**
ZCCHC4	SNRPGP4	0.342366	3.39e-15	**
YTHDC1	FAM133DP	0.342305	3.43e-15	**
YTHDC1	VN1R110P	0.34226	3.46e-15	**
PCIF1	SDHAP3	0.342153	3.53e-15	**
TRA2A	PGAM1P11	0.342131	3.55e-15	**
WTAP	WASH2P	0.342119	3.56e-15	**
YTHDC1	AC011498.1	0.342059	3.6e-15	**
PCIF1	HMGN1P8	0.342034	3.62e-15	**
PCIF1	BMS1P1	0.341936	3.69e-15	**
WTAP	FER1L4	0.341895	3.72e-15	**
WTAP	HNRNPKP1	0.341887	3.72e-15	**
YWHAG	TTC3P1	0.34173	3.84e-15	**
PCIF1	PPP1R26P1	0.341706	3.86e-15	**
TRA2A	HMGN2P15	0.341655	3.9e-15	**
YTHDC1	RTEL1P1	0.341654	3.9e-15	**
ZC3H7B	VN1R81P	0.341577	3.96e-15	**
ZCCHC4	AC122129.1	0.341565	3.97e-15	**
PCIF1	AC069213.1	0.341489	4.03e-15	**
WTAP	DSTNP1	0.341452	4.05e-15	**
YTHDC1	HNRNPA1P14	0.341277	4.19e-15	**
ZC3H7B	HSPA8P15	0.341257	4.21e-15	**
YTHDC1	OR5BH1P	0.341166	4.29e-15	**
YWHAG	HSD3BP5	0.34109	4.35e-15	**
YTHDF3	DPY19L2P2	0.341084	4.36e-15	**
WTAP	VN1R42P	0.341074	4.36e-15	**
WTAP	HMGA1P2	0.341031	4.4e-15	**
TRA2A	GOLGA6L10	0.340993	4.43e-15	**
VIRMA	LSM12P1	0.340923	4.5e-15	**
ZCCHC4	ADAM1B	0.340884	4.53e-15	**
YTHDF3	FAM220CP	0.340878	4.53e-15	**
PCIF1	AC008555.2	0.340845	4.56e-15	**
WTAP	CFL1P1	0.340784	4.62e-15	**
WTAP	FOXO3B	0.340764	4.64e-15	**
YTHDF3	ACTG1P1	0.340655	4.74e-15	**
WTAP	AFG3L1P	0.340627	4.76e-15	**
YTHDC1	GOLGA6L10	0.340601	4.79e-15	**
YTHDC1	GLULP4	0.340528	4.85e-15	**
WTAP	RAB11FIP1P1	0.340482	4.9e-15	**
HNRNPC	RPS7P4	0.34044	4.94e-15	**
WTAP	SH3GL1P1	0.34038	5e-15	**
YTHDC1	FAM86B3P	0.340344	5.03e-15	**
PCIF1	SNX25P1	0.340306	5.07e-15	**
PCIF1	FAHD2CP	0.340297	5.08e-15	**
WTAP	LRRC37A4P	0.340234	5.14e-15	**
YTHDC1	AC005034.2	0.340157	5.22e-15	**
YTHDC1	SLC6A21P	0.340154	5.22e-15	**
ZC3H7B	GUSBP9	0.340137	5.24e-15	**
PCIF1	UBE2L4	0.340062	5.32e-15	**
ZC3H7B	TDGF1P5	0.340046	5.33e-15	**
ZCCHC4	RPL23AP64	0.339996	5.38e-15	**
PCIF1	CCDC144B	0.339984	5.4e-15	**
HNRNPC	HSPD1P5	0.339973	5.41e-15	**
YTHDC1	TNRC18P3	0.339947	5.44e-15	**
YWHAG	YWHAZP6	0.339928	5.46e-15	**
ZCCHC4	MRPS31P4	0.33992	5.46e-15	**
ZC3H7B	GUSBP1	0.339797	5.6e-15	**
TRA2A	STAG3L1	0.339785	5.61e-15	**
YTHDC1	MORF4L1P1	0.339702	5.7e-15	**
ZC3H7B	MTND5P28	0.3397	5.7e-15	**
YTHDC1	PTMAP3	0.339691	5.71e-15	**
YTHDC1	ZC3H11B	0.339613	5.8e-15	**
YTHDC1	TDH	0.339594	5.82e-15	**
WTAP	HNRNPKP2	0.339582	5.83e-15	**
ZC3H7B	RPS4XP16	0.339571	5.85e-15	**
WTAP	ENPP7P5	0.339557	5.86e-15	**
YTHDC1	SPDYE6	0.339465	5.97e-15	**
TRA2A	RPL5P30	0.339406	6.04e-15	**
YTHDF3	FAM133DP	0.339386	6.06e-15	**
ZCCHC4	LRRC37A4P	0.339322	6.14e-15	**
PCIF1	NDUFAF4P3	0.339317	6.14e-15	**
PCIF1	MRPS18AP1	0.3393	6.16e-15	**
PCIF1	STAG3L1	0.339293	6.17e-15	**
ZC3H7B	SOCS5P4	0.339255	6.22e-15	**
YTHDC1	PTBP1P	0.339196	6.29e-15	**
ZC3H7B	FDPSP8	0.339144	6.35e-15	**
ZCCHC4	FAM86HP	0.33902	6.51e-15	**
TRA2A	MTND5P28	0.339012	6.52e-15	**
YTHDC1	GGTA2P	0.338955	6.59e-15	**
YWHAG	PMS2CL	0.338894	6.67e-15	**
ZCCHC4	NRBF2P5	0.33879	6.8e-15	**
YTHDC1	TPM3P9	0.338711	6.91e-15	**
YTHDF3	AC007362.1	0.338682	6.95e-15	**
ZCCHC4	RIMKLBP1	0.338672	6.96e-15	**
YTHDF3	CPSF1P1	0.338669	6.96e-15	**
TRA2A	NPM1P9	0.338625	7.02e-15	**
PCIF1	NCAPD2P1	0.338562	7.11e-15	**
WTAP	MRPS18AP1	0.338527	7.16e-15	**
PCIF1	LRRC37A15P	0.338526	7.16e-15	**
ZCCHC4	RHOQP1	0.338519	7.17e-15	**
YTHDC1	AKR1C6P	0.338512	7.18e-15	**
PCIF1	FAM86FP	0.338501	7.19e-15	**
ZC3H7B	KRT18P31	0.338432	7.29e-15	**
YTHDF3	PBX2P1	0.338353	7.4e-15	**
ZCCHC4	LRRFIP1P1	0.33834	7.42e-15	**
ZC3H7B	SRRM1P3	0.338298	7.48e-15	**
PCIF1	HS6ST1P1	0.338213	7.6e-15	**
YWHAG	AC083899.1	0.338197	7.63e-15	**
YTHDC1	ANKRD19P	0.338134	7.72e-15	**
HNRNPC	RPL7AP11	0.338121	7.74e-15	**
YTHDF3	YWHAQP6	0.338065	7.82e-15	**
YTHDF3	AC008555.1	0.33798	7.95e-15	**
WTAP	FAM86DP	0.337972	7.97e-15	**
ZCCHC4	SRGAP2C	0.337957	7.99e-15	**
WTAP	VN1R81P	0.337846	8.16e-15	**
YTHDC1	RPL35AP32	0.337821	8.2e-15	**
YTHDF3	MTND4P23	0.337771	8.28e-15	**
WTAP	AC009237.8	0.337699	8.4e-15	**
PCIF1	NCLP1	0.337693	8.41e-15	**
YTHDC1	VN1R80P	0.33768	8.43e-15	**
ZC3H7B	OR5BK1P	0.337666	8.45e-15	**
WTAP	ZNF876P	0.337656	8.47e-15	**
ZCCHC4	PI4KAP2	0.337633	8.5e-15	**
YTHDC1	NUP210P3	0.33763	8.51e-15	**
TRA2A	AC119403.1	0.337609	8.54e-15	**
YTHDC1	COX6B1P5	0.337586	8.58e-15	**
ZC3H7B	DSTNP1	0.337514	8.7e-15	**
YWHAG	CICP14	0.337274	9.11e-15	**
ZCCHC4	LRRC37A16P	0.337131	9.37e-15	**
TRA2A	SLC7A5P1	0.337129	9.37e-15	**
PCIF1	PDCL3P5	0.337038	9.54e-15	**
WTAP	RANP4	0.337022	9.57e-15	**
YTHDF3	HNRNPKP4	0.336973	9.66e-15	**
YTHDF3	HMGA1P2	0.336861	9.87e-15	**
YWHAG	PHBP12	0.33681	9.96e-15	**
HNRNPC	RPL18AP3	0.336776	1e-14	**
WTAP	TCAM1P	0.336773	1e-14	**
PCIF1	MEIS3P1	0.336766	1e-14	**
YTHDC1	RRM2P3	0.336662	1.03e-14	**
ZCCHC4	GNRHR2	0.336626	1.03e-14	**
ZCCHC4	SEC1P	0.336567	1.04e-14	**
YTHDC1	CBX3P4	0.336558	1.05e-14	**
WTAP	AL391994.1	0.336478	1.06e-14	**
TRA2A	AC009237.14	0.336477	1.06e-14	**
ZCCHC4	HERC2P3	0.336283	1.1e-14	**
ZC3H7B	MTND4P26	0.336271	1.1e-14	**
ZC3H7B	CASC4P1	0.335945	1.18e-14	**
YTHDC1	HMGN1P4	0.335865	1.19e-14	**
PCIF1	AC034102.1	0.335698	1.23e-14	**
HNRNPC	RPS15AP1	0.335694	1.23e-14	**
HNRNPC	LINC00634	0.335601	1.26e-14	**
PCIF1	URAHP	0.335388	1.31e-14	**
ZCCHC4	HYDIN2	0.335377	1.31e-14	**
YTHDC1	AC016734.1	0.335363	1.31e-14	**
YTHDF3	HSD17B1P1	0.335335	1.32e-14	**
WTAP	TEX21P	0.335328	1.32e-14	**
YTHDC1	AC007292.1	0.335272	1.34e-14	**
WTAP	FAM86B3P	0.335174	1.36e-14	**
WTAP	AL928654.1	0.335172	1.36e-14	**
WTAP	RBBP4P2	0.335104	1.38e-14	**
PCIF1	AC122129.1	0.335042	1.4e-14	**
YWHAG	PMS2P1	0.334797	1.46e-14	**
YWHAG	YWHAZP4	0.33478	1.47e-14	**
YTHDF3	IFNA20P	0.334773	1.47e-14	**
ZC3H7B	SDAD1P1	0.334683	1.5e-14	**
YTHDC1	DHFRP1	0.334658	1.5e-14	**
ZCCHC4	ASS1P2	0.334655	1.5e-14	**
PCIF1	A2MP1	0.334554	1.53e-14	**
PCIF1	CYP2G1P	0.334523	1.54e-14	**
ZC3H7B	HSP90AA5P	0.334505	1.55e-14	**
VIRMA	KRT8P46	0.334379	1.59e-14	**
YTHDC1	RRN3P2	0.334356	1.59e-14	**
HNRNPC	HNRNPA3P5	0.334294	1.61e-14	**
WTAP	SDAD1P1	0.334232	1.63e-14	**
ZC3H7B	AC008731.1	0.334221	1.63e-14	**
PCIF1	CBX3P4	0.334202	1.64e-14	**
YTHDC1	VN1R5	0.334177	1.65e-14	**
ZC3H7B	PPM1AP1	0.334027	1.7e-14	**
YTHDF3	AKR7A2P1	0.334006	1.7e-14	**
WTAP	HNRNPA1P36	0.333873	1.75e-14	**
YTHDC1	HTR5BP	0.333846	1.76e-14	**
YTHDC1	SEC14L1P1	0.333808	1.77e-14	**
ZCCHC4	PHC1P1	0.333654	1.82e-14	**
ZC3H7B	AP000350.6	0.333652	1.82e-14	**
YWHAG	DUTP1	0.333614	1.83e-14	**
YTHDC1	PPP1R26P1	0.333598	1.84e-14	**
YTHDC1	ACTG1P1	0.333476	1.88e-14	**
PCIF1	TDGF1P5	0.333475	1.88e-14	**
YTHDF3	GGTA2P	0.333439	1.9e-14	**
PCIF1	GLULP4	0.333431	1.9e-14	**
WTAP	EBAG9P1	0.333321	1.94e-14	**
PCIF1	PHKA1P1	0.333304	1.95e-14	**
WTAP	PMS2P1	0.333271	1.96e-14	**
PCIF1	RRN3P3	0.33322	1.98e-14	**
YTHDC1	POU5F1P3	0.333144	2.01e-14	**
TRA2A	PMS2P1	0.333117	2.02e-14	**
PCIF1	TDGF1P6	0.333047	2.04e-14	**
ZC3H7B	AC007362.1	0.332984	2.07e-14	**
PCIF1	RAB43P1	0.332977	2.07e-14	**
ZC3H7B	HMGA1P2	0.33296	2.08e-14	**
HNRNPC	RPL5P34	0.332943	2.08e-14	**
WTAP	PSMD10P1	0.332923	2.09e-14	**
TRA2A	MBL1P	0.332886	2.11e-14	**
YTHDF3	STAG3L1	0.332865	2.11e-14	**
YTHDF3	PSMD10P1	0.332839	2.12e-14	**
WTAP	LRRC37A6P	0.332836	2.13e-14	**
YTHDF3	ZNF285B	0.332792	2.14e-14	**
WTAP	AP006222.1	0.332777	2.15e-14	**
TRA2A	HSD17B1P1	0.332759	2.16e-14	**
YTHDC1	METTL15P1	0.332698	2.18e-14	**
ZC3H7B	RPL21P54	0.33267	2.19e-14	**
VIRMA	NUS1P1	0.332668	2.19e-14	**
ZCCHC4	GLUD1P3	0.332601	2.22e-14	**
WTAP	ANKRD20A11P	0.332585	2.23e-14	**
YWHAG	PRPS1P2	0.332505	2.26e-14	**
PCIF1	NSUN5P1	0.33249	2.27e-14	**
WTAP	DND1P1	0.332487	2.27e-14	**
HNRNPC	RPS3AP26	0.332449	2.29e-14	**
ZC3H7B	GVINP1	0.332418	2.3e-14	**
WTAP	CRYBB2P1	0.33241	2.3e-14	**
PCIF1	POLR2KP1	0.332366	2.32e-14	**
YTHDC1	SDHAP3	0.332362	2.33e-14	**
WTAP	ACTG1P10	0.332248	2.38e-14	**
WTAP	PAIP1P1	0.332236	2.38e-14	**
YTHDF3	EBAG9P1	0.332228	2.38e-14	**
YTHDF2	CCDC144CP	0.332212	2.39e-14	**
TRA2A	WASH7P	0.332209	2.39e-14	**
ZCCHC4	PRDX3P1	0.332147	2.42e-14	**
YTHDF3	AC083899.1	0.332092	2.45e-14	**
TRA2A	AC110619.1	0.332063	2.46e-14	**
ZCCHC4	PTPRVP	0.332055	2.46e-14	**
YWHAG	PMS2P5	0.332045	2.47e-14	**
TRA2A	POLR2J4	0.331986	2.5e-14	**
PCIF1	RANP4	0.331958	2.51e-14	**
WTAP	GTF2IP1	0.331933	2.52e-14	**
WTAP	KRR1P1	0.33192	2.53e-14	**
PCIF1	FERP1	0.331881	2.55e-14	**
ZCCHC4	PMS2CL	0.331855	2.56e-14	**
ZCCHC4	PRPS1P2	0.331852	2.56e-14	**
YTHDC1	TNRC18P2	0.331845	2.56e-14	**
YTHDC1	RPS3AP2	0.331761	2.6e-14	**
ZC3H7B	TNRC18P2	0.331611	2.68e-14	**
ZCCHC4	CYCSP52	0.331604	2.68e-14	**
YTHDC1	MARK2P8	0.331601	2.68e-14	**
ZCCHC4	CICP16	0.331584	2.69e-14	**
YWHAG	ZDHHC20P4	0.331566	2.7e-14	**
YWHAG	ACTG1P1	0.331541	2.71e-14	**
YTHDC1	AP000350.6	0.331483	2.74e-14	**
PCIF1	GUSBP9	0.331416	2.78e-14	**
TRA2A	RANP4	0.331384	2.8e-14	**
YTHDF3	KRT18P34	0.331378	2.8e-14	**
WTAP	NPM1P26	0.33135	2.81e-14	**
YTHDC1	TUBG1P	0.331323	2.83e-14	**
ZCCHC4	ZNF285B	0.331295	2.84e-14	**
ZC3H7B	INTS6P1	0.331271	2.86e-14	**
WTAP	FAHD2CP	0.331237	2.87e-14	**
YTHDF3	TNRC18P3	0.331183	2.9e-14	**
PCIF1	AL590369.1	0.331156	2.92e-14	**
YTHDC1	SNX29P1	0.331115	2.94e-14	**
PCIF1	RPL9P29	0.331083	2.96e-14	**
HNRNPC	AC083899.1	0.331075	2.96e-14	**
HNRNPC	PTMAP5	0.331001	3.01e-14	**
YTHDF3	OR5BK1P	0.330965	3.03e-14	**
ZC3H7B	FAM172BP	0.330953	3.03e-14	**
YTHDC1	CSPG4P10	0.330933	3.04e-14	**
YTHDC1	SDAD1P1	0.330928	3.05e-14	**
YTHDF3	BZW1P2	0.330913	3.06e-14	**
WTAP	PFN1P2	0.33084	3.1e-14	**
YTHDC1	SUGT1P2	0.33071	3.17e-14	**
PCIF1	ASB9P1	0.330649	3.21e-14	**
PCIF1	CLUHP3	0.330637	3.22e-14	**
YTHDC1	PDXDC2P	0.330614	3.23e-14	**
YWHAG	NAP1L4P1	0.330524	3.29e-14	**
ZC3H7B	PRDX3P2	0.330509	3.3e-14	**
YTHDF3	KRT18P7	0.330435	3.34e-14	**
HNRNPC	RBM8B	0.33043	3.35e-14	**
YWHAG	DDX50P1	0.330416	3.35e-14	**
YTHDF3	FAM172BP	0.330388	3.37e-14	**
PCIF1	TUBBP1	0.330384	3.37e-14	**
PCIF1	EIF4HP2	0.330368	3.38e-14	**
TRA2A	HMGN1P37	0.330358	3.39e-14	**
YTHDC1	BMS1P4	0.330337	3.4e-14	**
YTHDF3	PMS2P4	0.330333	3.41e-14	**
PCIF1	HMGA1P8	0.330282	3.44e-14	**
HNRNPC	RPSAP54	0.330266	3.45e-14	**
ZC3H7B	OLA1P1	0.330244	3.46e-14	**
YTHDC1	EEF1A1P30	0.330231	3.47e-14	**
YTHDC1	CDC42P4	0.330226	3.48e-14	**
ZC3H7B	UBQLN4P1	0.330165	3.52e-14	**
YTHDF3	ACTG1P10	0.330149	3.53e-14	**
PCIF1	AC087163.2	0.330108	3.55e-14	**
YWHAG	RPL23AP64	0.330008	3.62e-14	**
TRA2A	ZNF204P	0.329891	3.7e-14	**
WTAP	ALG1L13P	0.329848	3.73e-14	**
HNRNPC	RPL39P3	0.329827	3.75e-14	**
HNRNPC	SETP14	0.329788	3.77e-14	**
YTHDF3	ATP6V0CP3	0.329758	3.79e-14	**
YTHDF3	BMS1P1	0.329712	3.83e-14	**
HNRNPC	RBMXP2	0.329602	3.91e-14	**
TRA2A	AL512652.1	0.329576	3.93e-14	**
ZCCHC4	MTND4P26	0.329386	4.07e-14	**
TRA2A	ALOX12P2	0.329377	4.07e-14	**
YTHDC1	FAM86JP	0.329362	4.09e-14	**
PCIF1	UPK3BP1	0.329338	4.1e-14	**
YTHDC1	AL513477.1	0.329306	4.13e-14	**
YTHDF3	AC009093.1	0.329289	4.14e-14	**
PCIF1	FAM86KP	0.329266	4.16e-14	**
ZC3H7B	GGTA2P	0.329181	4.23e-14	**
PCIF1	AC004069.1	0.329083	4.3e-14	**
ZC3H7B	SRMP1	0.32894	4.42e-14	**
ZCCHC4	RPL7P57	0.32889	4.46e-14	**
PCIF1	FAM201B	0.328838	4.51e-14	**
PCIF1	HNRNPA1P14	0.328794	4.54e-14	**
ZCCHC4	HMGN1P8	0.328772	4.56e-14	**
WTAP	DNAJC19P5	0.32877	4.56e-14	**
PCIF1	TNRC18P2	0.328742	4.59e-14	**
YTHDC1	HS6ST1P1	0.328637	4.68e-14	**
YTHDC1	PA2G4P4	0.328629	4.69e-14	**
PCIF1	RPS3AP34	0.328623	4.69e-14	**
TRA2A	CMAHP	0.328616	4.7e-14	**
YTHDC1	ACTG1P10	0.328549	4.76e-14	**
PCIF1	CASC4P1	0.328529	4.77e-14	**
WTAP	RPL23AP64	0.328505	4.79e-14	**
TRA2A	PPIEL	0.3285	4.8e-14	**
ZC3H7B	NKAPP1	0.328479	4.82e-14	**
YWHAG	MTX1P1	0.328419	4.87e-14	**
YTHDC1	DUSP5P1	0.328416	4.87e-14	**
WTAP	TUBBP1	0.328384	4.9e-14	**
PCIF1	RPL39P36	0.328316	4.97e-14	**
PCIF1	ALG1L13P	0.328275	5e-14	**
ZC3H7B	HNRNPCP2	0.32821	5.07e-14	**
ZC3H7B	TSSC2	0.328108	5.16e-14	**
YTHDF3	PCDHB19P	0.328074	5.2e-14	**
WTAP	RPS15AP10	0.328065	5.2e-14	**
ZCCHC4	AC021106.1	0.327964	5.3e-14	**
PCIF1	RPL21P132	0.327957	5.31e-14	**
ZCCHC4	LRRC37A9P	0.327917	5.35e-14	**
ZCCHC4	HMGB1P14	0.327907	5.36e-14	**
PCIF1	CEP170P1	0.327849	5.42e-14	**
YWHAG	YWHAZP2	0.327801	5.47e-14	**
YWHAG	ZC3H11B	0.3278	5.47e-14	**
TRA2A	FAM86B3P	0.327787	5.48e-14	**
WTAP	HTR5BP	0.327748	5.52e-14	**
WTAP	COX5BP6	0.327718	5.55e-14	**
ZC3H7B	AC004832.1	0.327683	5.59e-14	**
PCIF1	HNRNPA3P12	0.327679	5.59e-14	**
ZCCHC4	ABCA11P	0.327668	5.6e-14	**
TRA2A	AKR1C6P	0.327506	5.77e-14	**
YTHDF3	KNOP1P2	0.327491	5.79e-14	**
WTAP	UBE2Q2P2	0.327429	5.86e-14	**
YTHDF3	VWFP1	0.327392	5.9e-14	**
WTAP	HMGN2P15	0.327376	5.91e-14	**
YWHAG	DNAJC19P5	0.327361	5.93e-14	**
ZC3H7B	DBF4P1	0.327261	6.04e-14	**
WTAP	VN1R83P	0.327246	6.06e-14	**
PCIF1	ACTG1P1	0.327091	6.24e-14	**
WTAP	VN1R108P	0.327042	6.29e-14	**
YTHDC1	HMGN2P28	0.326998	6.34e-14	**
YTHDC1	NDUFAF4P3	0.326904	6.46e-14	**
YTHDC1	KRT18P7	0.326895	6.47e-14	**
YTHDF3	FAM185BP	0.32687	6.5e-14	**
TRA2A	DBF4P1	0.326817	6.56e-14	**
PCIF1	SLC9A7P1	0.326731	6.67e-14	**
WTAP	THA1P	0.326727	6.67e-14	**
ZCCHC4	HSD17B1P1	0.326686	6.72e-14	**
TRA2A	AP000350.8	0.326571	6.87e-14	**
TRA2A	AL021707.2	0.326565	6.87e-14	**
TRA2A	GNRHR2	0.326486	6.97e-14	**
WTAP	FERP1	0.326435	7.04e-14	**
YTHDF3	ZNF322P1	0.326431	7.05e-14	**
WTAP	TATDN2P2	0.326418	7.06e-14	**
YWHAG	PARGP1	0.326415	7.07e-14	**
ZC3H7B	KRT8P46	0.326402	7.08e-14	**
VIRMA	RAB43P1	0.326337	7.17e-14	**
ZC3H7B	POM121L9P	0.326302	7.22e-14	**
PCIF1	SLC25A6P5	0.326211	7.34e-14	**
HNRNPC	RANP1	0.3262	7.35e-14	**
WTAP	HNRNPLP2	0.32617	7.39e-14	**
YTHDC1	AC004706.1	0.326167	7.4e-14	**
ZC3H7B	PTCHD3P2	0.326134	7.44e-14	**
YTHDC1	GRAMD4P8	0.326118	7.47e-14	**
ZCCHC4	SH3GL1P1	0.326006	7.62e-14	**
PCIF1	ZNF815P	0.325998	7.63e-14	**
TRA2A	OR7E128P	0.325865	7.82e-14	**
YWHAG	AC007362.1	0.325799	7.92e-14	**
ZC3H7B	SHC1P2	0.325782	7.94e-14	**
WTAP	NSUN5P1	0.325774	7.96e-14	**
PCIF1	AC009093.1	0.325712	8.05e-14	**
TRA2A	VN1R83P	0.325691	8.08e-14	**
YWHAG	FAM133DP	0.325644	8.15e-14	**
YTHDC1	AMZ2P1	0.325617	8.19e-14	**
YWHAG	HNRNPA3P9	0.325602	8.21e-14	**
YTHDF3	PIGHP1	0.325478	8.4e-14	**
ZC3H7B	FCF1P2	0.325405	8.51e-14	**
PCIF1	GAPDHP62	0.325375	8.56e-14	**
HNRNPC	HNRNPA3P3	0.325371	8.57e-14	**
ZC3H7B	CICP11	0.325367	8.57e-14	**
ZC3H7B	AC008555.2	0.325359	8.59e-14	**
WTAP	AC117490.2	0.325326	8.64e-14	**
YTHDC1	AC117490.2	0.325221	8.81e-14	**
YTHDF3	SOCS5P4	0.325164	8.9e-14	**
YTHDF3	GUSBP2	0.325158	8.91e-14	**
YTHDC1	SNRPFP4	0.325097	9.01e-14	**
YWHAG	TPI1P2	0.32507	9.06e-14	**
PCIF1	TUBA3FP	0.325055	9.08e-14	**
PCIF1	AC138649.1	0.324998	9.18e-14	**
PCIF1	BANF1P2	0.324995	9.18e-14	**
PCIF1	ATP6V0CP3	0.324972	9.22e-14	**
ZCCHC4	CYCSP10	0.324955	9.25e-14	**
WTAP	SNX25P1	0.324915	9.32e-14	**
ZC3H7B	TATDN2P3	0.324874	9.39e-14	**
YTHDC1	HMGB3P14	0.324851	9.43e-14	**
HNRNPC	RPS15AP12	0.324849	9.43e-14	**
YTHDC1	HMGB1P11	0.324841	9.45e-14	**
PCIF1	ALOX12P2	0.324838	9.45e-14	**
ZC3H7B	RANP4	0.324744	9.62e-14	**
YTHDF3	TUBBP1	0.324741	9.62e-14	**
YTHDF3	PIPSL	0.324711	9.67e-14	**
TRA2A	ZNF285B	0.324697	9.7e-14	**
ZC3H7B	EIF4BP6	0.324621	9.84e-14	**
ZCCHC4	AL353898.3	0.324497	1.01e-13	**
YTHDC1	ASNSP3	0.324409	1.02e-13	**
WTAP	BANF1P2	0.324355	1.03e-13	**
ZCCHC4	FERP1	0.324322	1.04e-13	**
PCIF1	POU5F1P3	0.324302	1.04e-13	**
PCIF1	PTBP1P	0.324297	1.04e-13	**
PCIF1	PGAM1P7	0.324269	1.05e-13	**
ZCCHC4	BEND3P3	0.32426	1.05e-13	**
YTHDC1	RNPS1P1	0.324204	1.06e-13	**
ZCCHC4	TNRC18P1	0.324193	1.06e-13	**
YWHAG	MRPS31P5	0.324184	1.07e-13	**
WTAP	PRSS30P	0.324183	1.07e-13	**
ZC3H7B	ZNF658B	0.324141	1.07e-13	**
YTHDC1	BRD7P2	0.324083	1.09e-13	**
PCIF1	SETP20	0.324057	1.09e-13	**
WTAP	AL356740.1	0.324034	1.1e-13	**
YTHDC1	HNRNPA3P10	0.324026	1.1e-13	**
PCIF1	OR8T1P	0.324009	1.1e-13	**
YWHAG	DYNC1I2P1	0.323875	1.13e-13	**
WTAP	KRT18P5	0.323855	1.13e-13	**
TRA2A	RPL5P23	0.323825	1.14e-13	**
TRA2A	RAET1K	0.32382	1.14e-13	**
YWHAG	HNRNPCP7	0.323788	1.15e-13	**
TRA2A	AC083899.1	0.323782	1.15e-13	**
WTAP	AC138951.1	0.323748	1.15e-13	**
YTHDF2	SCAND2P	0.3237	1.16e-13	**
TRA2A	PLA2G12AP1	0.323688	1.17e-13	**
TRA2A	VN1R110P	0.323612	1.18e-13	**
PCIF1	PKD1P5	0.323568	1.19e-13	**
YTHDC1	SRP9P1	0.323495	1.21e-13	**
YTHDC1	AC063976.2	0.323432	1.22e-13	**
PCIF1	NSUN5P2	0.323427	1.22e-13	**
ZCCHC4	SRGAP2B	0.323343	1.24e-13	**
YTHDC1	ZNRF2P1	0.32331	1.25e-13	**
WTAP	MTND5P28	0.323303	1.25e-13	**
ZCCHC4	AC015726.1	0.323285	1.26e-13	**
HNRNPC	RPL21P1	0.323181	1.28e-13	**
ZC3H7B	HMGN2P28	0.323175	1.28e-13	**
ZC3H7B	RPS15AP10	0.323171	1.28e-13	**
PCIF1	ANKRD20A5P	0.322982	1.33e-13	**
YTHDC1	ESRRAP2	0.322979	1.33e-13	**
VIRMA	YWHAZP6	0.322924	1.34e-13	**
YWHAG	HSP90AB2P	0.32292	1.34e-13	**
WTAP	AL590369.1	0.32286	1.36e-13	**
HNRNPC	TPI1P1	0.322714	1.39e-13	**
ZC3H7B	KRT18P7	0.322664	1.41e-13	**
WTAP	DPY19L1P1	0.322575	1.43e-13	**
HNRNPC	RPL41P2	0.322525	1.44e-13	**
HNRNPC	RPS10P2	0.32252	1.44e-13	**
PCIF1	CEP164P1	0.322505	1.45e-13	**
YTHDF3	EIF4BP7	0.322388	1.48e-13	**
ZCCHC4	AC084125.2	0.322378	1.48e-13	**
ZCCHC4	AC009237.14	0.322331	1.5e-13	**
PCIF1	GRAMD4P2	0.322328	1.5e-13	**
YTHDF3	TNRC18P1	0.322322	1.5e-13	**
PCIF1	AL512625.1	0.322229	1.52e-13	**
YTHDF3	MARK2P9	0.322206	1.53e-13	**
ZCCHC4	STAG3L1	0.322148	1.55e-13	**
WTAP	NAP1L4P1	0.322098	1.56e-13	**
WTAP	COL6A4P2	0.322089	1.56e-13	**
PCIF1	RHOQP2	0.322066	1.57e-13	**
YWHAG	AHCTF1P1	0.322024	1.58e-13	**
YTHDC1	ABCA11P	0.322003	1.59e-13	**
WTAP	ABCC6P1	0.321945	1.6e-13	**
ZCCHC4	GUSBP4	0.321869	1.63e-13	**
YTHDF3	TMEM198B	0.321867	1.63e-13	**
PCIF1	PTMAP1	0.321817	1.64e-13	**
WTAP	SRP9P1	0.321713	1.67e-13	**
PCIF1	TAS2R2P	0.32165	1.69e-13	**
[truncated: 684 more rows]

## Sheet: Table S2
Table S2. Identification of prognostic pseudogenes by the univariate Cox proportional hazard regression
Gene	P	HR	CI_low_0.95	CI_up_0.95	wald.test	beta	mean
PRKY	0.00032	0.95	0.92	0.98	13	-0.052	0.95
NAPSB	0.001	0.98	0.97	0.99	11	-0.017	0.98
HMGA1P2	0.0031	0.81	0.71	0.93	8.8	-0.21	0.82
LDHAP4	0.0038	1.05	1	1.1	8.4	0.016	1.05
FTH1P7	0.0045	1	1	1	8.1	0.022	1
LDHAP3	0.0051	1	1	1.1	7.9	0.045	1.05
PDIA3P1	0.0052	1.35	1.1	1.6	7.8	0.48	1.35
TMEM198B	0.0052	0.97	0.95	0.99	7.8	-0.032	0.97
OR7E91P	0.0064	1.1	1	1.1	7.4	0.064	1.05
HERC2P9	0.0081	0.86	0.77	0.96	7	-0.15	0.865
RASA4CP	0.0088	0.87	0.79	0.97	6.9	-0.13	0.88
EEF1A1P6	0.009	1.05	1	1.1	6.8	0.0067	1.05
AC016773.1	0.0094	0.89	0.81	0.97	6.7	-0.12	0.89
EEF1A1P11	0.009	1.05	1	1.1	6.7	0.016	1.05
RPS19P3	0.0097	0.85	0.75	0.96	6.7	-0.16	0.855
CICP14	0.01	0.94	0.89	0.98	6.6	-0.067	0.935
CDRT15P1	0.011	0.89	0.81	0.97	6.5	-0.12	0.89
ZNF37BP	0.011	0.91	0.84	0.98	6.5	-0.096	0.91
RPS11P5	0.011	0.96	0.94	0.99	6.5	-0.038	0.965
MTMR9LP	0.012	0.93	0.87	0.98	6.4	-0.078	0.925
HNRNPA1P21	0.012	0.97	0.95	0.99	6.4	-0.032	0.97
SLC9A3P2	0.012	1	1	1.1	6.2	0.03	1.05
NCF1C	0.013	0.95	0.91	0.99	6.2	-0.05	0.95
CHCHD2P9	0.013	1	1	1	6.1	0.0025	1
DDX12P	0.014	0.95	0.92	0.99	6	-0.048	0.955
PKD1P6	0.016	0.91	0.84	0.98	5.8	-0.098	0.91
AC018638.1	0.016	0.96	0.94	0.99	5.8	-0.037	0.965
SDHAP3	0.017	0.97	0.95	0.99	5.7	-0.031	0.97
PPIAP31	0.019	1	1	1	5.5	0.0072	1
UBE2FP1	0.019	1	1	1.1	5.5	0.043	1.05
PTMAP5	0.021	0.97	0.94	1	5.3	-0.032	0.97
CLUHP3	0.025	0.95	0.91	0.99	5.1	-0.053	0.95
SPCS2P4	0.028	1.1	1	1.1	4.8	0.061	1.05
DUSP8P5	0.029	0.81	0.67	0.98	4.8	-0.21	0.825
PPIAP22	0.03	1	1	1	4.7	0.0013	1
UBA52P5	0.031	0.91	0.84	0.99	4.6	-0.092	0.915
OR2I1P	0.034	1	0.99	1	4.5	-0.0026	0.995
AP002387.1	0.034	1	1	1	4.5	0.005	1
LDHAP7	0.036	1.05	1	1.1	4.4	0.016	1.05
DSTNP1	0.037	0.93	0.87	1	4.4	-0.071	0.935
ANXA2P2	0.037	1	1	1	4.4	0.0041	1
RRN3P3	0.039	0.88	0.77	0.99	4.3	-0.13	0.88
HERC2P2	0.039	0.97	0.94	1	4.3	-0.03	0.97
PLA2G12AP1	0.041	0.83	0.69	0.99	4.2	-0.19	0.84
GBAP1	0.041	0.88	0.78	0.99	4.2	-0.13	0.885
WASH7P	0.041	0.91	0.82	1	4.2	-0.099	0.91
AC007292.1	0.043	0.89	0.8	1	4.1	-0.11	0.9
AFG3L1P	0.043	0.93	0.86	1	4.1	-0.077	0.93
SDHAP1	0.044	0.97	0.95	1	4.1	-0.026	0.975
WASH2P	0.046	0.91	0.83	1	4	-0.092	0.915
STAG3L4	0.046	1	1	1.1	4	0.025	1.05
HCG4	0.047	1	1	1	3.9	0.019	1
RPL23AP7	0.049	1	1	1.1	3.9	0.046	1.05

## Sheet: Table S3
Table S3. The coefficients of the 10 m6A-associated prognostic pseudogenes by LASSO
Pseudogenes	Coefficients
PDIA3P1	0.00896934
LDHAP4	0.0098723
LDHAP7	0
EEF1A1P6	0.0033622
EEF1A1P11	0
SDHAP1	0
SDHAP3	-0.00458903
DDX12P	-0.0062114
CLUHP3	-0.0139431
RRN3P3	0

## Sheet: Table S4
Table S4. Clinicopathological features stratified by high-risk and low-risk subtypes
Variable	High-risk subtype, n (%)	Low-risk subtype, n (%)	P
No. of Patients	250(50.0)	250(50.0)
Age at diagnosis, years			0.399
≤ 50	201(40.3)	210(42.1)
> 50	48(9.6)	40(8.0)
Gender			0.008
Female	80(16.0)	53(10.6)
Male	170(34.0)	197(39.4)
HPV status			0.057
Negative	214(42.8)	195(39.0)
Positive	36(7.2)	53(10.6)
Unknown	0(0)	2(0.4)
Laterality			0.151
Left	60(12.0)	75(15.0)
Midline	19(3.8)	15(3.0)
Right	73(14.6)	83(16.6)
Zmy_na	98(19.6)	77(15.4)
Neoplasm histologic grade			0.299
G1	28(5.6)	33(6.6)
G2	150(30.0)	149(29.8)
G3	63(12.6)	56(11.2)
G4	0(0)	2(0.4)
Gx	9(1.8)	7(1.4)
Zmy_na	0(0)	3(0.6)
Pathologic T			0.003
T0	1(0.2)	0(0)
T1	19(4.0)	26(5.4)
T2	58(12.1)	74(15.5)
T3	58(12.1)	38(7.9)
T4	96(20.1)	75(15.7)
Tx	9(1.9)	24(5.0)
Pathologic N			0.97
N0	84(17.6)	87(18.3)
N1	34(7.1)	31(6.5)
N2	85(17.8)	79(16.6)
N3	3(0.6)	4(0.8)
Nx	34(7.1)	35(7.4)
Pathologic M			0.04
M0	84(16.8)	102(20.4)
M1	0(0)	1(0.2)
Mx	25(5.0)	36(7.2)
Zmy_na	141(28.2)	111(22.2)
Vital status			4.94e-05
Alive	118(23.6)	164(32.8)
Dead	132(26.4)	86(17.2)
Abbreviations: HPV: Human papillomavirus.
* Evaluated by Chi-square test.

## Sheet: Table S5
Table S5. Clinicopathological features stratified by P1 and P2 subgroups
Variable	P1 subgroup, n (%)	P2 subgroup, n (%)	P
No. of Patients	317(63.4)	183(36.6)
Age at diagnosis, years			0.203
≤ 50	266(53.3)	145(29.0)
> 50	50(10.0)	38(7.6)
Gender			0.064
Female	75(15.0)	58(11.6)
Male	242(48.4)	125(25.0)
HPV status			0.009
Negative	247(49.4)	162(32.4)
Positive	68(13.6)	21(4.2)
Unknown	2(0.4)	0(0)
Laterality			0.265
Left	89(17.8)	46(9.2)
Midline	25(5.0)	9(1.8)
Right	101(20.2)	55(11.0)
Zmy_na	102(20.4)	73(14.6)
Neoplasm histologic grade			0.099
G1	37(7.4)	24(4.8)
G2	178(35.6)	121(24.2)
G3	85(17.0)	34(6.8)
G4	2(0.4)	0(0)
Gx	12(2.4)	4(0.8)
Zmy_na	3(0.6)	0(0)
Pathologic T			0.501
T0	1(0.2)	0(0)
T1	29(6.0)	16(3.3)
T2	88(18.4)	44(9.2)
T3	54(11.3)	42(8.7)
T4	103(21.5)	68(14.2)
Tx	23(4.8)	10(2.1)
Pathologic N			0.497
N0	100(21.0)	71(14.9)
N1	43(9.0)	22(4.6)
N2	103(21.6)	61(12.8)
N3	6(1.2)	1(0.2)
Nx	45(9.5)	24(5.0)
Pathologic M			0.047
M0	124(24.8)	62(12.4)
M1	0(0)	1(0.2)
Mx	45(9.0)	16(3.2)
Zmy_na	148(29.6)	104(20.8)
Vital status			0.002
Alive	196(39.2)	86(17.2)
Dead	121(24.2)	97(19.4)
Abbreviations: HPV: Human papillomavirus.
* Evaluated by Chi-square test.

## Sheet: Table S6
Table S6. Potential miRNAs binding to the 10 m6A-associated prognostic pseudogenes identified by dreamBase
Pseudogene	miRNA
PDIA3P1	hsa-miR-10a-5p;hsa-miR-10b-5p;hsa-miR-1179;hsa-miR-124-3p;hsa-miR-1301-3p;hsa-miR-130a-3p;hsa-miR-130b-3p;hsa-miR-148a-3p;hsa-miR-148b-3p;hsa-miR-152-3p;hsa-miR-154-3p;hsa-miR-185-5p;hsa-miR-199a-3p;hsa-miR-199b-3p;hsa-miR-19a-3p;hsa-miR-19b-3p;hsa-miR-205-5p;hsa-miR-2115-3p;hsa-miR-216b-5p;hsa-miR-2355-3p;hsa-miR-296-3p;hsa-miR-301a-3p;hsa-miR-301b-3p;hsa-miR-3064-5p;hsa-miR-3129-5p;hsa-miR-3163…
LDHAP4	hsa-miR-1180-5p;hsa-miR-1270;hsa-miR-1301-3p;hsa-miR-183-5p;hsa-miR-191-5p;hsa-miR-205-5p;hsa-miR-2681-3p;hsa-miR-29a-3p;hsa-miR-29b-3p;hsa-miR-29c-3p;
LDHAP7	hsa-miR-129-1-3p;hsa-miR-129-2-3p;hsa-miR-145-5p;hsa-miR-181a-5p;hsa-miR-181b-5p;hsa-miR-181c-5p;hsa-miR-181d-5p;hsa-miR-183-5p;hsa-miR-191-5p;hsa-miR-208a-3p;hsa-miR-208b-3p;hsa-miR-2114-5p;hsa-miR-223-3p;hsa-miR-29a-3p;hsa-miR-29b-3p;hsa-miR-29c-3p;hsa-miR-3200-5p;hsa-miR-3617-5p;hsa-miR-3622b-5p;hsa-miR-369-3p;hsa-miR-374c-5p;hsa-miR-3944-3p;hsa-miR-4262;hsa-miR-5009-3p;hsa-miR-513b-5p;hsa-miR…
EEF1A1P6	hsa-miR-101-3p;hsa-miR-103a-3p;hsa-miR-105-5p;hsa-miR-107;hsa-miR-1193;hsa-miR-1270;hsa-miR-1271-5p;hsa-miR-129-1-3p;hsa-miR-129-2-3p;hsa-miR-129-5p;hsa-miR-1296-5p;hsa-miR-1343-3p;hsa-miR-144-5p;hsa-miR-15a-5p;hsa-miR-15b-5p;hsa-miR-16-5p;hsa-miR-188-5p;hsa-miR-195-5p;hsa-miR-199a-3p;hsa-miR-199a-5p;hsa-miR-199b-3p;hsa-miR-199b-5p;hsa-miR-2114-3p;hsa-miR-2114-5p;hsa-miR-223-3p;hsa-miR-2355-5p;hs…
EEF1A1P11	hsa-miR-101-3p;hsa-miR-103a-3p;hsa-miR-105-5p;hsa-miR-107;hsa-miR-1193;hsa-miR-1270;hsa-miR-1271-5p;hsa-miR-129-1-3p;hsa-miR-129-2-3p;hsa-miR-1296-5p;hsa-miR-1343-3p;hsa-miR-144-5p;hsa-miR-15a-5p;hsa-miR-15b-5p;hsa-miR-16-5p;hsa-miR-188-5p;hsa-miR-195-5p;hsa-miR-199a-5p;hsa-miR-199b-5p;hsa-miR-21-5p;hsa-miR-2114-3p;hsa-miR-223-3p;hsa-miR-24-3p;hsa-miR-2681-5p;hsa-miR-302a-3p;hsa-miR-302b-3p;hsa-m…
SDHAP1	hsa-miR-1301-3p;hsa-miR-136-5p;hsa-miR-216a-5p;hsa-miR-2355-5p;hsa-miR-2681-3p;hsa-miR-3150a-3p;hsa-miR-3529-5p;hsa-miR-361-3p;hsa-miR-3622b-5p;hsa-miR-379-5p;hsa-miR-4458;hsa-miR-4500;hsa-miR-4761-3p;hsa-miR-485-5p;hsa-miR-491-5p;hsa-miR-495-3p;hsa-miR-5047;hsa-miR-505-3p;hsa-miR-516b-5p;hsa-miR-542-3p;hsa-miR-543;hsa-miR-545-3p;hsa-miR-5688;hsa-miR-5691;hsa-miR-6763-5p;hsa-miR-6805-3p;hsa-miR-6…
SDHAP3	hsa-miR-1301-3p;hsa-miR-218-5p;hsa-miR-2355-5p;hsa-miR-3187-3p;hsa-miR-5047;
DDX12P	hsa-miR-126-3p;hsa-miR-141-3p;hsa-miR-15a-5p;hsa-miR-15b-5p;hsa-miR-16-5p;hsa-miR-195-5p;hsa-miR-200a-3p;hsa-miR-424-5p;hsa-miR-497-5p;hsa-miR-542-3p;hsa-miR-605-3p;hsa-miR-6838-5p;
CLUHP3	hsa-miR-616-3p;
RRN3P3	hsa-miR-1297;hsa-miR-132-3p;hsa-miR-191-5p;hsa-miR-212-3p;hsa-miR-224-3p;hsa-miR-26a-5p;hsa-miR-26b-5p;hsa-miR-300;hsa-miR-381-3p;hsa-miR-4465;hsa-miR-4524a-5p;hsa-miR-4524b-5p;hsa-miR-522-3p;hsa-miR-532-5p;

## Sheet: Table S7
Table S7. miRNA targeted genes correlated with their pseudogenes at | R | ≥ 0.3 and P < 0.05
Pseudogene	miRNA	Targetedgene	cor	p
DDX12P	hsa-miR-126-3p	BCL2	0.427873	0
DDX12P	hsa-miR-126-3p	CCNE2	0.406678	0
DDX12P	hsa-miR-126-3p	CXCR4	0.454874	0
DDX12P	hsa-miR-126-3p	DNMT1	0.536853	0
DDX12P	hsa-miR-126-3p	EZH2	0.508519	0
DDX12P	hsa-miR-126-3p	HOXA9	0.323031	1.31e-13
DDX12P	hsa-miR-126-3p	LRP6	0.631288	0
DDX12P	hsa-miR-126-3p	MERTK	0.326802	6.57e-14
DDX12P	hsa-miR-126-3p	SIRT1	0.333985	1.71e-14
DDX12P	hsa-miR-126-3p	SOX2	0.304714	3.34e-12
DDX12P	hsa-miR-141-3p	ACVR2B	0.441423	0
DDX12P	hsa-miR-141-3p	BAP1	0.309241	1.53e-12
DDX12P	hsa-miR-141-3p	BRD3	0.3713	0
DDX12P	hsa-miR-141-3p	CDC25A	0.471475	0
DDX12P	hsa-miR-141-3p	CDC25C	0.415885	0
DDX12P	hsa-miR-141-3p	E2F3	0.398182	0
DDX12P	hsa-miR-141-3p	ERBIN	0.357016	2.22e-16
DDX12P	hsa-miR-141-3p	HNRNPD	0.390211	0
DDX12P	hsa-miR-141-3p	KEAP1	0.356605	2.22e-16
DDX12P	hsa-miR-141-3p	KLF11	0.356121	2.22e-16
DDX12P	hsa-miR-141-3p	MAPK9	0.349058	8.88e-16
DDX12P	hsa-miR-141-3p	PHLPP1	0.343917	2.66e-15
DDX12P	hsa-miR-141-3p	SFPQ	0.518119	0
DDX12P	hsa-miR-141-3p	TAZ	0.415106	0
DDX12P	hsa-miR-141-3p	TCF7L1	0.35554	2.22e-16
DDX12P	hsa-miR-141-3p	TFDP2	0.467004	0
DDX12P	hsa-miR-15a-5p	BCL2	0.427873	0
DDX12P	hsa-miR-15a-5p	BMI1	0.332425	2.31e-14
DDX12P	hsa-miR-15a-5p	BRCA1	0.516957	0
DDX12P	hsa-miR-15a-5p	CDC25A	0.471475	0
DDX12P	hsa-miR-15a-5p	CHEK1	0.348088	1.11e-15
DDX12P	hsa-miR-15a-5p	DMTF1	0.554746	0
DDX12P	hsa-miR-15a-5p	MYB	0.456002	0
DDX12P	hsa-miR-15a-5p	PHLPP1	0.343917	2.66e-15
DDX12P	hsa-miR-15a-5p	REPIN1	0.501068	0
DDX12P	hsa-miR-15a-5p	TP53	0.345664	1.78e-15
DDX12P	hsa-miR-15a-5p	TSPYL2	0.44231	0
DDX12P	hsa-miR-15a-5p	WEE1	0.462325	0
DDX12P	hsa-miR-15b-5p	BCL2	0.427873	0
DDX12P	hsa-miR-15b-5p	CHEK1	0.348088	1.11e-15
DDX12P	hsa-miR-15b-5p	EIF4A1	0.399667	0
DDX12P	hsa-miR-15b-5p	OIP5	0.4711	0
DDX12P	hsa-miR-15b-5p	PPM1D	0.434384	0
DDX12P	hsa-miR-15b-5p	SMAD2	0.367746	0
DDX12P	hsa-miR-15b-5p	WEE1	0.462325	0
DDX12P	hsa-miR-16-5p	ACVR2A	0.341871	3.77e-15
DDX12P	hsa-miR-16-5p	ADORA2A	0.377365	0
DDX12P	hsa-miR-16-5p	BCL2	0.427873	0
DDX12P	hsa-miR-16-5p	BMI1	0.332425	2.31e-14
DDX12P	hsa-miR-16-5p	BRCA1	0.516957	0
DDX12P	hsa-miR-16-5p	CCNT2	0.471327	0
DDX12P	hsa-miR-16-5p	CHEK1	0.348088	1.11e-15
DDX12P	hsa-miR-16-5p	GLS2	0.514403	0
DDX12P	hsa-miR-16-5p	MYB	0.456002	0
DDX12P	hsa-miR-16-5p	NCOR2	0.329726	3.82e-14
DDX12P	hsa-miR-16-5p	PPM1D	0.434384	0
DDX12P	hsa-miR-16-5p	RAF1	0.433587	0
DDX12P	hsa-miR-16-5p	TP53	0.345664	1.78e-15
DDX12P	hsa-miR-16-5p	UNG	0.548765	0
DDX12P	hsa-miR-16-5p	WEE1	0.462325	0
DDX12P	hsa-miR-195-5p	BCL2	0.427873	0
DDX12P	hsa-miR-195-5p	CDC25A	0.471475	0
DDX12P	hsa-miR-195-5p	CDK4	0.462883	0
DDX12P	hsa-miR-195-5p	CHEK1	0.348088	1.11e-15
DDX12P	hsa-miR-195-5p	E2F3	0.398182	0
DDX12P	hsa-miR-195-5p	KIAA0100	0.316536	4.25e-13
DDX12P	hsa-miR-195-5p	MYB	0.456002	0
DDX12P	hsa-miR-195-5p	RAF1	0.433587	0
DDX12P	hsa-miR-195-5p	TAB3	0.303127	4.37e-12
DDX12P	hsa-miR-195-5p	TBCCD1	0.396772	0
DDX12P	hsa-miR-195-5p	WEE1	0.462325	0
DDX12P	hsa-miR-200a-3p	ATRX	0.319434	2.53e-13
DDX12P	hsa-miR-200a-3p	BAP1	0.309241	1.53e-12
DDX12P	hsa-miR-200a-3p	CCNE2	0.406678	0
DDX12P	hsa-miR-200a-3p	DEK	0.46616	0
DDX12P	hsa-miR-200a-3p	DNMT1	0.536853	0
DDX12P	hsa-miR-200a-3p	ERBIN	0.357016	2.22e-16
DDX12P	hsa-miR-200a-3p	EZH2	0.508519	0
DDX12P	hsa-miR-200a-3p	HMGB1	0.381303	0
DDX12P	hsa-miR-200a-3p	KEAP1	0.356605	2.22e-16
DDX12P	hsa-miR-200a-3p	KLF11	0.356121	2.22e-16
DDX12P	hsa-miR-200a-3p	MYB	0.456002	0
DDX12P	hsa-miR-200a-3p	SMAD2	0.367746	0
DDX12P	hsa-miR-200a-3p	TCF7L1	0.35554	2.22e-16
DDX12P	hsa-miR-200a-3p	TFAM	0.367767	0
DDX12P	hsa-miR-200a-3p	TP53	0.345664	1.78e-15
DDX12P	hsa-miR-424-5p	CCNF	0.463622	0
DDX12P	hsa-miR-424-5p	CDC14A	0.390339	0
DDX12P	hsa-miR-424-5p	CDC25A	0.471475	0
DDX12P	hsa-miR-424-5p	CHEK1	0.348088	1.11e-15
DDX12P	hsa-miR-424-5p	KIF23	0.468758	0
DDX12P	hsa-miR-424-5p	MYB	0.456002	0
DDX12P	hsa-miR-424-5p	PIAS1	0.448193	0
DDX12P	hsa-miR-424-5p	PTCH1	0.350489	6.66e-16
DDX12P	hsa-miR-424-5p	WEE1	0.462325	0
DDX12P	hsa-miR-497-5p	BCL2	0.427873	0
DDX12P	hsa-miR-497-5p	CDC25A	0.471475	0
DDX12P	hsa-miR-497-5p	CDK4	0.462883	0
DDX12P	hsa-miR-497-5p	CHEK1	0.348088	1.11e-15
DDX12P	hsa-miR-497-5p	E2F3	0.398182	0
DDX12P	hsa-miR-497-5p	IKBKB	0.493287	0
DDX12P	hsa-miR-497-5p	RAF1	0.433587	0
DDX12P	hsa-miR-497-5p	SSRP1	0.334331	1.6e-14
DDX12P	hsa-miR-497-5p	WEE1	0.462325	0
EEF1A1P11	hsa-miR-24-3p	PAK4	6.57e-05	0.998831
EEF1A1P6	hsa-miR-1271-5p	CCNG1	0.331678	2.64e-14
EEF1A1P6	hsa-miR-15a-5p	BDNF	0.337452	8.88e-15
EEF1A1P6	hsa-miR-16-5p	BDNF	0.337452	8.88e-15
EEF1A1P6	hsa-miR-24-3p	TRIB3	0.360559	0
EEF1A1P6	hsa-miR-96-5p	BDNF	0.337452	8.88e-15
EEF1A1P6	hsa-miR-96-5p	TRIB3	0.360559	0
LDHAP7	hsa-miR-145-5p	CD44	0.321377	1.78e-13
LDHAP7	hsa-miR-145-5p	KREMEN1	NA	NA
LDHAP7	hsa-miR-29b-3p	NID1	-8.01e-05	0.998575
LDHAP7	hsa-miR-9-5p	VIM	5.13e-05	0.999087
PDIA3P1	hsa-miR-10a-5p	MAP3K7	0.362894	0
PDIA3P1	hsa-miR-10a-5p	SRSF1	0.376084	0
PDIA3P1	hsa-miR-10b-5p	AKT1	0.304735	3.32e-12
PDIA3P1	hsa-miR-10b-5p	SRSF1	0.376084	0
PDIA3P1	hsa-miR-124-3p	HNRNPA2B1	0.453381	0
PDIA3P1	hsa-miR-124-3p	ROCK2	0.300183	7.17e-12
PDIA3P1	hsa-miR-124-3p	SNAI2	0.36289	0
PDIA3P1	hsa-miR-130a-3p	APP	0.316843	4.02e-13
PDIA3P1	hsa-miR-130a-3p	XIAP	0.310188	1.3e-12
PDIA3P1	hsa-miR-148a-3p	INO80	0.341596	4e-15
PDIA3P1	hsa-miR-148a-3p	PDIA3	0.576884	0
PDIA3P1	hsa-miR-148a-3p	TMED7	0.324307	1.04e-13
PDIA3P1	hsa-miR-199a-3p	AKT1	0.304735	3.32e-12
PDIA3P1	hsa-miR-199a-3p	MAPK9	0.337259	9.1e-15
PDIA3P1	hsa-miR-199a-3p	TFAM	0.310811	1.17e-12
PDIA3P1	hsa-miR-19a-3p	AKT1	0.304735	3.32e-12
PDIA3P1	hsa-miR-205-5p	DDX5	0.324655	9.77e-14
PDIA3P1	hsa-miR-205-5p	YY1	0.371375	0
PDIA3P1	hsa-miR-216b-5p	HDAC8	0.360693	0
PDIA3P1	hsa-miR-2355-3p	ATG12	0.319587	2.46e-13
PDIA3P1	hsa-miR-301a-3p	SNIP1	0.341548	4e-15
PDIA3P1	hsa-miR-330-5p	PDIA3	0.576884	0
PDIA3P1	hsa-miR-338-3p	UBE2Q1	0.41474	0
PDIA3P1	hsa-miR-34a-5p	AKT1	0.304735	3.32e-12
PDIA3P1	hsa-miR-34a-5p	ATG4C	0.365716	0
PDIA3P1	hsa-miR-34a-5p	ATG5	0.306318	2.54e-12
PDIA3P1	hsa-miR-34a-5p	E2F3	0.357417	0
PDIA3P1	hsa-miR-34a-5p	FUT8	0.301792	5.47e-12
PDIA3P1	hsa-miR-34a-5p	IMPA1	0.317137	3.81e-13
PDIA3P1	hsa-miR-34a-5p	KDM4A	0.3674	0
PDIA3P1	hsa-miR-34a-5p	KLB	-3.93e-05	0.999301
PDIA3P1	hsa-miR-34a-5p	MAP2K1	0.330195	3.51e-14
PDIA3P1	hsa-miR-34a-5p	RBP2	0.300448	6.86e-12
PDIA3P1	hsa-miR-34a-5p	YY1	0.371375	0
PDIA3P1	hsa-miR-34c-5p	E2F3	0.357417	0
PDIA3P1	hsa-miR-34c-5p	MAP2K1	0.330195	3.51e-14
PDIA3P1	hsa-miR-34c-5p	MAZ	0.301524	5.73e-12
PDIA3P1	hsa-miR-34c-5p	VEZT	0.367595	0
PDIA3P1	hsa-miR-34c-5p	YY1	0.371375	0
PDIA3P1	hsa-miR-449a	ADAM10	0.306228	2.57e-12
PDIA3P1	hsa-miR-449a	E2F3	0.357417	0
PDIA3P1	hsa-miR-449a	HDAC8	0.360693	0
PDIA3P1	hsa-miR-449a	MAP2K1	0.330195	3.51e-14
PDIA3P1	hsa-miR-449a	MAZ	0.301524	5.73e-12
PDIA3P1	hsa-miR-506-3p	SNAI2	0.36289	0
PDIA3P1	hsa-miR-545-3p	SNAI2	0.36289	0
PDIA3P1	hsa-miR-874-3p	E2F3	0.357417	0
RRN3P3	hsa-miR-1297	MALAT1	0.328132	5.15e-14
RRN3P3	hsa-miR-132-3p	IRAK4	0.311332	1.06e-12
RRN3P3	hsa-miR-132-3p	PIK3R3	0.402632	0
RRN3P3	hsa-miR-132-3p	RAF1	0.36139	0
RRN3P3	hsa-miR-132-3p	SOX4	0.321233	1.83e-13
RRN3P3	hsa-miR-132-3p	TJAP1	0.422887	0
RRN3P3	hsa-miR-191-5p	MDM4	0.488511	0
RRN3P3	hsa-miR-191-5p	SOX4	0.321233	1.83e-13
RRN3P3	hsa-miR-212-3p	IRAK4	0.311332	1.06e-12
RRN3P3	hsa-miR-212-3p	RFXAP	0.314106	6.54e-13
RRN3P3	hsa-miR-212-3p	SGK3	0.333748	1.78e-14
RRN3P3	hsa-miR-212-3p	SOX4	0.321233	1.83e-13
RRN3P3	hsa-miR-26a-5p	ATM	0.313156	7.73e-13
RRN3P3	hsa-miR-26a-5p	EZH2	0.361542	0
RRN3P3	hsa-miR-26b-5p	EZH2	0.361542	0
RRN3P3	hsa-miR-26b-5p	TRAF5	0.424023	0
RRN3P3	hsa-miR-522-3p	DENND2D	0.309673	1.42e-12
RRN3P3	hsa-miR-532-5p	RUNX3	0.301371	5.88e-12
SDHAP1	hsa-miR-361-3p	SH2B1	0.518912	0
SDHAP1	hsa-miR-491-5p	KDM4B	0.375837	0
SDHAP1	hsa-miR-495-3p	MEIS1	0.421236	0
SDHAP1	hsa-miR-495-3p	MTA3	0.314577	6.01e-13
SDHAP1	hsa-miR-495-3p	PBX3	0.306686	2.38e-12
SDHAP1	hsa-miR-505-3p	SRSF1	0.401966	0
SDHAP1	hsa-miR-542-3p	BMP7	0.357331	2.22e-16
SDHAP1	hsa-miR-543	MTA1	0.376011	0
SDHAP1	hsa-miR-545-3p	CDK4	0.335875	1.2e-14
SDHAP1	hsa-miR-98-5p	CCNJ	0.320277	2.17e-13
SDHAP1	hsa-miR-98-5p	E2F1	0.372554	0
SDHAP1	hsa-miR-98-5p	E2F2	0.353074	4.44e-16
SDHAP1	hsa-miR-98-5p	E2F5	0.330129	3.55e-14
SDHAP1	hsa-miR-98-5p	EZH2	0.502846	0
SDHAP1	hsa-miR-98-5p	PBX3	0.306686	2.38e-12
SDHAP3	hsa-miR-218-5p	HOXB3	0.359723	0

## Sheet: Table S8
Table S8. Tumor Inflammation Signature (TIS) Score
Sample id	LAG3	CD276	NKG7	STAT1	CD274	IDO1	CXCL9	CD27	CD8A	CXCR6	CMKLR1	TIGIT	HLA.DRB1	HLA.DQA1	PDCD1LG2	HLA.E	PSMB10	CCL5	TIS_score
TCGA.CV.A45V.01A.21R.A24Z.07	6.52204	28.9019	30.1111	242.07	13.2105	98.9424	50.1993	6.43805	6.82418	3.54294	4.08091	3.33706	865.28	34.775	2.55889	1287.19	56.9408	40.0684	7.27146
TCGA.H7.7774.01A.21R.2081.07	3.64417	23.6673	16.0575	464.949	5.41185	14.4698	135.632	10.531	12.4398	3.55668	2.3994	2.70869	471.489	37.0129	1.8138	822.921	40.3339	47.4935	6.87756
TCGA.CQ.A4CG.01A.11R.A266.07	3.00347	199.641	4.79419	500.097	16.2811	5.43294	46.3006	0.756935	0.920236	0.641858	2.80106	0.677526	258.799	12.5725	9.92817	680.26	34.328	33.5524	6.65248
TCGA.CV.5970.01A.11R.1686.07	2.48498	44.7422	7.3399	230.921	6.03879	13.4378	84.4198	7.8195	3.04946	3.11934	5.07162	1.94866	667.265	52.7931	6.54099	933.754	34.3647	21.1319	6.88417
TCGA.HD.8635.01A.11R.2403.07	3.49919	104.851	23.0897	302.114	10.5597	9.21894	38.0702	7.36942	8.8279	3.85436	6.64867	2.08688	224.897	11.0684	18.0437	1407.34	46.0586	100.949	7.01529
TCGA.CV.7250.01A.11R.2016.07	5.96546	27.9919	21.0429	228.704	6.94975	101.134	25.7853	6.24515	8.02662	4.87345	3.07095	2.33794	249.696	16.2675	1.68713	915.044	49.7486	123.711	6.64248
TCGA.CR.6487.01A.11R.1873.07	78.3167	45.924	323.906	616.782	44.0507	83.0185	795.575	80.5941	126.334	33.4817	29.8834	26.0657	2723.99	257.856	27.3376	1624.5	148.821	758.731	8.76398
TCGA.CN.6018.01A.11R.1686.07	19.2922	182.188	36.0107	587.682	15.2625	132.611	112.618	20.1943	11.8199	4.90785	8.64476	4.33354	1974.16	63.989	19.1288	2282.07	122.072	388.233	8.37726
TCGA.CR.6484.01A.11R.1873.07	17.0194	89.7631	49.4462	416.362	23.9582	222.858	257.4	23.1696	22.929	15.9745	15.5456	7.1933	1534.02	65.6353	10.0734	1871.66	93.4348	137.128	8.08084
TCGA.CN.6996.01A.11R.1915.07	32.812	117.111	42.2568	938.391	50.8179	106.304	712.988	32.7834	15.5908	17.8445	27.0827	10.2584	3508.87	131.724	40.9677	1978.3	166.595	210.259	8.82106
TCGA.CN.5356.01A.01R.1436.07	1.47226	186.326	13.634	87.3959	2.75025	4.69099	9.54213	22.6911	5.26876	3.93935	12.4407	1.95336	267.63	19.601	4.33328	663.178	15.8364	44.1722	6.24672
TCGA.CN.6017.01A.11R.1686.07	46.163	81.3257	174.882	657.739	30.7649	158.542	442.708	62.9865	63.9233	18.9478	15.8395	15.4687	3755.06	180.391	26.0857	1672.4	157.828	452.593	8.79832
TCGA.CR.7369.01A.11R.2132.07	4.11456	77.7037	15.8541	147.081	14.1671	3.13071	11.5569	12.804	9.99945	3.67287	4.68328	3.28595	366.821	24.0143	4.3168	722.902	21.1045	103.647	6.42893
TCGA.P3.A6T8.01A.11R.A34R.07	1.27731	223.368	2.5412	169.688	4.68908	1.92563	2.7873	1.50457	0.233511	1.26082	5.36886	1.47676	159.499	9.57974	7.17614	533.335	38.6508	8.13782	6.02545
TCGA.F7.A50J.01A.21R.A28V.07	3.9498	55.0313	20.5121	135.525	13.1245	44.3152	103.207	4.32791	11.5701	2.84675	1.1314	4.42581	273.583	18.8291	3.6294	760.435	53.1621	62.5793	6.44863
TCGA.HD.8634.01A.11R.2403.07	3.99537	74.9071	6.60616	332.309	18.9872	22.3992	65.6628	2.8016	2.86579	1.98184	2.42354	1.15558	230.505	8.07708	10.5077	1115.17	39.1478	32.2537	6.77534
TCGA.CN.6994.01A.11R.1915.07	3.97336	75.59	13.618	261.928	5.2343	24.6429	17.9726	6.75785	4.36237	2.50577	5.49808	2.82417	472.057	28.8869	4.92036	929.487	68.4418	53.7619	6.78315
TCGA.D6.A4Z9.01A.11R.A24Z.07	6.01781	159.112	12.235	351.921	8.95347	20.7374	72.7997	4.26204	3.12805	2.32444	4.78447	2.22286	348.413	24.7929	7.8067	809.895	64.784	133.027	6.82246
TCGA.CV.7440.11A.01R.2187.07	0.89203	35.0966	7.36561	79.3507	2.92214	45.7134	2.26908	1.22107	2.52682	2.05564	1.639	0.957919	385.536	14.4159	0.869551	690.292	62.2787	18.915	6.23343
TCGA.CR.7376.01A.11R.2132.07	34.6585	187.108	118.531	872.123	32.0181	127.934	1627.63	46.1868	51.658	25.9847	49.8118	17.389	3559.4	353.305	41.8826	2237.91	126.787	535.638	9.1244
TCGA.CR.7391.01A.11R.2016.07	8.99308	41.5816	44.3374	243.067	5.76473	25.2045	131.743	33.0078	25.3032	9.47255	8.04403	7.29518	836.69	56.0715	7.94984	960.521	36.1502	157.269	7.19556
TCGA.T2.A6X2.01A.12R.A34R.07	14.5113	83.307	45.3163	707.866	9.11177	45.8127	431.744	4.98241	16.1602	5.0676	7.04141	5.06403	1167.81	89.8339	10.5824	1519.38	113.027	186.578	7.95394
TCGA.BA.4074.01A.01R.1436.07	0.689682	108.118	3.75698	85.8391	3.42043	2.0467	5.84929	2.11763	1.05122	1.23493	2.73182	0.245105	209.986	5.71771	14.2962	281.627	47.9619	676.274	6.33486
TCGA.CR.7380.01A.11R.2016.07	2.4112	159.433	13.4851	195.276	6.83608	4.59456	50.5286	7.89703	6.53367	3.23671	11.8278	3.14536	350.035	16.2518	16.9979	1057.17	43.4332	42.1822	6.78956
TCGA.CN.4734.01A.01R.1436.07	19.0892	58.8641	52.5557	683.776	25.0302	123.83	366.899	12.704	29.5899	13.8039	6.01428	8.46261	1299.98	66.3308	34.3207	1454.8	65.1863	262.65	7.99243
TCGA.CV.6441.01A.11R.1686.07	1.21058	60.3059	4.35239	175.289	1.98125	822.337	4.42863	0.94456	1.71029	0.588941	1.20934	0.291541	210.624	15.9047	0.125143	857.296	105.695	22.4125	6.98913
TCGA.CV.A6JY.01A.11R.A31N.07	0.975472	19.8398	3.55901	59.8318	1.08006	0.829113	3.23861	4.86761	1.35448	1.32436	1.13311	0.728436	178.846	6.30515	0.439704	598.283	18.0706	11.0959	5.66265
TCGA.D6.6825.01A.21R.1915.07	20.0276	50.4262	60.5364	1166.98	27.8898	52.5863	684.149	26.3796	36.7309	18.6318	22.617	15.3176	1926.42	159.589	26.2737	2129.75	98.7538	231.89	8.5518
TCGA.CR.5247.01A.01R.2016.07	0.999051	130.357	0.979604	95.898	0.836109	0.210655	1.2257	0.920261	0.252045	0.405028	4.61453	0.300749	111.799	7.50383	5.2929	651.875	25.0855	7.57217	5.86092
TCGA.CV.7410.01A.21R.2081.07	11.9212	91.4679	44.1406	478.238	18.0281	47.145	284.346	73.8591	24.5329	6.33815	8.81741	17.4735	3178.88	199.599	13.0277	2772.43	65.8914	150.764	8.70023
TCGA.CV.7091.01A.11R.2016.07	3.80896	172.63	16.5992	461.622	10.619	9.75668	281.74	5.54295	9.94497	2.97075	3.04911	4.0314	469.833	24.1899	8.20309	1040.81	69.4289	73.6127	7.21183
TCGA.BA.5153.01A.01R.1436.07	24.245	31.9587	116.586	243.689	6.15923	24.3338	29.4903	54.0273	61.0913	26.9973	6.66219	16.4374	1515.42	60.0925	2.87596	975.048	82.4175	521.4	7.72145
TCGA.CV.7428.01A.11R.2132.07	11.0421	125.677	47.9054	958.705	18.9415	109.699	436.199	9.93255	18.9536	9.88214	7.25665	6.97712	1703.35	85.8213	13.0942	1238.83	132.883	188.843	8.15313
TCGA.CX.7086.01A.11R.2081.07	5.6973	43.8662	7.87416	231.469	4.95276	12.8597	48.6744	7.47947	4.70899	1.9138	2.38674	2.39295	542.013	24.0002	2.18754	711.436	24.6177	50.2061	6.58558
TCGA.CN.5364.01A.01R.1436.07	3.24995	58.1404	15.9945	355.453	7.78105	13.3203	42.5805	3.31952	1.94768	3.52866	7.95502	2.21159	844.55	51.7234	3.98229	699.786	65.7354	65.3848	6.96363
TCGA.BA.A6DB.01A.11R.A30B.07	12.7976	56.5049	97.6972	262.153	7.29006	37.2794	229.076	32.2955	30.4049	12.1182	5.69578	9.18231	1759.57	112.367	5.55082	1361.95	63.8349	263.002	7.91978
TCGA.CV.7097.11A.01R.2016.07	2.16633	43.6801	27.6069	74.4283	5.45326	2.82989	13.8624	16.8839	9.25604	3.14043	8.09746	1.07592	1102.05	55.2388	5.59856	694.071	57.4165	70.4098	6.92894
TCGA.CQ.5325.01A.01R.1686.07	33.0219	63.7152	84.8446	618.779	89.9759	80.9008	383.822	53.907	43.2028	18.3558	20.7995	8.13248	3068.66	165.219	67.0084	1382.48	134.806	438.28	8.55201
TCGA.H7.A6C4.11A.21R.A466.07	1.65962	7.43934	14.9608	46.7331	4.22159	1.85631	20.7195	6.55586	7.15834	1.97508	1.95522	1.54447	460.457	40.565	1.93699	479.765	20.219	42.6329	6.01291
TCGA.CN.4731.01A.01R.1436.07	4.61493	72.9185	9.22176	130.643	1.23657	12.1956	7.58657	2.65463	2.11519	0.886706	1.7268	0.855937	2554.01	82.1628	3.33493	1021.61	69.906	23.1641	7.79616
TCGA.CV.7427.01A.11R.2081.07	13.2616	56.4001	63.935	743.437	79.1522	578.057	1252.36	10.6779	23.2283	11.8006	12.4233	7.21286	2920.24	170.973	35.6294	1973.74	111.115	197.225	8.84215
TCGA.CR.6467.01A.11R.1873.07	25.7911	72.9017	164.087	278.384	10.7603	100.885	342.064	70.0187	97.4879	25.0991	9.69562	23.5998	1401.01	144.125	4.98173	793.904	66.6686	443.416	7.82262
TCGA.T3.A92M.01A.31R.A39I.07	13.6372	99.2277	57.3532	462.423	9.10861	96.4678	139.125	19.5457	19.278	8.34259	7.61308	6.69497	1733.44	111.745	4.13699	1848.19	83.3528	127.788	8.07309
TCGA.MT.A67F.01A.11R.A30B.07	47.8099	79.9532	168.744	457.852	118.137	181.482	215.039	27.7323	67.6697	27.485	6.16313	23.1824	2299.64	95.9373	65.6368	1738.33	99.3149	734.795	8.48626
TCGA.CV.A45X.01A.21R.A24Z.07	0.763867	34.1887	2.35796	86.0014	1.48377	1.19308	11.3358	2.25344	1.15984	0.946249	0.729351	1.17104	208.107	17.4677	0.767707	668.557	18.6868	31.4355	5.91834
TCGA.CN.A6UY.01A.12R.A34R.07	51.9035	29.8701	244.011	166.441	16.0373	41.6653	27.7925	45.2676	37.4515	12.0905	2.98151	8.49307	3967.12	205.668	3.37756	1103.98	93.6881	831.295	8.58018
TCGA.CQ.6222.01A.11R.1915.07	11.1768	31.8557	61.3517	302.959	29.93	77.6408	141.483	15.8276	22.3013	10.0493	14.1417	6.15812	2185.79	159.226	21.5529	1145.68	87.2458	186.369	7.96922
TCGA.MZ.A7D7.01A.21R.A34R.07	0.905811	42.317	2.34094	54.2509	4.59155	0.927832	13.2041	1.32404	1.00975	0.939418	0.565692	0.31707	53.8604	2.67652	4.65465	403.241	12.8196	19.5001	5.10491
TCGA.CQ.5329.01A.01R.1686.07	11.9985	101.91	22.6541	643	5.22118	41.538	644.751	11.3615	15.478	8.47716	14.343	3.37525	2465.88	100.562	18.3265	1856.43	134.626	96.6504	8.42733
TCGA.CV.5973.01A.11R.1686.07	0.53152	17.996	0.98444	40.9414	2.71512	0.614332	3.87309	1.72801	0.148993	0.474067	0.761254	0.951146	175.761	8.42608	0.961546	483.349	18.9052	184.635	5.71235
TCGA.BA.5555.01A.01R.1514.07	7.41619	110.846	39.6701	291.713	3.06961	12.9594	63.0831	10.5949	10.4256	3.72248	5.89979	4.81196	3719.6	85.8954	4.58737	1445.3	64.7717	68.2597	8.36939
TCGA.CV.6935.11A.01R.1915.07	0.804846	9.9562	7.71643	48.152	2.57457	3.19299	4.4285	3.22715	2.71861	1.76199	2.93222	0.39035	445.647	23.151	1.30001	607.365	23.1183	15.237	6.0633
TCGA.CV.A6K2.01A.11R.A31N.07	7.03356	77.1357	26.6863	310.072	24.2409	19.4054	58.3143	4.10425	4.96351	3.36995	3.9361	2.68986	565.455	22.7843	5.56121	1105.23	28.5941	70.384	7.02234
TCGA.HD.A6I0.11A.11R.A31N.07	6.52477	91.2943	24.2917	29.0041	6.89506	5.00101	2.24101	12.7368	4.56037	3.06566	5.76707	1.99453	803.749	22.0561	3.99224	725.57	42.1879	42.4886	6.6704
TCGA.CV.7245.11A.01R.2016.07	1.36426	52.8331	16.5707	64.0287	4.59446	1.57221	1.76835	2.27759	3.41081	1.46494	15.8922	0.721483	402.635	18.6825	4.78834	943.716	27.1212	21.8729	6.46063
TCGA.CN.A49A.01A.11R.A24H.07	5.88123	64.2213	3.44798	99.877	6.14088	3.31185	13.9426	1.42902	1.24199	0.598754	2.0822	0.542515	116.816	7.09744	2.07881	636.348	31.969	10.7675	5.80706
TCGA.TN.A7HJ.01A.12R.A34R.07	2.14414	82.6453	3.73761	92.0505	2.14447	1.67446	3.74657	6.76421	1.08187	1.06243	1.54824	1.02796	161.579	7.5675	1.97022	897.675	29.2716	50.2224	6.22659
TCGA.CN.4736.01A.01R.1436.07	26.2563	76.9253	111.833	699.853	31.9754	117.102	1271.75	23.7271	26.9583	14.7822	14.3477	9.08132	1898.17	133.769	15.6958	2312.77	197.342	396.601	8.67927
TCGA.CN.4730.01A.01R.1436.07	1.29833	63.3882	2.29015	92.5906	1.0425	4.61576	14.1128	1.20598	0.589238	0.835488	1.93697	0.548004	165.755	7.5735	1.75756	376.118	59.7163	28.6572	5.51663
TCGA.CV.7433.01A.11R.2132.07	58.1292	228.089	152.482	670.406	13.0146	173.847	1177.11	47.7644	41.0286	10.364	16.1518	14.7993	1867.72	95.4676	15.0051	2051.03	141.803	664.81	8.69097
TCGA.CV.6934.01A.11R.1915.07	17.2414	170.843	83.769	359.228	10.7164	20.6013	161.621	18.473	37.0113	7.95717	14.5872	10.0658	1266.49	94.0048	13.9026	2277.81	81.1223	246.937	8.0864
TCGA.CV.6941.01A.11R.1915.07	7.30021	93.2257	10.8825	253.675	4.63074	10.5817	75.4474	8.74037	4.71301	3.42073	6.12003	3.55893	760.334	42.1878	5.82559	761.582	29.3317	106.67	6.92562
TCGA.BB.A6UM.01A.12R.A34R.07	33.1236	20.5242	107.358	484.405	29.9262	608.306	68.742	14.3582	29.3294	12.2691	3.9049	10.0361	1798.48	83.4377	3.62442	2106.07	286.531	248.585	8.36851
TCGA.C9.A47Z.01A.11R.A24H.07	6.1826	81.4093	6.90364	243.216	72.7708	11.3405	135.459	2.09822	3.21946	2.39054	1.76073	1.94286	274.368	8.49339	34.1452	1057.22	29.283	72.4415	6.82771
TCGA.P3.A6T7.01A.11R.A34R.07	4.67724	46.5406	10.6496	331.766	17.5798	32.3077	139.424	1.70854	4.90559	4.27536	2.5497	1.66114	99.3915	4.64474	7.15299	906.844	49.3163	206.383	6.70027
TCGA.D6.6515.01A.21R.1873.07	34.1775	141.703	84.7998	1179.26	47.2623	193.011	470.298	42.7601	39.8779	18.0701	30.8727	13.2571	4868.57	370.488	66.5674	2060.08	135.978	615.276	9.17608
TCGA.CV.7180.01A.11R.2016.07	1.86893	121.62	11.1638	132.589	1.78984	3.16065	23.7918	4.1438	4.96793	2.12501	0.888396	1.21792	79.695	3.31704	1.1381	598.873	46.9782	33.91	5.89783
TCGA.CV.6951.01A.11R.1915.07	1.85847	50.374	8.02675	176.767	4.47679	2.13558	6.24307	3.50052	1.9908	1.48895	1.31898	1.35425	125.27	8.10143	2.02981	915.533	41.7061	52.4088	6.286
TCGA.F7.8298.01A.11R.2403.07	6.48871	209.786	18.2315	155.944	27.325	2.02693	12.1041	3.61867	4.05261	2.98443	5.93057	1.50402	540.771	28.0572	14.2685	756.618	29.7884	93.0304	6.73134
TCGA.CV.7100.01A.11R.2016.07	18.2521	144.451	63.2392	777.291	17.3031	920.376	724.559	8.99071	22.9737	5.11727	12.6514	6.80866	1007.78	54.876	22.8192	2196.62	241.302	153.79	8.47375
TCGA.TN.A7HL.01A.11R.A34R.07	69.8118	65.5822	367.815	240.886	35.2386	400.091	202.44	44.0719	53.0882	24.9341	10.9596	14.7026	1351.54	68.4248	13.8073	1875.32	146.254	1051.74	8.38962
TCGA.CV.7183.01A.11R.2016.07	0.524015	51.5063	3.1043	85.5277	1.43747	0.705917	10.0452	0.887294	1.4184	0.424884	1.35443	0.38615	38.492	1.71941	1.88324	466.741	18.4726	6.75189	5.26341
TCGA.CV.A6JN.01A.11R.A31N.07	12.3722	92.0877	13.5154	172.568	9.92037	11.8745	20.8745	5.11107	3.64501	2.70653	4.18315	1.65809	570.44	10.008	6.43773	1381.53	78.5774	240.865	7.19551
TCGA.DQ.5625.01A.01R.1873.07	44.1547	68.2185	122.717	901.83	63.25	80.6311	1219.31	12.5134	59.5451	21.9492	10.6775	11.3956	1345.95	76.9661	20.7155	2565.2	118.723	627.863	8.67784
TCGA.CN.4723.01A.01R.1436.07	13.7719	162.429	19.9685	479.698	9.45465	32.5525	296.173	13.9058	11.736	5.23536	13.0593	6.31506	1037.69	69.4746	9.55791	1402.74	32.9908	83.5468	7.6835
TCGA.F7.A624.01A.22R.A30B.07	72.2765	12.0723	279.517	253.075	69.8191	151.234	695.264	26.8211	72.0236	14.8973	18.2521	10.7149	3640.41	203.616	25.1281	1155.72	174.023	527.48	8.68384
TCGA.CV.A463.01A.11R.A266.07	1.86744	30.3008	12.558	258.538	3.16166	4.96851	32.8939	3.11699	6.49827	1.61859	0.541833	0.904629	321.09	17.0833	3.66119	703.877	43.7899	40.8676	6.36859
TCGA.CV.7423.11A.01R.2081.07	3.75462	16.5017	22.4116	159.697	4.43821	5.85934	126.871	8.06871	10.1145	3.61193	0.649394	3.00926	497.899	32.869	1.25402	757.445	62.8139	62.2531	6.62735
TCGA.BB.4228.01A.01R.1436.07	5.03312	77.2896	29.0821	184.467	8.74206	19.3933	144.424	13.6845	11.5829	5.15588	2.94456	3.3031	661.859	54.124	4.47128	587.043	23.3828	120.574	6.76418
TCGA.CV.6953.01A.11R.1915.07	3.91774	27.4933	17.0095	61.8483	4.61094	8.45713	66.3479	17.1937	6.24501	3.35045	1.26668	2.51326	511.466	53.5459	3.07271	559.653	11.4759	48.1801	6.28915
TCGA.CV.7261.01A.11R.2016.07	2.84394	124.749	10.9934	178.333	10.09	12.6339	80.701	10.7275	4.43825	1.48555	5.86004	1.79731	664.314	51.0914	6.14834	825.034	29.2691	29.8457	6.83173
TCGA.P3.A5QF.01A.11R.A28V.07	3.58149	45.8258	22.5917	179.035	6.00746	7.82435	67.3729	2.71933	4.20123	2.68201	2.92822	2.58665	432.022	31.1583	2.88877	957.713	69.4879	44.7698	6.71073
TCGA.CR.6470.01A.11R.1873.07	25.3816	59.7248	119.577	543.794	25.5343	810.672	338.911	105.608	64.856	24.6102	16.4438	18.4477	1269.53	100.59	9.92349	1186.62	161.728	207.631	8.14341
TCGA.CV.5979.01A.11R.1686.07	4.09992	167.174	6.58913	318.462	1.51657	5.13706	23.9501	1.47283	1.18102	0.789755	1.97085	0.863724	249.341	12.2217	9.16143	1307.3	35.6014	616.688	7.26237
TCGA.CV.6950.01A.11R.1915.07	3.88197	112.429	17.4397	570.808	37.381	9.44993	309.27	4.25713	6.75016	2.57075	5.94747	2.48309	529.873	41.6009	50.4617	911.412	42.2393	67.8953	7.24272
TCGA.CR.6493.01A.11R.1873.07	3.33914	153.16	5.12818	367.179	13.1534	5.50443	39.3289	2.31066	1.96224	1.4679	2.43081	0.767017	303.025	7.58754	13.5421	875.904	59.3824	61.9603	6.73481
TCGA.CV.A6JT.01A.11R.A31N.07	8.20243	82.1173	26.2813	130.516	9.82714	10.3612	26.7646	7.6635	5.64503	3.11435	4.50178	2.92668	752.258	33.7559	6.58669	801.148	70.4501	77.3057	6.8381
TCGA.T2.A6WZ.01A.21R.A34R.07	4.51258	39.3925	18.7201	125.568	2.99545	1.98433	6.19447	22.1189	2.71477	1.8576	1.47282	1.27136	435.548	12.6035	3.49863	1086.19	50.1492	43.1478	6.69112
TCGA.CV.6436.01A.11R.1686.07	30.7742	54.3854	118.176	139.387	7.00704	29.2366	170.714	11.5036	25.2403	5.68755	5.17262	3.81941	824.663	17.7981	6.1983	601.948	97.6642	198.233	7.02705
TCGA.UF.A7JA.01A.12R.A34R.07	3.28558	116.251	8.97002	124.469	2.87552	3.6224	19.659	2.01066	4.68085	1.69244	2.0968	2.03633	385.36	9.2939	3.29655	854.838	52.0827	27.9691	6.49585
TCGA.CQ.A4CB.01A.11R.A24Z.07	4.92419	276.232	9.63899	473.505	11.1908	8.11364	42.5184	6.62637	3.66317	2.87383	12.2354	2.44343	1097.64	56.5186	15.1032	1122.07	54.3486	742.398	7.7748
TCGA.CX.7219.01A.11R.2016.07	10.2748	98.2858	24.7805	468.77	11.0379	51.1344	208.763	12.975	15.0885	7.52439	9.28642	7.30667	632.18	37.2853	10.6836	974.261	49.4217	80.4334	7.23388
TCGA.IQ.A61G.01A.11R.A30B.07	2.24713	102.286	2.63653	172.66	1.62881	1.78189	3.94151	0.707662	0.807571	0.918802	0.515767	0.838352	225.505	12.6252	1.76207	760.994	34.241	96.2711	6.30415
TCGA.CV.5434.01A.01R.1686.07	5.65396	114.871	29.2655	429.113	42.5843	10.1229	135.739	14.7337	5.3837	5.65465	16.5066	7.10837	584.976	30.738	14.754	792.382	38.8223	74.1681	7.0301
TCGA.CR.7382.01A.11R.2132.07	32.7003	169.449	69.7656	1150.74	78.9795	204.84	718.774	21.966	23.0813	11.9909	50.9776	8.15656	1927.32	156.757	73.2574	1832.7	133.648	149.576	8.5645
TCGA.CQ.A4CI.01A.11R.A266.07	3.50668	124.4	4.4849	60.5154	19.7162	1.47643	2.86247	2.53343	1.70953	0.947768	3.68487	0.752201	127.976	6.32273	3.71037	611.818	20.3672	26.2959	5.82878
TCGA.CV.7438.11A.01R.2132.07	3.28351	14.7641	27.7828	206.375	2.61386	6.08229	63.592	14.865	10.5805	5.46155	2.20027	3.11777	839.34	56.4342	2.45849	850.713	41.1202	77.0331	6.95149
TCGA.BB.4224.01A.01R.1436.07	4.68683	17.4148	4.58129	96.5964	2.49276	3.38651	20.0056	1.42404	2.17328	0.550497	0.670473	0.824122	275.11	16.4353	2.15081	873.348	41.4292	25.7626	6.26995
TCGA.CN.6997.01A.11R.2016.07	1.70466	90.2293	8.85589	132.248	1.86881	6.86082	25.9571	4.58912	2.02203	1.54222	3.71035	3.29503	338.941	35.2908	2.15635	596.249	37.9384	18.8227	6.18794
TCGA.CV.7101.01A.11R.2016.07	4.15445	50.2905	28.5034	169.317	8.43242	33.932	92.2122	43.3136	6.09886	2.65708	7.32861	2.28204	649.094	43.9168	5.64596	774.268	53.661	88.6372	6.84112
TCGA.CV.6937.01A.11R.2016.07	2.79401	58.2415	6.15884	161.073	0.918408	1.70498	5.32659	3.45032	1.91247	1.0537	3.57704	0.978014	861.204	36.4345	0.755655	1485.27	57.8134	28.3671	7.23789
TCGA.CQ.5326.01A.01R.1873.07	3.69816	96.5755	9.33247	487.652	12.1049	32.4323	30.4457	1.19297	3.57283	2.1757	9.33983	2.17476	722.976	69.5485	20.7817	1008.55	41.2751	133.326	7.22194
TCGA.P3.A6SX.01A.11R.A34R.07	1.00807	113.976	3.55324	128.993	1.17634	0.537181	5.37914	1.62794	1.59573	0.833395	1.09345	0.396684	44.8869	2.18006	4.5208	686.933	12.1267	11.4258	5.8276
TCGA.CV.7252.11A.01R.2016.07	1.58564	10.5969	11.1539	41.1065	6.56464	0.419946	0.922703	1.97983	7.36292	3.71729	0.97196	1.26251	353.429	21.3893	0.556775	503.357	13.7291	28.4953	5.80821
TCGA.D6.A6EQ.01A.11R.A31N.07	6.3229	106.665	31.4124	85.3786	2.97616	12.9066	87.4462	11.0131	4.91118	3.20656	5.85333	2.74552	553.226	23.3404	3.06015	794.711	58.6613	61.7604	6.68774
TCGA.CN.6995.01A.31R.2016.07	32.5397	72.0297	96.6256	817.997	17.0366	230.935	276.225	20.6267	32.132	12.0674	7.03628	12.0794	3410.57	124.627	10.3875	2853.6	219.035	355.197	8.90032
TCGA.CV.5971.01A.11R.1686.07	10.5518	79.1509	52.7141	213.501	10.8666	31.9001	95.9719	20.4282	15.4734	10.2151	25.2302	6.23612	1650.94	65.1973	10.6022	863.716	67.9679	126.672	7.54317
TCGA.CV.7183.11A.01R.2016.07	0.323747	2.94562	5.53124	25.2755	1.13852	0.592999	0.968363	1.46715	3.03192	0.882962	0.276626	0.236264	114.532	4.88862	0.798647	518.116	24.1239	16.4479	5.32509
TCGA.CQ.6220.01A.11R.1915.07	6.46064	58.271	13.078	472.607	8.62495	39.4548	68.2912	4.44192	6.74618	3.26018	2.87236	2.65388	2173.74	70.2144	7.71776	1240.97	75.9691	31.9546	7.89594
TCGA.CV.A45Y.01A.11R.A24Z.07	11.4163	137.751	38.9854	266.495	20.981	44.9951	216.381	48.8316	12.2597	7.89922	6.54358	9.04085	998.643	41.7284	11.4169	1065.16	61.277	136.988	7.44515
TCGA.P3.A6T0.01A.12R.A34R.07	1.1331	189.627	3.21777	74.9693	6.23213	0.191484	2.52755	0.563636	0.999736	0.99405	1.04753	0.531223	115.274	9.51431	7.41682	543.258	34.4641	41.8614	5.84385
TCGA.CN.4740.01A.01R.1436.07	5.25177	92.9242	49.7615	195.683	8.93185	47.4597	121.626	14.3719	15.8368	6.65264	11.6434	4.88838	1041.32	53.9136	13.0012	967.605	52.9594	122.551	7.29481
TCGA.CN.5370.01A.01R.2016.07	49.2469	105.911	45.067	1010.45	59.1489	29.8776	141.513	13.7498	16.3587	9.56603	36.315	6.09792	1768.93	104.348	52.5732	1432.1	103.585	214.02	8.17405
TCGA.CN.6024.01A.11R.1686.07	1.03134	98.1281	1.379	103.713	18.1694	1.93302	8.10428	0.711234	0.453363	0.570163	1.63657	0.752653	122.663	7.16624	2.8168	527.881	20.7588	11.7491	5.69057
TCGA.CR.7397.01A.11R.2016.07	4.70435	117.007	11.6533	217.847	3.64699	13.7827	151.111	11.3767	6.24648	5.01895	8.47084	4.52181	675.131	46.7845	5.72692	1026.84	36.1791	43.3877	7.05253
TCGA.QK.AA3J.01A.11R.A39I.07	6.72307	63.4565	28.7504	178.76	2.63546	10.1297	20.5421	17.0145	5.11207	6.49578	1.60001	4.01947	252.472	17.1657	1.11844	1147.35	93.4496	84.8666	6.75315
TCGA.BA.A6DI.01A.11R.A30B.07	2.43874	53.3399	6.77527	187.133	10.1596	57.0868	241.031	5.1724	4.01381	2.10451	1.3753	1.26727	1220.55	30.9015	7.24796	1073.51	59.7557	18.2729	7.3722
TCGA.CV.5443.01A.01R.1514.07	22.9224	63.7067	157.54	270.339	373.889	79.6533	410.529	53.7281	30.823	14.7198	16.5538	8.50302	1784.07	141.603	6.45844	908.457	76.4606	359.608	8.05274
TCGA.P3.A5Q5.01A.11R.A28V.07	39.7962	29.3893	210.344	137.618	8.00174	22.2405	375.591	58.0854	74.0607	44.1309	23.0213	20.3818	3435.09	295.976	9.59631	1081.32	83.9378	719.669	8.53317
TCGA.CN.A498.01A.11R.A24H.07	6.03432	136.536	12.9812	279.055	13.0263	15.2582	345.568	13.5067	8.6544	3.62955	2.36882	3.47894	846.038	28.5579	5.61414	1042.94	42.4132	51.8012	7.3106
TCGA.CX.7082.01A.11R.2016.07	14.2141	114.632	35.4121	273.503	5.4719	18.6674	182.946	7.88495	10.8332	3.75575	5.7443	2.85262	664.322	60.1653	4.6239	847.845	43.3106	59.3466	7.03191
TCGA.CV.7432.01A.11R.2132.07	1.34918	39.8868	3.99815	342.699	6.14248	10.1318	54.9545	1.52057	0.862287	0.948089	1.39127	0.460302	247.849	6.51568	3.46351	1074.08	79.2132	30.1415	6.72611
TCGA.CV.7248.01A.11R.2016.07	5.70959	104.737	55.065	204.098	4.32132	4.66826	29.4039	42.4331	12.3446	4.62948	5.97305	4.49208	707.784	49.9256	3.93483	748.159	40.7769	89.4101	6.87847
TCGA.KU.A66T.01A.11R.A30B.07	0.712719	240.287	1.26458	107.292	3.18121	0.706081	0.317966	1.50059	0.256868	0.396268	0.623399	0.132818	55.1676	2.91972	2.39449	691.878	10.1423	1658.66	7.26982
TCGA.P3.A5Q6.01A.11R.A28V.07	1.44218	74.2469	2.52764	52.8045	2.65883	2.7618	28.0673	3.85056	0.913993	1.5083	3.87285	1.8037	607.979	31.8863	3.51105	915.857	41.2958	17.4048	6.63936
TCGA.CN.5374.01A.01R.1436.07	9.47961	39.6724	107.301	209.816	5.75296	95.1255	244.567	55.5279	26.8735	4.75337	3.88549	6.78376	546.689	28.2514	2.77222	1092.52	96.1487	173.548	7.25501
TCGA.CV.A45O.01A.21R.A24H.07	3.40027	10.3875	7.55725	312.878	24.1315	10.4518	33.6577	2.54253	4.41784	2.27454	0.885719	1.7913	345.603	12.3909	6.6785	715.335	21.2254	35.6339	6.42928
TCGA.T3.A92N.01A.11R.A39I.07	9.00401	111.713	40.6048	453.582	30.5023	167.051	196.113	5.24931	7.35623	3.90448	3.85647	2.20158	581.224	26.7	4.71282	1401.48	122.791	79.4748	7.4952
TCGA.CV.7438.01A.21R.2132.07	9.33663	97.3798	12.927	498.923	15.467	20.2944	161.914	13.0222	2.88983	5.95817	5.94316	3.12294	793.944	54.7492	12.4276	1254.91	54.8202	483.26	7.60375
TCGA.CV.A6K1.01A.11R.A31N.07	6.78349	59.4136	24.916	106.019	2.58441	12.1432	3.54418	4.56773	3.61381	1.54861	3.1304	2.32954	574.548	4.93939	2.85091	1412.48	106.064	55.3746	7.05097
TCGA.BA.A4IH.01A.11R.A266.07	13.8953	86.7003	31.3069	381.877	8.56349	47.3574	91.1425	10.8922	22.7383	4.80618	2.16851	4.33166	547.052	41.1966	4.52348	718.667	56.7419	56.2127	6.88683
TCGA.CV.7235.11A.01R.2016.07	4.61926	53.0988	24.7372	113.871	2.68298	5.2446	56.1171	15.4411	16.2703	5.34441	16.1546	3.31594	3170.79	242.391	3.69613	1199.87	74.5115	67.3289	8.13941
TCGA.H7.8502.01A.11R.2403.07	6.74195	202.919	7.22865	279.385	5.89115	11.2991	58.843	2.08748	2.9998	0.954476	6.36067	1.75394	356.214	33.5835	6.68366	1246.45	52.0649	293.368	7.16033
TCGA.CV.7406.01A.11R.2081.07	0.926798	135.726	3.90429	70.884	3.72307	5.71303	10.6355	1.47306	1.4895	1.23575	2.56627	0.836994	411.619	19.2718	3.91212	376.729	45.3113	22.645	5.95756
TCGA.CV.7414.01A.11R.2081.07	1.89875	159.818	39.5254	172.758	9.59957	4.33618	11.6989	3.95549	3.05398	1.12104	1.40592	2.70071	368.645	24.3821	2.97758	869.143	61.6258	92.4771	6.66859
TCGA.HD.7229.01A.11R.2016.07	14.3725	130.865	33.2267	658.95	46.4511	63.5053	89.949	10.8742	16.711	5.6669	4.49503	4.36398	1047.3	24.1257	83.29	2367.47	103.666	140.596	8.07262
TCGA.CV.6961.01A.21R.1915.07	4.78303	199.798	19.0528	334.823	7.9058	67.2493	136.851	2.46208	6.09626	2.16937	2.98633	2.54225	2505.28	101.847	4.07529	1042.99	80.3863	40.663	7.98551
TCGA.TN.A7HI.01A.11R.A34R.07	18.6695	44.0914	94.2361	80.3059	3.90746	23.1137	74.9804	68.4295	14.5237	6.27264	5.16684	5.32797	820.937	37.53	3.06164	571.198	60.3088	211.691	6.896
TCGA.CQ.5333.01A.01R.2403.07	150.002	98.1939	107.89	387.962	20.5173	231.589	2214.37	36.6171	28.075	16.0871	29.1604	9.60666	7855.72	477.493	18.0991	2267.08	292.252	188.713	9.6468
TCGA.CN.4733.01A.02R.1873.07	32.8164	87.1756	95.6216	537.865	16.3825	87.1936	344.264	92.8469	54.6709	25.3253	19.588	16.6443	1832.7	94.213	35.2236	1573.88	115.202	332.55	8.22726
TCGA.CN.5363.01A.01R.1436.07	17.5803	102.604	47.9714	727.151	36.415	135.806	1541.67	9.0888	18.514	4.90408	12.3728	5.43522	2717.78	56.4498	37.7572	2078.71	134.772	138.219	8.76362
TCGA.CV.6956.01A.21R.2016.07	2.37791	157.363	0.721121	110.982	2.22488	0.551363	3.25367	0.903249	0.0824618	0.337909	0.500321	0.209092	30.5641	1.17885	1.86895	731.034	19.2042	45.485	5.94491
TCGA.CV.7263.01A.11R.2016.07	4.37279	74.601	25.2457	186.162	3.35963	9.1195	57.5057	13.4782	6.97779	4.95507	7.3344	4.0282	554.94	25.9724	5.07148	864.809	64.2844	177.414	6.85911
TCGA.CN.A49C.01A.11R.A24H.07	4.62608	72.5416	21.5198	158.809	12.8212	23.2693	16.7267	10.8193	5.35593	3.55904	1.98767	2.07272	445.459	22.934	4.1149	815.428	69.41	43.3148	6.5906
TCGA.CV.7097.01A.11R.2016.07	22.7913	187.738	29.3297	288.761	13.809	13.2096	37.9747	7.53008	5.09208	4.37848	12.5607	4.25324	1319.17	52.9896	19.779	1092.65	52.0925	488.658	7.66485
TCGA.IQ.A6SG.01A.12R.A34R.07	1.26068	56.4691	4.06763	103.796	0.889741	1.09055	3.73149	1.82157	1.78053	1.41534	1.04167	1.36233	133.481	7.56541	1.42017	666.477	16.02	9.57146	5.81487
TCGA.UF.A7JC.01A.21R.A34R.07	0.722044	81.273	1.8683	223.205	9.39993	4.68018	17.113	0.652058	1.0879	0.683026	0.872544	0.301889	59.6483	3.90218	7.46407	689.227	23.4688	35.2681	6.01103
TCGA.QK.A6II.01A.11R.A31N.07	3.92606	57.7795	10.7885	140.293	10.8172	11.6373	8.0441	0.88244	1.28396	0.69562	1.64004	0.67119	1664.08	13.3113	2.21716	1087.03	59.1136	115.737	7.46939
TCGA.CN.A49B.01A.31R.A24H.07	40.8605	113.206	42.5758	365.243	20.603	410.239	100.204	15.3451	20.0799	13.6388	10.8733	8.98502	1540.17	62.3987	5.53104	1727.26	147.635	560.237	8.17578
TCGA.IQ.A61E.01A.22R.A30B.07	12.1484	95.6812	27.5171	425.098	17.1942	11.573	167.574	6.87292	10.5729	6.15637	4.82154	5.16517	780.11	31.9699	16.3038	1446.29	64.4886	383.608	7.60862
TCGA.CV.7101.11A.01R.2016.07	0.787366	14.4872	1.57559	45.4147	2.27121	1.46068	1.93556	2.26375	1.28373	0.586301	1.01836	0.193489	141.594	6.31635	0.581381	518.922	42.6132	11.562	5.46464
TCGA.QK.A8ZB.01A.11R.A39I.07	1.94739	74.233	5.77391	141.431	1.54182	11.38	26.8394	24.239	1.96518	1.8384	0.993613	2.07274	278.914	21.5397	2.51637	962.254	25.8769	48.3283	6.50399
TCGA.CR.6481.01A.11R.1873.07	38.2039	110.695	232.441	418.477	15.9045	73.5016	762.855	102.78	66.3184	30.7528	31.2022	22.492	3372.24	291.195	20.6502	1306.93	81.1168	400.31	8.6791
TCGA.BB.8596.01A.11R.2403.07	3.08598	189.367	16.552	151.928	10.5073	8.08272	39.1845	13.5485	5.12375	4.26656	14.0456	5.29999	1217.23	88.9829	8.43538	823.794	43.6519	57.7348	7.22926
TCGA.RS.A6TP.01A.12R.A34R.07	24.7415	68.0867	46.0668	504.113	18.686	262.955	121.914	3.65796	7.14177	2.35841	1.50433	2.84661	282.889	5.84576	3.73529	1836.1	168.339	43.4382	7.56327
TCGA.CV.5978.01A.11R.1686.07	3.93474	156.18	12.1653	340.039	29.1656	4.01958	10.7143	11.8317	3.39833	3.70774	12.2037	4.12615	1160.72	50.4974	24.0935	708.274	37.1231	49.1494	7.18617
TCGA.CV.5977.01A.11R.1686.07	3.96077	185.923	6.72312	338.632	13.4626	46.3255	195.569	2.08684	0.846501	1.11781	1.48086	0.812452	117.952	4.24778	22.0556	1568.62	68.5698	697.307	7.50766
TCGA.CV.A6JU.01A.11R.A31N.07	10.7966	121.315	8.13284	102.78	0.988285	2.88519	6.16202	3.83913	0.975326	1.31655	4.09985	0.973355	1455.64	31.4072	1.00819	1053.59	68.0941	29.7066	7.33375
TCGA.CV.7102.01A.11R.2016.07	3.58975	175.234	10.4072	236.694	2.68556	5.41675	127.962	3.95611	3.18935	2.59822	13.7356	2.21826	904.828	71.6781	6.73515	1046.33	73.251	247.26	7.35058
TCGA.CR.7368.01A.11R.2132.07	6.96523	37.0395	25.3822	335.618	4.40728	18.1116	89.847	15.721	10.3144	7.37432	7.50761	5.83241	1446.26	57.1765	5.29674	1131.95	48.431	85.3735	7.5351
TCGA.D6.A74Q.01A.11R.A34R.07	9.42541	65.5133	21.3916	166.78	5.9184	4.31545	12.6761	26.5442	7.72852	3.74968	2.18907	2.72333	305.526	16.6243	3.84876	833.339	55.2946	104.638	6.51677
TCGA.D6.6824.01A.11R.1915.07	7.79655	101.38	43.8941	378.768	8.30518	92.65	107.672	19.8176	23.9947	13.4707	22.9649	5.43749	2381.87	116.794	17.4854	1409.7	100.173	235.712	8.14293
TCGA.CV.7440.01A.11R.2132.07	4.69097	128.21	9.01477	268.621	8.80499	23.5882	29.7205	4.3775	2.53859	1.81373	2.20451	1.4383	468.448	26.5973	7.01571	887.354	59.062	204.944	6.89242
TCGA.CV.6939.11A.01R.1915.07	0.775291	24.9028	9.59299	50.969	3.27511	1.47905	1.60588	3.78078	1.16425	0.516371	6.70694	0.152814	388.371	12.2767	2.46875	743.723	24.0655	12.0322	6.16083
TCGA.CR.6477.01A.11R.1873.07	4.84743	252.907	10.6412	113.153	7.18523	4.78	12.447	18.9739	4.01558	6.86356	9.61729	6.59744	1064	65.6726	8.20362	749.029	38.4211	143.196	7.1296
TCGA.UF.A71B.01A.12R.A34R.07	8.04015	173.376	18.0607	127.83	2.47947	5.01401	13.4022	14.1309	4.57312	4.10114	7.64718	1.98029	250.503	10.7316	4.64685	643.996	44.8428	611.845	6.75726
TCGA.H7.A6C5.11A.11R.A30B.07	0.979184	26.9854	6.61419	53.0508	2.70328	33.2997	3.13072	4.52749	4.99555	2.92878	2.37241	1.11357	398.271	9.57095	1.65892	583.323	68.0047	22.5177	6.08987
TCGA.CV.6933.11A.01R.1915.07	0.678	10.4906	5.02736	40.0649	1.37009	0.417263	3.93897	3.7724	6.96108	1.20614	1.36417	0.274166	154.838	6.37516	0.640727	237.493	16.2552	27.1615	4.8478
TCGA.QK.A6IF.01A.11R.A31N.07	37.3277	45.4328	87.4886	267.043	8.8917	37.9536	212.564	105.719	34.3832	16.9679	6.25333	17.9519	1559.4	143.399	7.89738	941.076	65.7081	159.647	7.70471
TCGA.CQ.6229.01A.11R.1915.07	7.26442	50.6067	24.5181	502.738	12.3434	79.2626	1344.8	8.12924	11.7021	5.23446	5.03238	3.09208	672.978	26.3156	15.1164	1500.58	36.4477	137.695	7.94767
TCGA.CN.A63U.01A.11R.A30B.07	9.412	94.823	2.72102	104.424	4.2664	1.97211	8.15037	1.654	0.777886	0.618769	0.409867	0.266858	75.6569	3.99928	2.27103	809.687	30.2821	463.24	6.48707
TCGA.CV.6940.01A.11R.1915.07	2.99743	126.228	8.28972	91.8819	4.35674	1.4045	12.8324	3.84796	1.95837	2.31822	3.83891	1.43447	269.368	15.4108	4.34991	501.149	34.9461	25.072	5.94861
TCGA.H7.8501.01A.11R.2403.07	48.3235	149.66	219.415	571.26	39.5818	380.252	1759.98	32.5448	81.7342	18.9884	11.0951	11.5518	2588.94	137.389	60.0907	1224.68	311.73	718.759	8.86039
TCGA.BA.A4IF.01A.11R.A266.07	1.92422	46.3739	4.11217	366.101	1.70673	1.54895	3.13666	1.81791	1.12027	0.780102	2.38491	1.5224	100.886	4.48399	2.13578	695.132	66.1136	163.444	6.34649
TCGA.CV.6960.11A.01R.2016.07	0.642525	15.8619	8.88487	55.7084	4.76145	0.648451	1.43325	1.01766	1.55864	1.24233	2.94653	0.409162	266.641	16.2883	0.862189	412.004	16.1395	11.6379	5.50725
TCGA.CV.5442.01A.01R.1514.07	1.25553	62.797	3.79966	4.6837	5.96727	0.762613	7.72774	1.56217	1.38823	1.48932	0.487011	0.97989	102.385	10.1344	0.991447	664.513	5.32999	16.5886	5.63234
TCGA.CR.7392.01A.11R.2016.07	18.0928	74.1065	38.286	659.616	16.9046	48.7389	263.599	39.952	27.6621	10.9336	14.9723	8.8612	2014.1	123.807	19.0671	1877.85	68.5136	163.664	8.25233
TCGA.UF.A71A.01A.22R.A34R.07	1.51784	160.74	2.64053	64.5315	11.5646	0.848867	7.75455	1.16733	1.02938	0.555803	6.46907	0.257941	329.152	18.2636	5.06148	368.945	18.5322	9.3024	5.80783
TCGA.CN.A642.01A.12R.A30B.07	17.2076	112.886	68.815	669.205	14.0371	102.728	325.252	8.73187	23.7542	8.41573	7.24929	6.53221	1484.37	90.2951	9.55884	1355.78	125.717	158.348	7.994
TCGA.CV.A45U.01A.12R.A24H.07	11.1265	99.1578	34.2068	296.645	8.19851	11.071	61.901	12.3154	19.0692	12.1288	3.26471	8.80458	264.658	15.2741	2.32224	1473.5	91.7064	113.617	7.1401
TCGA.CN.6012.01A.11R.1686.07	12.3252	49.0039	47.9903	303.297	10.2977	32.2012	187.273	59.751	12.7794	6.47313	8.66324	5.15322	682.625	52.1408	5.6406	1046.34	65.4467	84.6419	7.2138
TCGA.CV.A45W.01A.11R.A24Z.07	14.428	41.1623	50.21	146.009	39.6232	29.2993	80.9533	82.7321	21.4346	7.45361	7.84144	5.42607	897.049	51.0412	11.9103	882.837	46.2521	103.679	7.12891
TCGA.CV.A6K0.01B.21R.A31N.07	11.6927	70.7879	64.5645	401.762	32.9925	44.037	412.84	23.5537	25.5195	9.65923	14.8651	8.51682	1251.04	104.845	31.3914	1238.44	62.7066	230.824	7.81023
TCGA.CN.6022.01A.21R.1686.07	8.88207	198.007	16.5382	152.445	6.99522	3.43938	32.0445	7.86034	2.44717	5.54662	14.3462	5.89458	1279.12	79.8937	4.60211	889.435	55.7644	46.3946	7.28625
TCGA.CN.A6V3.01A.12R.A34R.07	20.1297	87.9164	25.7876	464.828	12.1973	105.858	161.283	14.3138	18.3349	6.12597	4.55909	4.53286	1295.11	82.5753	3.59559	1580.54	130.237	140.815	7.852
TCGA.IQ.A61J.01A.11R.A30B.07	4.07965	72.6384	14.5349	335.957	10.8595	6.83101	132.537	7.92021	6.29246	6.08275	4.62106	4.81158	662.331	57.3045	5.42154	1156.88	60.2672	58.0713	7.17849
TCGA.BA.7269.01A.11R.2016.07	1.92671	91.1924	11.2303	35.0593	0.76443	2.27203	5.35437	3.82791	1.8633	1.406	5.13951	1.23251	160.032	7.72801	1.18258	629.342	41.9173	37.9035	5.85157
TCGA.CV.7178.01A.21R.2016.07	11.907	86.3744	53.0015	283.697	4.05602	18.5756	246.44	15.591	23.8719	5.50465	10.3247	6.60058	1476.69	97.5191	6.4544	2729.7	70.2534	157.763	8.20303
TCGA.CV.7177.11A.01R.2016.07	2.69314	22.2849	6.58861	124.823	8.70967	10.6696	14.641	2.79619	3.36327	1.60833	1.13463	0.736289	319.771	11.1699	12.2321	625.403	26.1441	27.6075	6.08555
TCGA.BB.A6UO.01A.12R.A34R.07	4.69024	56.2355	13.0023	190.071	21.3367	6.44351	17.4463	1.49023	2.06505	1.17474	1.10785	1.09652	232.383	11.5919	11.2962	820.639	47.2213	74.2994	6.39383
TCGA.CV.A468.01A.11R.A266.07	49.8407	68.656	82.3148	360.613	11.8452	32.9945	175.021	35.8398	41.1665	14.2822	8.96071	11.3308	2052.28	93.7932	8.90767	1042.44	102.599	910.429	8.14729
TCGA.CV.6960.01A.41R.2016.07	0.734155	67.8148	2.01043	110.956	1.5056	0.409083	0.154913	1.84922	0.333722	0.70789	0.458242	0.507716	155.127	9.73417	1.53836	287.084	27.3898	8.58225	5.23287
TCGA.CV.7252.01A.11R.2016.07	3.04636	140.601	18.1266	192.145	9.02135	6.02082	84.2019	7.19516	4.89375	1.77338	2.74789	1.78317	755.625	25.8284	15.1906	1246.65	40.3218	114.106	7.21231
TCGA.CV.7422.01A.21R.2081.07	7.0526	81.1475	20.1339	389.438	58.0503	9.16766	51.0799	8.30658	8.59459	4.1008	3.47766	4.60087	431.004	38.5182	5.29154	966.284	29.7276	60.6256	6.91794
TCGA.CX.A4AQ.01A.11R.A24Z.07	15.9444	184.816	48.397	99.3417	1.84216	24.5798	45.2613	69.827	13.1321	3.48301	4.65494	9.72386	3793.81	301.123	2.93862	928.332	93.473	194.328	8.34059
TCGA.CQ.5330.01A.01R.1686.07	60.3224	139.938	55.7562	858.132	26.8524	103.7	1033.03	17.2916	19.6093	8.73033	37.7978	7.11069	2087.78	156.17	37.2135	2001.49	180.945	189.503	8.60761
TCGA.P3.A6T3.01A.11R.A34R.07	0.67363	87.0934	1.88719	129.383	4.51011	2.00658	28.8184	0.782148	0.687877	0.39014	0.465165	0.337976	52.5479	2.56854	4.01029	998.07	27.1392	57.4755	6.2801
TCGA.HD.A6I0.01A.11R.A31N.07	11.7978	136.176	45.6188	112.484	6.14356	13.005	30.3088	9.10124	5.21287	1.8159	4.61803	1.47479	589.667	11.2125	9.79284	1123.8	93.13	89.1163	6.99402
TCGA.CQ.A4CE.01A.11R.A266.07	3.76731	18.2892	18.5303	199.413	13.4633	36.5336	108.052	5.60356	9.06949	4.52205	1.75556	2.36269	475.333	21.5657	1.83744	933.951	32.3448	54.2336	6.75238
TCGA.CV.A460.01A.21R.A24Z.07	26.8435	85.8616	58.6952	259.472	11.6471	36.7433	160.562	38.2259	15.7545	11.4578	8.89754	13.6157	1235.17	76.8058	6.22491	1029.35	42.1521	275.333	7.55834
TCGA.CV.7104.01A.11R.2016.07	16.6181	72.4958	12.5177	927.058	30.1283	32.7144	70.3578	10.6383	7.64455	6.90671	7.92044	5.54373	1710.91	97.8138	14.8466	1856.48	101.496	222.569	8.17566
TCGA.UF.A7JF.01A.11R.A34R.07	3.31575	49.6439	11.5848	34.4967	0.93562	2.72157	5.78952	4.46057	1.7884	1.57601	1.94049	1.12436	1306.27	47.94	1.30014	587.27	82.7802	31.3361	6.91772
TCGA.HD.7753.01A.11R.2081.07	5.56718	253.943	17.4468	227.197	13.1554	8.94598	62.3298	5.00392	6.07245	4.07589	3.2011	3.13823	335.846	17.6622	10.3041	1977.36	23.0618	435.725	7.56565
TCGA.F7.A61S.01A.11R.A28V.07	25.3592	65.9064	49.7487	393.28	22.666	41.4635	66.115	10.1461	13.6323	8.84942	6.33588	4.89875	1142.35	17.7848	25.6134	1465.51	93.4838	580.188	7.80783
TCGA.CQ.A4C9.01A.11R.A24Z.07	1.49403	91.7912	6.83641	124.294	10.8314	2.03652	4.75661	13.4235	2.19298	1.34355	4.88744	1.15846	439.641	10.7857	4.3174	745.196	52.505	53.1462	6.44721
TCGA.CQ.A4CA.01A.11R.A24Z.07	42.9755	140.242	54.6764	546.96	7.85264	200.081	404.542	12.8164	22.8793	8.51688	14.055	8.13285	4076.76	73.1151	6.97082	2976.4	204.159	679.42	9.04083
TCGA.IQ.A61O.01A.11R.A30B.07	2.32176	247.547	6.32378	84.1171	11.0108	1.65451	19.4753	4.29827	2.82702	1.4119	7.59875	2.11135	1699.06	138.931	31.5638	637.135	30.6725	49.615	7.37005
TCGA.CQ.A4CD.01A.21R.A24Z.07	16.2076	149.601	22.1059	446.192	9.49563	238.456	152.268	3.73135	7.11476	2.75195	4.38543	3.17126	1861.13	27.2342	6.45137	619.192	131.54	71.9289	7.71156
TCGA.CN.A499.01A.11R.A24H.07	35.327	104.876	88.7706	869.231	65.6382	953.682	1665.91	18.6356	36.6165	11.9431	10.1364	11.7281	1460.49	52.4405	17.331	1582.95	118.499	311.456	8.68643
TCGA.CN.6013.01A.11R.1686.07	38.0432	71.8521	93.6233	805.743	42.8518	264.697	626.003	30.8716	28.4648	21.1705	16.2158	13.2012	2574.45	140.474	13.8548	2377.8	230.25	295.733	8.73796
TCGA.CN.6998.01A.23R.2016.07	6.41547	55.3003	8.79054	436.57	34.1204	25.5241	54.8724	2.72977	3.66291	3.09557	2.55076	2.19194	314.967	15.3498	5.28928	1407.54	59.8697	38.8737	7.10487
TCGA.MZ.A6I9.01A.11R.A31N.07	5.02794	58.2232	17.0883	76.852	1.29646	13.3284	7.37281	30.6952	4.12715	2.14396	1.77517	1.30655	252.941	9.4295	0.88007	589.614	54.5433	34.6975	6.01165
TCGA.QK.A6VB.01A.12R.A34R.07	2.22468	48.9138	3.20428	130.984	0.81346	2.10249	9.35724	1.06241	1.25251	0.550319	1.27584	0.236478	71.5774	2.44535	1.33989	460.826	33.4872	4.34402	5.42998
TCGA.CV.6938.11A.01R.1915.07	1.96069	47.6311	12.8168	106.898	3.75065	2.90759	5.62324	2.8486	2.42796	1.38014	10.0214	0.897244	969.947	54.229	6.98817	861.603	39.052	15.2854	6.89769
TCGA.CV.7250.11A.01R.2016.07	4.31497	8.77175	21.8214	294.999	18.2058	44.4406	50.4246	16.0522	15.3631	10.7397	4.35827	2.42342	1023.46	54.8552	4.18871	1138.5	63.6928	80.0099	7.31017
TCGA.CV.6959.01A.11R.1915.07	7.76908	170.181	13.2759	330.63	16.1036	40.4667	464.391	6.8472	7.59066	3.80315	8.3626	3.34802	1626.8	42.8367	24.8268	1307.41	52.1023	114.479	7.88034
TCGA.HD.7832.01A.11R.2132.07	20.8012	81.8691	27.544	864.232	20.4669	126.109	38.5322	6.28118	7.85647	3.41651	9.49257	2.89848	339.946	10.9012	21.0892	1358.08	150.555	183.585	7.50676
TCGA.CN.A63V.01A.11R.A466.07	1.67684	69.5052	11.9648	44.3209	5.95602	1.15091	3.50339	3.42959	3.31679	1.85752	5.50509	1.82482	308.072	14.1182	2.77713	627.474	21.5006	23.9629	5.9999
TCGA.CV.7415.01A.11R.2081.07	21.5259	167.224	57.5982	655.996	43.9336	106.159	847.764	9.69908	14.7784	3.35038	3.21924	6.50626	1604.28	49.2124	76.7136	2878	153.694	282.996	8.59963
TCGA.CV.6003.01A.11R.1686.07	3.24477	155.829	4.99792	331.546	7.46344	16.8467	24.1889	1.65711	1.80343	1.33059	1.1618	0.767207	117.517	8.09538	15.3255	1023.21	47.6083	253.885	6.8077
TCGA.CN.6016.01A.11R.1686.07	3.52048	164.674	19.5362	302.58	7.21621	4.36724	111.382	9.33191	5.23951	5.68845	11.1815	5.20998	1573.4	86.7076	6.08727	871.094	91.9777	121.219	7.56157
TCGA.H7.A6C4.01A.11R.A30B.07	2.13025	85.9749	10.3887	250.917	25.0663	7.82689	97.5827	5.13006	5.65863	2.9336	1.90687	2.52779	494.363	36.2348	11.4257	1064.25	37.5861	106.478	6.96475
TCGA.CV.5966.01A.11R.1686.07	43.6747	129.196	42.5261	659.816	38.7308	51.1971	57.7284	6.72017	8.47818	3.80963	17.8992	3.23536	1163.97	31.5036	25.2927	1823.71	71.7154	385.083	7.98625
TCGA.BA.4076.01A.01R.1436.07	1.48062	70.3833	3.30303	45.3973	3.54913	3.32569	9.80341	2.85249	0.395277	2.05804	2.30991	0.742862	132.683	11.8303	3.76571	790.015	84.7675	7.93269	6.03048
TCGA.CN.4735.01A.01R.1436.07	19.1355	78.3668	55.964	580.071	10.7065	52.0414	475.392	21.0128	12.4144	9.00542	12.5516	8.26571	3189.71	376.841	9.86669	1026.02	121.77	414.821	8.49051
TCGA.CV.6955.01A.11R.2016.07	3.51726	13.1904	32.0397	313.982	12.5255	45.2152	68.2148	5.08214	9.28428	3.38001	2.07272	2.72873	858.368	49.5471	2.88266	1016.78	60.5047	60.9527	7.15215
TCGA.CR.6491.01A.11R.1873.07	3.5342	98.5391	21.6515	170.605	1.30796	9.35355	39.2792	7.8139	6.33245	2.69281	1.66923	2.03159	116.789	7.27883	3.28168	1107.26	29.2019	57.2173	6.54933
TCGA.BA.5558.01A.01R.1514.07	13.9523	68.8165	29.724	326.119	5.96498	29.6319	91.3061	9.2177	11.9452	8.1371	10.184	4.3688	807.248	50.0142	6.03858	1060.34	64.8172	114.974	7.23564
TCGA.CN.4728.01A.01R.1436.07	6.78262	158.367	35.9449	298.813	16.7949	23.2911	143.408	27.0384	12.2225	8.07251	17.8238	11.4122	2313.36	179.26	25.1349	1391.17	75.2659	216.599	8.10642
TCGA.BB.A5HZ.01A.21R.A28V.07	3.4388	44.1553	3.06533	136.615	6.61138	2.26002	3.01352	1.45192	0.995246	0.887175	1.27126	0.571375	118.531	5.51674	3.92416	430.36	14.7675	40.4837	5.50589
TCGA.UP.A6WW.01A.12R.A34R.07	11.4125	42.9087	23.4841	132.661	5.30921	36.1976	73.2529	19.7882	5.21771	4.36612	4.63596	4.1372	785.728	37.3291	3.13634	620.805	85.8378	93.3711	6.78832
TCGA.CV.7407.01A.11R.2081.07	10.4658	84.2778	50.3232	906.484	27.6341	213.929	98.2084	6.0827	8.29313	5.43607	3.34958	5.2803	1794.42	117.495	14.8081	2044.53	87.3308	129.204	8.28323
TCGA.CV.6936.11A.01R.1915.07	2.71841	26.3469	17.6194	106.454	3.6218	3.13763	16.7184	4.36062	12.2051	2.46567	9.70043	2.51203	723.856	43.6623	3.92943	827.001	34.5743	42.2476	6.70899
TCGA.CV.7416.01A.11R.2081.07	2.75854	169.122	4.50807	295.867	6.87147	2.33053	4.33531	2.58175	1.14232	1.16918	5.19669	1.13238	815.102	64.0671	14.6091	1169.8	35.1547	28.722	7.18789
TCGA.CN.5361.01A.01R.1436.07	3.2684	183.363	21.452	489.833	8.91516	13.5715	131.795	2.70684	2.90497	3.74892	8.81981	2.74639	677.228	65.5901	10.1635	3724.38	67.2254	107.038	8.26177
TCGA.UF.A71D.01A.12R.A34R.07	2.38685	31.4236	9.14215	106.158	2.69116	1.8873	4.86669	7.35565	4.2026	2.29819	1.44218	1.87116	231.003	14.2486	0.915632	617.518	22.5115	27.5131	5.91944
TCGA.CV.7437.11A.01R.2132.07	1.81626	10.256	8.67325	45.7777	2.14955	2.74102	4.78808	13.9312	2.68779	1.9795	1.17185	1.31364	391.074	39.5231	0.80771	549.016	37.2287	22.1926	5.98125
TCGA.CV.A464.01A.11R.A266.07	4.70289	150.805	16.5767	528.599	4.57898	16.1167	147.484	11.592	5.75784	3.88799	4.60594	3.94415	714.884	33.8881	7.08979	1383.57	97.2933	230.69	7.54692
TCGA.CV.A6JD.01A.11R.A31N.07	43.9064	195.154	75.4466	482.384	42.2683	70.0153	518.433	13.925	20.7318	5.95603	6.33932	4.74597	3019.04	106.444	23.8784	1965.03	175.954	180.826	8.59297
TCGA.CQ.7071.01A.12R.A30B.07	7.06782	61.1256	20.9156	287.31	10.5015	40.9404	214.906	6.66567	6.95568	3.45395	5.81712	3.62276	1419.43	67.0481	6.4177	741.291	38.9071	71.6191	7.38754
TCGA.CV.6962.11A.01R.1915.07	1.63397	13.9305	15.6037	68.0548	2.01885	4.48724	27.257	4.74244	4.19395	0.967729	2.67852	0.648714	286.433	20.9991	1.90942	786.95	34.6103	26.0469	6.17788
TCGA.UF.A7J9.01A.12R.A34R.07	3.27678	163.954	15.3434	148.986	19.3628	11.1507	28.2266	5.03689	2.34519	3.10913	18.0483	3.95269	520.451	52.0937	8.25816	540.016	26.6374	50.118	6.49218
TCGA.CQ.6225.01A.11R.1915.07	2.64362	27.1346	1.64061	157.384	0.448092	0.250879	0.989056	0.725281	0.745738	0.176365	0.215672	0.520473	95.8339	3.74985	0.237825	360.848	19.6748	9.06314	5.2443
TCGA.MT.A51X.01A.11R.A266.07	1.86515	75.8682	8.06044	176.216	2.49751	2.89374	39.4092	3.68314	3.4681	1.88198	2.14817	1.49726	242.06	12.2056	2.81178	1232.98	52.2583	55.7506	6.73513
TCGA.CR.6488.01A.12R.2081.07	4.75801	136.283	19.2624	218.782	8.98296	4.30689	21.9707	8.82804	8.26012	5.64074	9.84427	5.00048	932.982	58.0672	9.38531	933.912	32.2202	51.0342	7.10009
TCGA.DQ.7588.01A.11R.2081.07	0.948121	231.904	1.34734	71.6565	1.50264	0.096578	0.850571	0.17869	0.849318	0.668487	0.464939	0.25853	14.0564	1.02753	2.05078	675.911	22.1632	30.411	5.87494
TCGA.BA.6873.01A.11R.1873.07	6.24102	146.214	22.8778	741.738	19.5202	20.0988	768.263	6.80068	11.3376	5.53566	7.29649	2.78527	1267.47	39.5207	18.0449	1690.43	83.764	251.376	8.14899
TCGA.CQ.A4CH.01A.11R.A266.07	2.55725	138.559	5.41739	190.615	11.1324	3.97197	2.69372	3.59238	0.338507	0.863952	4.22211	0.510838	229.124	9.15087	9.79089	633.637	23.7037	67.7186	6.21551
TCGA.CN.6020.01A.11R.1686.07	5.21181	75.6688	19.573	271.984	7.72387	44.7812	30.1358	7.17626	2.21721	5.91622	3.6993	2.50209	769.063	35.2019	5.59895	1062.87	61.1791	67.9129	7.10528
TCGA.HD.7831.01A.11R.2132.07	1.06571	203.984	3.68225	110.407	11.9599	1.99742	27.1343	4.48758	1.40832	2.78981	17.0403	1.39019	574.506	41.7771	17.9414	909.839	25.6607	11.3237	6.77288
TCGA.CR.7364.01A.11R.2016.07	5.70972	106.063	9.33097	167.02	6.7776	16.4711	30.0967	14.8501	2.60955	3.5829	2.45327	4.50879	541.642	52.5917	3.62483	545.13	27.7584	141.644	6.54592
TCGA.CN.A63W.01A.11R.A30B.07	11.67	63.7369	16.1644	241.123	2.44303	10.3135	56.5983	1.82179	5.42474	1.88612	1.59581	2.38324	675.67	10.5039	1.38925	1119.78	45.2305	269.334	7.13902
TCGA.D6.A6EK.01A.11R.A31N.07	10.8353	24.0668	39.3237	148.514	4.3025	22.9849	24.3092	22.9426	7.68584	7.54081	4.50601	5.04227	906.29	26.8229	2.07595	941.366	73.5105	135.441	7.06343
TCGA.BA.5557.01A.01R.1514.07	3.81169	113.264	24.4183	114.556	13.9923	8.1833	35.7418	4.17575	8.25253	3.04566	6.57336	2.35749	794.251	58.19	9.83286	784.405	26.1968	70.7093	6.8538
TCGA.BA.6869.01A.11R.1873.07	5.06888	46.8902	21.343	80.1622	3.75739	8.53689	17.7048	13.2538	5.08182	2.28169	1.43387	2.11781	711.865	14.8898	1.28201	1088.11	51.6754	46.4855	6.88124
TCGA.CR.7385.01A.11R.2016.07	9.80734	29.4504	57.8667	289.244	13.0341	73.2855	124.091	38.1338	27.4297	13.3428	9.17348	10.0254	1087.14	74.867	7.5942	910.579	112.191	192.803	7.41882
TCGA.CR.6472.01A.11R.1873.07	3.54731	65.1977	25.8312	46.7094	2.40605	23.9301	93.6158	15.094	5.19849	3.19348	2.42352	3.07534	227.944	17.7786	2.12336	329.37	36.0481	56.3559	5.73673
TCGA.UF.A7JH.01A.21R.A34R.07	14.2738	82.9384	26.9996	223.679	3.7546	20.6005	115.728	7.22141	8.12392	2.30192	5.97202	2.61138	1082.78	65.9728	3.87228	1079.59	59.2092	64.4336	7.31694
TCGA.BA.4077.01B.01R.1436.07	11.5798	209.021	56.8134	539.507	22.9154	366.505	397.899	11.9748	19.6882	7.13908	6.61227	5.30357	3220.79	119.615	13.4962	1813.6	212.155	175.867	8.64596
TCGA.CV.7411.01A.11R.2081.07	0.873035	32.4399	5.61914	104.375	3.35723	2.27824	21.287	4.54127	3.23037	1.19795	0.966639	1.00408	162.894	11.6377	2.20417	596.513	15.7495	38.3857	5.80815
TCGA.MT.A67A.01A.11R.A30B.07	6.28127	30.8994	37.3682	91.521	4.7547	7.22891	53.4951	5.07534	8.54884	3.17196	1.1985	1.76924	236.884	8.75091	1.70874	593.893	55.6124	83.8012	6.09682
TCGA.D6.6826.01A.11R.1915.07	4.96014	116.109	18.0133	250.494	8.35926	13.7441	53.2387	9.39009	10.0676	5.13897	25.382	3.96336	1224.51	89.179	15.5091	1171.85	46.1028	125.563	7.47012
TCGA.CR.7404.01A.11R.2132.07	16.0637	64.114	73.1339	352.957	26.7854	65.7363	304.005	47.0294	24.4018	14.5973	16.8129	11.6762	1083.51	83.1696	11.2533	1313.45	74.1971	198.465	7.71476
TCGA.HD.A6HZ.11A.11R.A31N.07	1.70356	13.8429	8.35199	14.5139	1.02088	0.243904	0.606953	1.69228	0.696403	0.498798	4.38414	0.11871	326.267	7.62001	0.856061	612.212	25.8321	11.0947	5.84068
TCGA.D6.A6EM.01A.21R.A31N.07	59.2963	184.091	122.713	318.202	11.5653	146.7	104.961	26.2667	19.686	9.4632	16.7837	5.24874	5200.06	71.611	15.6311	1651.15	249.635	158.785	8.8614
TCGA.CV.6956.11A.01R.2016.07	2.35807	12.8063	21.1787	99.5741	14.9181	3.10119	11.2936	2.36215	2.93286	4.48272	1.07491	0.586579	585.739	21.8816	1.20345	795.727	42.5499	27.3948	6.51934
TCGA.BA.6871.01A.11R.1873.07	13.7451	228.885	53.0885	138.947	8.185	20.4842	46.4279	14.4354	15.7734	7.20049	6.91758	4.94695	627.11	24.5295	6.6235	900.904	97.9706	363.53	7.16307
TCGA.CR.7371.01A.11R.2016.07	8.69889	129.314	43.206	206.011	7.3231	22.6487	96.3042	30.5231	18.5163	11.37	9.24694	9.16231	796.81	55.4474	10.4098	828.65	51.0572	108.131	7.08441
TCGA.CV.5432.01A.02R.1686.07	3.13509	61.534	10.3483	129.98	0.992934	8.63949	34.2742	8.34229	5.56003	2.29033	2.83413	2.07131	260.283	12.7219	1.72473	431.541	36.2955	35.8861	5.86412
TCGA.CN.5360.01A.01R.1436.07	16.5007	65.1202	66.5492	561.074	28.0174	50.6477	500.681	46.681	38.0656	17.9407	21.7448	15.294	1758.32	152.613	22.5385	1382.11	65.9563	178.267	8.11436
TCGA.CQ.A4C6.01A.11R.A24Z.07	16.7124	108.226	18.6404	583.95	43.7162	78.5636	348.775	8.69331	6.53523	5.23402	7.73054	4.50695	1728.57	40.8191	44.1087	1759.96	106.219	103.194	8.12187
TCGA.MT.A7BN.01A.12R.A34R.07	19.7961	93.5713	61.2802	61.7677	2.50717	9.41379	56.3109	14.4673	10.071	4.45718	3.9541	3.10277	1830.58	65.7681	4.60863	801.403	57.7411	166.063	7.50376
TCGA.CN.A641.01A.11R.A30B.07	1.68423	15.5449	2.19124	45.0258	1.71517	1.99209	7.58683	3.15419	0.797555	1.10045	1.34368	0.549672	236.71	12.0473	1.14098	461.916	16.0996	13.319	5.51643
TCGA.DQ.5629.01A.01R.1873.07	0.992495	157.426	5.26041	176.476	5.10845	3.41875	4.63725	5.3487	1.35346	0.848239	1.62797	1.37275	101.651	4.37861	1.94105	742.264	32.5156	44.2945	6.16425
TCGA.BA.A6DJ.01A.11R.A30B.07	14.5647	116.806	42.2181	345.141	36.7489	45.4305	199.201	7.21973	14.066	6.23514	3.40685	5.37835	2226.21	109.469	13.2794	1417.08	101.663	164.091	8.07925
TCGA.CV.6938.01A.11R.1915.07	45.5768	141.512	98.0005	902.414	76.4562	343.332	635.15	13.2657	39.2774	14.0907	15.6537	8.70078	3153.39	130.4	25.7982	1688.81	151.594	335.042	8.76274
TCGA.CR.7395.01A.11R.2016.07	17.4071	106.133	70.6867	471.142	36.3321	77.9583	677.885	26.6313	26.7719	13.938	12.1988	8.28209	1310.08	121.504	27.7454	1378.34	103.574	169.202	8.01489
TCGA.CV.7423.01A.11R.2081.07	0.538917	141.814	1.01415	200.353	3.06148	1.85181	8.10532	0.530925	0.824	0.569381	1.24548	0.36871	101.651	5.47557	4.17826	726.075	30.4613	97.0743	6.20206
TCGA.P3.A5QE.01A.11R.A28V.07	19.4307	55.252	78.8323	469.027	23.8396	212.848	199.761	40.1755	50.87	14.6967	3.46565	16.624	1722.36	155.591	10.2743	969.859	80.5121	229.53	7.91785
TCGA.QK.A8Z8.01A.11R.A39I.07	2.73013	29.4336	13.7714	257.093	2.57471	10.6772	4.48357	4.70582	2.63937	1.81276	1.39703	1.15406	1978.31	118.758	2.08335	1011.17	52.081	134.823	7.65571
TCGA.CV.A465.01A.11R.A266.07	0.535242	29.9145	1.12865	126.328	1.25874	2.86394	13.1719	1.19749	0.667905	0.573983	0.500753	0.268544	107.593	6.55081	1.67329	570.513	34.398	38.5613	5.70305
TCGA.QK.A8Z9.01B.11R.A39I.07	6.29372	122.6	28.8884	486.701	7.14512	11.8474	164.258	10.3196	11.6209	5.39154	10.8756	7.68834	1287.33	93.6805	14.5326	1902.53	58.1264	70.406	7.90027
TCGA.IQ.7630.01A.11R.2081.07	8.9533	96.5503	13.1521	456.523	10.1155	8.01336	17.522	3.81562	5.86548	2.67815	7.14996	3.1882	592.306	30.7933	6.21793	1458.2	84.2267	64.5562	7.31682
TCGA.CN.4738.01A.02R.1514.07	14.747	65.7004	38.9029	374.694	10.8955	36.4689	152.103	17.9706	22.377	8.375	9.54563	7.94551	1387.15	58.3581	8.75889	1294.42	108.597	93.5776	7.68751
TCGA.CQ.5331.01A.02R.1873.07	31.0861	66.7116	61.0073	877.18	25.0368	198.093	1385.98	14.6837	23.08	12.9857	13.5955	9.12792	3047.21	183.944	15.1564	1827.91	132.749	237.302	8.82493
TCGA.CV.7418.01A.11R.2081.07	14.7233	167.102	40.9802	2017.45	5.39752	33.7985	99.6162	8.64445	15.0576	4.86809	2.89414	6.23746	502.061	43.2503	4.27654	745.159	40.3066	98.0648	7.74068
TCGA.CV.7425.11A.01R.2081.07	6.32089	15.8809	29.4242	244.006	9.18049	29.7715	262.585	17.614	12.4719	5.04749	2.58655	2.86245	1026.42	62.9971	5.60426	906.025	55.0785	78.755	7.26712
TCGA.H7.A76A.01A.51R.A34R.07	17.2398	57.4119	155.699	148.709	6.26496	137.95	237.606	59.5113	18.7941	9.7036	17.2655	11.0842	2741.25	146.3	8.53094	1070.15	119.885	348.917	8.20519
TCGA.D6.A6EP.01A.11R.A31N.07	12.3722	152.057	25.8209	33.9369	0.607961	0.829693	4.3043	9.49603	3.26449	1.47254	9.29066	0.341693	748.549	16.6052	0.381343	679.62	34.4817	59.4185	6.63811
TCGA.BA.A6DG.01A.21R.A30B.07	4.01772	149.639	16.8836	66.7415	27.1216	2.4097	16.0551	4.57787	8.05093	3.51828	7.15172	3.02944	468.206	27.8233	10.6502	896.432	23.1724	69.4184	6.64778
TCGA.UF.A7JT.01A.11R.A34R.07	80.8643	91.7282	212.103	600.744	46.6765	366.468	382.833	26.9903	48.1038	16.0892	18.9294	9.54573	3040.45	53.1913	32.7109	1850.99	178.862	372.803	8.68924
TCGA.CN.A6V6.01A.12R.A34R.07	38.591	36.3232	89.7148	555.686	21.3591	319.541	412.48	49.029	68.6115	28.4687	11.5164	14.2927	1405.94	65.8229	6.81811	1437.08	142.518	265.99	8.10904
TCGA.CR.6473.01A.11R.1873.07	6.8752	119.238	15.6755	183.437	8.18741	430.849	44.1843	10.575	6.62095	6.7884	1.77183	3.89454	304.707	9.55196	2.11353	733.89	63.0943	48.3555	6.79572
TCGA.CQ.7069.01A.11R.2403.07	2.83682	253.525	4.85163	175.216	8.14694	7.32629	14.8634	1.78734	2.60753	2.88858	1.04527	0.77785	264.307	12.8645	13.8529	1270.22	29.1048	705.376	7.26658
TCGA.CQ.6219.01A.11R.1915.07	23.8224	77.5125	110.504	996.75	23.8343	75.8647	619.261	16.599	28.4966	17.2875	13.208	11.7785	3154.89	169.591	11.4379	2099.53	184.509	333.853	8.79021
TCGA.IQ.A6SH.01A.12R.A34R.07	21.1467	101.965	38.2946	469.062	5.29946	70.6424	50.882	7.07844	7.08928	5.2796	3.89182	2.64221	1378.93	18.3615	4.9059	1851	63.2877	321.506	7.94032
TCGA.IQ.7631.01A.11R.2081.07	0.444882	101.578	1.99935	39.4751	0.84807	0.364801	3.34928	0.602642	0.771627	0.157816	8.18364	0.111604	101.85	4.367	1.32938	481.273	47.3241	12.8133	5.48622
TCGA.CR.7398.01A.11R.2016.07	6.5496	129.935	8.36596	182.642	3.47224	15.0272	10.3277	10.2795	3.24985	2.46199	7.39925	1.80042	536.581	34.1979	8.7875	485.441	22.307	31.6997	6.38133
TCGA.UF.A71E.01A.31R.A34R.07	2.23347	78.3999	4.59628	151.174	10.6921	1.35661	0.715023	2.68931	0.991286	0.385665	1.29952	0.290522	115.493	7.14374	1.8973	412.29	21.8621	9.94797	5.51563
TCGA.UF.A719.01A.12R.A34R.07	4.94703	49.4494	10.835	369.717	5.91862	3.31373	1.51686	1.58436	2.58761	3.87334	2.02696	1.15146	164.343	8.28748	3.62458	722.007	86.634	90.6074	6.41168
TCGA.CN.6023.01A.11R.1686.07	37.9655	63.9825	155.132	377.189	56.8278	38.7822	336.943	46.5601	67.4669	18.6343	18.8667	9.88336	1315.17	121.567	16.1316	1442.08	78.8348	366.004	7.98743
TCGA.D6.A6EO.01A.11R.A31N.07	2.65024	24.6749	7.66042	462.532	1.60943	8.31257	10.8181	2.89157	1.69806	1.79804	1.97533	0.814095	140.487	5.83015	2.37624	844.61	19.3862	132.857	6.53828
TCGA.KU.A6H8.01A.21R.A34R.07	8.50344	23.6238	46.7021	107.065	3.3948	3.7858	31.484	8.48544	21.4109	7.70358	5.91976	3.47816	468.578	27.1515	1.96559	654.917	38.3707	123.735	6.4615
TCGA.CN.6010.01A.11R.1686.07	4.61814	138.208	19.8785	159.141	31.625	13.5244	55.5085	29.5809	9.22357	4.91466	6.28939	2.03775	597.384	31.5523	6.31378	692.31	38.5576	60.5461	6.72278
TCGA.BA.A8YP.01A.11R.A39I.07	5.08289	128.602	2.43119	195.02	2.96965	6.06456	19.4685	8.00713	1.0217	2.01041	7.36415	1.77892	434.296	30.6939	3.46021	541.561	22.4495	41.4943	6.33566
TCGA.CV.6936.01A.11R.1915.07	13.0077	103.056	43.6948	439.696	4.6873	113.825	135.116	13.0045	19.9428	5.30399	4.26443	5.05505	1465.15	30.4116	3.82802	1376.23	80.9991	94.3429	7.7783
TCGA.D6.A4ZB.01A.11R.A24Z.07	4.48897	78.4653	8.50308	135.93	2.75122	3.89605	10.0702	19.6797	4.74018	2.93663	1.86301	2.38019	218.891	9.55323	1.9445	1131.6	41.2229	32.5801	6.57112
TCGA.QK.A6IG.01A.11R.A31N.07	20.0386	77.4745	42.264	302.096	28.6248	23.487	58.5802	8.41401	13.1546	6.71205	6.10175	4.31083	711.114	13.9911	18.4426	1219.04	52.632	432.129	7.39927
TCGA.UF.A7JJ.01A.11R.A34R.07	15.9598	81.2381	46.1414	591.89	6.19998	22.6075	84.734	44.8515	26.3183	12.412	7.65824	9.71416	1638.75	114.27	10.4397	1394.45	69.5666	171.142	7.91633
TCGA.RS.A6TO.01A.32R.A34R.07	15.0387	75.7248	51.166	365.691	16.3232	159.886	203.627	4.21481	13.2464	4.15219	3.09852	5.41504	1258.61	50.9325	19.4746	1627.15	73.2304	242.642	7.86268
TCGA.CR.7372.01A.11R.2016.07	2.23505	89.4195	7.30513	155.772	2.34557	4.13298	11.6405	8.21781	3.28922	3.15523	4.63013	1.632	315.961	19.5711	3.58431	634.939	23.4658	25.1683	6.19253
TCGA.D6.6827.01A.11R.1915.07	1.45843	57.7807	8.07709	105.621	2.6973	10.4974	11.3864	4.65365	4.24151	1.19896	6.50572	1.40248	585.841	43.2253	2.22482	347.88	24.3533	31.5243	6.11844
TCGA.CN.5366.01A.01R.1436.07	10.5669	253.894	39.7581	377.478	14.664	20.0191	348.986	6.27724	15.2925	5.12366	9.67251	3.01191	779.535	54.6176	21.0258	1829.68	49.3575	143.01	7.78934
TCGA.CQ.6223.01A.11R.1915.07	2.70173	24.8655	8.45201	309.05	8.23083	23.2331	83.2966	5.35374	3.9706	4.21435	1.74817	1.97519	243.045	10.3357	3.55761	1337.13	61.4679	52.3181	6.92346
TCGA.F7.7848.01A.11R.2132.07	9.57973	54.0478	39.1913	114.121	3.34705	5.56807	22.7137	34.8536	17.3974	6.92964	10.5214	6.93415	609.447	39.8318	4.50641	534.906	35.823	125.136	6.5399
TCGA.CV.A6JM.01A.11R.A31N.07	6.98816	40.1052	8.1307	48.5023	1.18664	1.40587	7.6882	5.35048	1.10188	0.646683	2.62113	1.08614	318.554	3.89562	0.858826	1106.22	32.7899	63.559	6.51893
TCGA.CN.5359.01A.01R.1436.07	17.7145	146.281	48.5937	401.068	11.6092	23.5014	188.441	33.3662	31.7595	13.5654	25.2861	12.6175	1719.58	147.697	14.9195	1118.07	72.7478	193.192	7.87311
TCGA.P3.A5QA.01A.11R.A28V.07	2.63244	343.695	5.84124	277.674	90.7829	4.11913	26.1549	1.04688	2.23405	0.763702	10.1174	1.05418	74.7105	10.4096	25.6211	481.208	20.7116	48.3735	6.309
TCGA.F7.A50I.01A.11R.A28V.07	4.91373	86.4297	21.7888	254.339	23.6088	73.2961	255.835	4.54487	12.4492	2.91835	1.10942	3.61164	448.523	19.814	8.61418	1378.13	43.7193	59.146	7.23031
TCGA.T2.A6WX.01A.12R.A34R.07	75.6747	113.598	359.872	757.532	46.8506	500.052	642.549	56.2265	91.406	17.9715	12.2637	14.0595	2512.46	83.4059	31.9462	1504.3	207.731	383.271	8.68556
TCGA.CR.7402.01A.11R.2016.07	6.9951	52.8199	24.1412	73.6745	3.27524	6.62322	20.7564	45.9852	7.64847	6.07106	5.29706	4.73761	6372.56	466.529	6.00722	845.53	34.5854	54.1819	8.80259
TCGA.CR.7389.01A.11R.2016.07	4.0754	77.6243	6.34019	256.081	3.58778	3.25216	16.4151	42.6603	2.5891	4.02592	10.0074	2.11615	950.588	51.6381	6.96785	1967.37	31.1406	16.0424	7.58351
TCGA.BA.6868.01B.12R.1915.07	2.20232	181.092	7.10347	345.17	1.18564	2.44406	9.84142	1.41314	1.87641	0.716629	0.793741	0.588827	76.8758	5.90633	0.898671	1235.92	8.69795	52.7708	6.74857
TCGA.QK.A6IH.01A.11R.A31N.07	2.91959	137.345	7.4148	47.1389	0.865834	1.405	4.59842	1.28267	1.94095	1.26361	2.7653	0.663131	159.729	5.42196	1.42748	878.284	36.1453	114.989	6.28705
TCGA.CN.6011.01A.11R.1686.07	20.942	71.1868	39.1421	454.658	40.8518	12.822	20.935	4.77428	8.11416	2.36467	7.98163	2.19482	333.591	14.016	25.1365	2096.88	59.2518	467.419	7.67645
TCGA.CR.6474.01A.11R.1873.07	4.38893	375.136	16.9481	268.136	13.602	9.09948	258.59	11.6794	5.48641	6.73259	9.04663	4.9652	411.747	22.2559	13.2476	1187.35	31.6641	73.706	7.24147
TCGA.CV.6939.01A.11R.1915.07	13.8778	81.5249	50.8921	279.215	27.5745	48.9319	100.422	25.2021	27.6682	9.31984	7.72868	11.9027	2261.18	209.304	8.3762	1365.22	121.748	160.822	8.06217
TCGA.D6.8568.01A.11R.2403.07	4.59894	206.409	11.447	125.811	9.42151	11.5702	85.7388	8.58751	4.46246	3.0692	5.33903	1.91692	589.053	29.6691	12.1596	1351.33	71.2958	331.911	7.31378
TCGA.HD.A634.01A.11R.A28V.07	1.83499	48.6126	2.48471	36.7399	0.994555	1.22831	0.146187	0.681791	0.70543	0.191296	1.02778	0.236741	70.7109	4.44094	0.338733	104.453	22.654	1.69546	4.05493
TCGA.CV.6948.01A.11R.1915.07	9.07597	44.1787	41.3295	182.775	5.77863	12.3495	180.839	7.5254	7.29289	2.76291	6.13221	4.7724	733.363	43.6671	4.11098	879.472	73.3764	97.8892	7.02033
TCGA.QK.A64Z.01A.11R.A30B.07	5.03881	127.837	15.678	479.065	9.15013	16.7849	109.306	2.00298	5.3661	1.87331	3.0017	1.84363	171.511	6.40685	6.85223	1850.86	75.5529	78.45	7.36466
TCGA.CQ.6228.01A.11R.1915.07	1.34264	69.8706	2.28193	136.856	2.42377	1.2079	6.32935	5.74239	1.24952	0.391912	1.03839	1.19457	315.745	23.3537	1.27228	507.616	32.4469	64.4048	6.02824
TCGA.QK.A8Z7.01A.11R.A39I.07	5.92146	72.8192	5.74704	73.2515	0.673262	2.61709	32.7046	8.01426	2.43545	0.901548	2.23594	1.28438	257.79	19.4389	1.43676	439.148	17.7831	10.7139	5.72931
TCGA.CN.A497.01A.11R.A24H.07	12.4342	113.815	15.4476	145.813	7.787	11.0283	59.8953	19.731	4.96152	5.63254	5.00866	5.80886	864.696	45.7183	5.82028	545.906	36.0961	52.6354	6.76541
TCGA.F7.A50G.01A.11R.A266.07	6.79465	53.0715	34.9449	378.811	44.9417	65.6602	239.228	9.22575	14.705	10.7755	5.98912	4.05074	1016.44	74.4994	22.0272	1453.84	58.4682	122.305	7.65017
TCGA.IQ.A61I.01A.11R.A30B.07	14.5791	40.4844	50.4318	316.858	8.81745	75.6155	44.7272	15.464	10.4391	6.47496	4.50703	5.69459	2294.81	98.0993	2.79834	907.72	102.172	163.24	7.85346
TCGA.CR.7373.01A.11R.2016.07	32.4366	199.714	63.3595	996.721	37.7086	106.553	156.227	18.6364	17.7223	15.1578	16.5243	6.56747	1407.62	43.5062	53.0248	1564.14	144.437	621.964	8.25582
TCGA.CN.A63T.01A.11R.A28V.07	17.9355	40.4705	44.3564	265.451	7.20431	82.1071	235.471	15.6245	10.4265	8.75021	7.73196	5.10943	1170.56	49.8996	4.48928	1016.03	82.5078	243.661	7.52173
TCGA.CN.6019.01A.11R.1686.07	4.69653	135.427	52.2422	144.182	7.48951	5.42259	63.1765	25.1948	16.6491	3.02962	14.7165	8.16265	2019.32	152.571	11.0646	1025.57	61.4513	141.863	7.75646
TCGA.CR.7386.01A.11R.2016.07	16.83	90.7078	48.9142	834.154	9.78307	51.4863	278.072	22.6298	15.6166	7.45806	8.95902	9.76615	2551.86	175.786	18.246	1517.13	94.38	197.164	8.36849
TCGA.HD.8635.11A.01R.2403.07	3.32751	12.2047	35.9231	255.241	16.9526	7.79582	52.1827	6.11924	14.2881	12.3864	2.61303	2.441	359.958	16.1147	2.83392	906.99	52.0924	70.1586	6.66741
TCGA.HD.A6HZ.01A.12R.A31N.07	8.99871	125.729	24.5423	264.965	12.9674	159.138	295.612	24.6701	9.02078	11.5002	15.9715	4.91851	1178.19	70.3948	13.9766	991.557	76.9561	89.6746	7.55236
TCGA.CN.4725.01A.01R.1436.07	1.06178	110.906	2.00403	90.3764	3.53776	4.49869	8.7567	1.62062	0.980938	1.10344	1.65458	0.450188	236.744	15.0426	7.05332	563.428	23.8497	43.1324	5.95446
TCGA.WA.A7H4.01A.21R.A34R.07	2.16496	126.392	7.97938	108.629	5.0715	2.59003	14.642	7.08834	1.89809	3.62285	6.97657	3.35108	492.365	47.5934	6.07119	925.191	42.542	138.72	6.75406
TCGA.CV.7103.11A.01R.2016.07	1.84101	15.623	13.8983	102.094	7.22349	1.96956	11.1207	7.20348	7.53545	2.70806	1.9863	1.87188	492.007	35.2194	2.46312	593.75	21.8716	38.3294	6.2381
TCGA.CV.5441.01A.01R.1514.07	7.2552	88.145	24.4039	116.788	10.7246	4.99482	29.8537	7.63338	6.37767	3.38874	3.92186	2.10867	282.723	23.1721	4.1869	1035.35	45.151	65.0624	6.61245
TCGA.CR.7367.01A.11R.2016.07	5.27003	84.9435	15.294	276.36	5.94429	7.226	85.8439	20.7553	13.6615	5.76046	12.6994	3.27588	506.886	31.6034	9.24046	509.398	25.3564	58.0025	6.54219
TCGA.CR.5249.01A.01R.1514.07	10.8771	67.8064	71.4872	170.198	20.0245	48.2433	85.6211	74.6815	28.4482	10.8252	8.0563	11.3086	1075.96	81.9929	8.49901	1202.75	73.1145	136.271	7.46768
TCGA.F7.A620.01A.11R.A28V.07	27.5772	75.5091	83.3957	584.276	31.0602	238.389	711.428	12.547	18.1393	10.722	9.09331	6.29639	3328.55	105.482	23.7991	1822.53	173.52	319.242	8.71835
TCGA.CV.7090.01A.11R.2016.07	25.1764	294.865	33.2317	640.63	10.337	37.387	251.127	9.33932	10.5657	7.24294	15.069	4.04455	1462.13	73.478	17.6426	1940.76	56.3733	363.735	8.18904
TCGA.CV.7437.01A.21R.2132.07	2.91924	136.472	6.11815	139.903	3.81285	19.7975	11.5821	3.2843	0.880776	0.867296	1.75937	0.894445	414.141	46.6098	2.64916	848.021	31.4962	11.3051	6.54648
TCGA.BA.5151.01A.01R.1436.07	4.06624	85.1582	7.62815	363.023	9.54912	18.1173	27.7747	7.22254	5.20005	3.97006	8.68393	2.78858	880.094	47.6182	7.97472	956.434	25.2173	31.1964	7.113
TCGA.CV.7178.11A.01R.2016.07	1.79339	33.2187	10.3022	53.1737	1.2937	0.967646	5.45514	4.00473	10.4428	3.08451	2.56853	0.299929	613.497	31.2042	1.12358	817.805	63.2318	69.8036	6.58101
TCGA.CV.A461.01A.41R.A266.07	45.1754	47.458	158.76	854.969	11.764	76.9698	357.553	33.6482	61.2436	23.7712	11.1175	19.4117	5002.43	276.013	12.9147	1810.58	174.026	462.459	9.03469
TCGA.BA.5559.01A.01R.1514.07	63.7144	55.4281	170.105	839.019	31.4698	160.256	1000.32	62.578	106.653	47.5419	37.2187	25.3549	3265.99	294.464	21.6009	1415.06	114.425	414.019	8.81827
TCGA.CV.7416.11A.01R.2081.07	0.861208	15.7031	3.23704	34.1319	3.94009	1.49308	1.79299	0.528859	1.36397	1.57115	0.38545	0.187238	251.109	22.7015	0.612058	369.845	20.1212	5.91819	5.35266
TCGA.CV.7421.01A.11R.2081.07	4.72271	114.087	10.0498	102.203	6.80233	11.7896	7.06052	1.78583	2.18012	1.40136	4.82472	0.8873	374.238	11.6057	5.0119	574.29	29.067	164.668	6.30852
TCGA.CN.4729.01A.01R.1436.07	4.19149	115.979	7.478	114.042	6.74003	9.57128	11.9424	9.08455	2.53972	3.45793	2.32982	2.77335	396.395	27.0431	3.33484	918.883	31.5146	18.3492	6.54916
TCGA.BB.4217.01A.11R.2081.07	9.01674	63.4945	38.7949	120.246	6.01292	13.2557	27.7457	99.9952	14.2513	5.93417	5.03426	13.3076	1022.94	99.7181	5.09056	1294.78	52.7331	96.3384	7.37537
TCGA.CV.6961.11A.01R.1915.07	0.381648	10.6365	3.06652	37.8865	5.3352	0.849433	3.68908	0.620381	2.2065	0.399706	0.444115	0.247331	294.449	20.7729	1.78769	381.241	15.9191	7.1352	5.45042
TCGA.CR.5248.01A.01R.2016.07	72.2445	17.2766	790.275	224.805	10.9543	23.7141	644.712	94.9109	46.8084	36.9577	17.7398	24.1077	1428.32	82.634	8.86982	1080.41	86.1937	1272.4	8.37198
TCGA.CV.7432.11A.01R.2132.07	0.73901	37.0624	10.4668	66.0782	1.71976	1.42062	12.1523	4.23017	6.74054	1.9359	2.82925	0.70353	1948.4	58.1422	0.661107	904.846	63.0333	43.8907	7.45809
TCGA.CR.7394.01A.11R.2016.07	29.4875	52.7513	88.799	513.568	16.434	133.8	666.123	52.377	70.533	23.5134	20.0587	14.1455	1755.04	97.3311	18.1368	1389.29	68.5589	301.301	8.20491
TCGA.F7.A61V.01A.11R.A28V.07	3.33564	45.4974	9.14392	107.346	14.2962	4.01331	22.586	4.57096	4.75961	2.84421	1.96489	2.22423	185.647	12.0101	2.66957	734.854	41.6316	31.3606	6.0954
TCGA.CN.5369.01A.01R.1436.07	12.4559	122.987	54.5482	552.112	34.1697	178.954	417.01	20.2563	20.0458	12.6872	12.8725	7.05002	1836.68	98.059	17.9047	1405.25	105.129	257.152	8.16472
TCGA.CN.6988.01A.11R.1915.07	0.446696	20.6056	2.35846	121.619	2.53062	1.14314	3.06592	1.89908	1.35811	0.696523	1.01501	0.387896	168.504	8.04954	1.37642	575.143	29.8929	6.21574	5.71624
TCGA.BA.A6DE.01A.22R.A31N.07	9.04698	38.4831	10.8031	670.777	6.12601	14.4431	44.7431	2.16959	3.95491	1.85302	1.75491	1.18452	182.763	8.9158	4.12456	1218.2	64.5722	100.016	7.0492
TCGA.D6.8569.01A.11R.2403.07	9.26475	141.146	13.5469	579.433	9.76825	66.5863	60.1348	5.96367	5.41867	4.12318	6.75306	3.495	756.264	21.497	9.22632	1406.37	175.083	70.397	7.53764
TCGA.CR.7401.01A.11R.2016.07	2.18985	71.6586	8.21779	267.76	3.33355	6.66962	37.993	7.07541	3.03515	2.94287	6.34894	2.02446	392.222	20.4045	6.60259	1095.95	43.372	94.6274	6.84718
TCGA.CV.7177.01A.11R.2016.07	1.37431	101.191	3.74321	103.095	1.50515	1.75299	6.51441	5.29535	1.76568	1.64053	6.88908	0.976822	622.055	39.2583	6.36345	462.888	41.3641	14.0428	6.30349
TCGA.CV.7238.01A.11R.2016.07	9.56099	164.742	52.7064	413.829	7.56685	19.2791	103.486	17.2892	19.7236	6.90124	5.60652	6.08957	489.281	24.1043	6.09094	1400.27	78.7148	416.148	7.49247
TCGA.CV.7247.01A.11R.2016.07	0.958072	135.744	3.30866	129.259	2.824	2.81211	8.14528	0.54851	0.334436	0.513	3.71845	0.244878	199.196	8.18234	2.66287	548.324	40.1874	52.3564	5.98403
TCGA.CQ.7072.01A.21R.A30B.07	3.96731	156.275	3.66828	72.9773	3.12609	0.733797	3.58064	4.29932	0.373138	1.46025	6.35026	2.63216	538.711	37.2622	4.58684	587.544	43.3901	188.7	6.52673
TCGA.CV.A45T.01A.11R.A24H.07	26.3547	65.9605	113.63	449.146	19.7133	89.6211	339.899	49.0053	17.0215	9.50387	10.191	8.55805	993.519	63.1942	16.4782	1535.82	93.4624	420.8	7.90752
TCGA.KU.A6H7.01A.11R.A31N.07	39.9426	78.2962	190.723	364.074	49.1597	758.607	619.951	24.2217	59.2542	22.723	8.87549	8.6828	1727.64	83.8747	6.47007	1270.25	180.793	527.866	8.38596
TCGA.BA.4075.01A.01R.1436.07	0.603306	128.944	3.06736	147.299	15.8413	1.02606	0.797492	0.726439	0.469767	0.869645	2.42419	0.246639	494.911	24.6446	33.8395	828.053	30.2548	53.743	6.61778
TCGA.DQ.5624.01A.01R.1873.07	3.05408	122.297	4.94163	170.566	12.1022	11.0233	24.8559	9.83069	2.1996	5.21008	1.81894	3.36803	349.685	18.6498	7.11135	710.644	38.7238	15.2181	6.39165
TCGA.BA.A6DD.01A.12R.A31N.07	14.65	80.7941	60.4336	323.945	4.44058	65.3197	267.401	25.2439	17.9213	3.95462	5.43449	2.53836	678.646	32.7977	4.98541	1203.56	109.28	238.573	7.44659
TCGA.KU.A66S.01A.21R.A30B.07	3.81395	47.9973	14.76	121.925	3.70757	19.8663	41.3376	5.22347	5.07663	2.95964	5.36607	2.37139	143.779	10.0234	1.93504	661.097	45.4966	41.286	6.03223
TCGA.CV.7254.01A.11R.2016.07	12.1285	152.819	54.7314	216.826	58.2942	23.7378	153.977	35.1577	15.8029	4.83613	19.1132	9.75382	2221.98	140.298	16.2527	1104.47	71.6143	147.335	7.95262
TCGA.CV.5976.01A.11R.1686.07	3.28842	84.3843	4.75051	273.709	4.85205	3.26898	64.5185	2.48075	1.25283	1.47311	2.80047	1.49492	293.319	15.6858	3.09888	1006.95	51.9559	47.2227	6.6962
TCGA.CV.6959.11A.01R.1915.07	4.09713	10.0803	25.916	136.681	10.0133	7.11449	169.655	11.4918	12.3935	4.22096	3.87676	3.26482	771.905	46.0019	2.83397	732.1	28.7572	60.8651	6.82533
TCGA.CR.7374.01A.11R.2016.07	5.42458	96.8988	19.3828	223.763	2.58198	9.19781	20.4578	61.5255	9.56814	8.23765	5.74048	11.8322	373.197	34.1737	2.64342	1014.65	37.0741	62.6711	6.79515
TCGA.CR.5250.01A.01R.1514.07	5.52749	107.227	26.173	147.715	7.97795	12.618	86.4677	58.7233	8.95895	10.7449	3.36201	8.54501	637.514	46.0933	2.83869	861.72	58.0855	145.856	6.95688
TCGA.CV.A6JZ.01A.11R.A31N.07	29.1351	44.1449	118.98	600.086	22.4551	60.8796	937.971	25.7423	70.2613	25.2995	20.7847	9.08674	4149.73	346.338	10.7474	1780.69	212.249	466.752	8.95474
TCGA.CV.6935.01A.11R.1915.07	2.21059	131.301	6.13232	70.0122	5.91464	2.6287	18.3776	5.03275	2.49948	0.994106	2.68383	1.24891	566.389	45.3943	3.19253	529.492	32.0152	19.2611	6.32671
TCGA.CV.6954.01A.11R.1915.07	11.3433	49.4038	11.7461	588.635	4.90684	96.8639	907.329	4.776	5.323	1.60685	5.92549	3.35388	4728.02	206.614	6.68859	2068.61	124.49	55.5083	8.9466
TCGA.CV.6955.11A.01R.2016.07	6.06474	23.8557	41.5534	330.34	17.3448	28.1648	97.7549	12.8525	18.0078	8.81497	4.13391	4.58302	850.082	53.9347	6.63702	1498.6	62.6797	133.535	7.47345
TCGA.CV.5431.01A.01R.1514.07	28.9474	111.386	66.3404	227.142	13.934	48.2552	278.089	51.2744	29.1736	13.0335	6.38956	14.7742	1746.38	173.913	11.4122	954.731	61.2951	267.62	7.83292
TCGA.CQ.7065.01A.11R.2081.07	0.278594	73.5955	0.455286	164.584	1.32122	0.99537	1.6313	0.188693	0.117141	0.112946	0.327312	0.0174722	74.7165	3.69493	2.83495	729.114	35.4073	4.18794	5.92492
TCGA.UF.A7JD.01A.11R.A34R.07	3.72154	125.181	7.68232	105.258	5.97415	2.97363	11.4036	4.66978	2.24015	2.22344	5.09162	1.47409	508.518	24.4721	9.92151	404.46	20.4157	27.7121	6.14454
TCGA.QK.A6IJ.01A.11R.A31N.07	10.2765	52.4889	8.76463	100.588	2.25227	5.75561	23.5988	7.16189	0.916577	2.94582	3.80036	1.34542	2541.51	29.3852	1.29661	1274.67	84.4558	68.1862	7.8729
TCGA.CV.7425.01A.11R.2081.07	6.43898	66.1937	24.7134	452.252	44.2464	14.9131	204.737	9.13101	14.8367	7.20483	3.92266	5.45509	955.938	57.7312	25.2937	1389.34	52.793	176.287	7.60792
TCGA.BB.A5HU.01A.11R.A28V.07	1.96128	96.5657	4.41601	111.034	4.66887	6.55547	53.7145	6.65962	2.45567	1.96131	3.79212	1.84777	345.238	26.5539	6.195	622.042	20.0903	55.7611	6.25163
TCGA.CV.7406.11A.01R.2081.07	1.35899	12.5775	5.04204	46.7118	5.94289	0.998197	2.04828	2.66683	2.67178	1.99534	2.022	0.644983	237.058	10.2086	1.25772	403.971	18.8994	11.4324	5.41411
TCGA.CQ.5324.01A.01R.1686.07	12.1683	87.9253	37.6649	581.311	8.18914	69.024	213.955	7.48732	10.5147	5.53937	4.45846	4.39776	511.556	33.37	4.33065	749.605	88.6485	76.6482	7.1217
TCGA.BB.A5HY.01A.11R.A28V.07	4.64683	123.098	2.85256	122.817	4.40441	4.88524	5.3669	2.70957	1.90428	1.95082	1.84963	1.39649	197.017	9.1576	4.81582	1275.33	34.2724	82.2874	6.70718
TCGA.CV.7434.11A.01R.2132.07	1.86939	49.6385	16.9788	122.314	3.79759	1.48236	27.606	8.29814	6.28824	2.56512	5.85034	1.28964	1559.44	47.3106	2.67108	961.512	59.3484	42.5791	7.34224
TCGA.CV.7424.11A.01R.2081.07	1.42408	17.5679	9.07034	93.5225	3.2325	2.32691	3.01372	1.66197	4.3911	2.20573	2.03959	0.458008	363.606	12.9358	1.08522	639.94	37.3369	27.8604	6.08708
TCGA.CV.A45R.01A.11R.A24H.07	8.68875	64.6287	23.1474	353.424	39.3168	142.583	234.395	7.97258	8.01789	7.26789	5.62033	4.31693	530.468	33.3053	10.3532	1619.91	61.5024	253.55	7.56498
TCGA.P3.A6T4.01A.11R.A34R.07	0.934043	25.6547	5.01543	277.981	6.65069	9.67026	16.197	4.09704	4.73158	1.19011	1.07498	1.57326	190.911	11.3713	2.35643	1490.52	38.2543	20.3619	6.87211
TCGA.CV.6962.01A.11R.1915.07	1.22971	68.3148	5.91067	53.9287	2.94171	0.858657	3.25403	0.992936	1.62215	0.273709	1.55402	1.41542	107.93	6.21233	3.24033	386.216	15.5485	15.2051	5.23234
TCGA.MT.A51W.01A.21R.A266.07	6.64936	90.7464	20.9815	424.735	14.469	60.9128	63.5829	1.49516	7.79946	3.35607	2.86112	1.71134	564.003	19.7991	6.33888	1166.5	55.8741	149.499	7.208
TCGA.CQ.7068.01A.11R.2081.07	86.7151	108.954	191.483	1084.81	103.637	607.926	1392.19	20.9119	61.4087	28.9995	12.5357	15.4456	2891.51	235.754	30.2272	2082.83	234.824	607.835	9.08835
TCGA.4P.AA8J.01A.11R.A39I.07	13.8693	109.222	25.3295	177.107	6.52053	19.2832	43.1278	16.9123	6.06762	5.24359	6.76002	4.26362	1113.01	32.256	8.90898	1257.51	92.9922	181.641	7.43742
TCGA.CV.A45P.01A.11R.A24H.07	2.51862	43.445	6.95661	221.99	4.35423	8.54359	36.9138	2.42186	2.476	1.76892	1.0574	1.20136	147.73	5.41488	3.82748	716.526	23.928	29.6829	6.13015
TCGA.CV.7429.01A.11R.2132.07	11.3337	169.039	44.2091	264.188	12.7085	3.198	14.0479	9.09961	14.0879	4.29299	9.46397	4.72138	527.202	30.238	10.3692	612.603	30.1525	99.4881	6.69924
TCGA.HD.A633.01A.11R.A28V.07	0.650318	137.277	3.5617	31.5284	2.01357	0.807091	3.54818	0.990448	0.591224	0.641304	1.01006	0.714289	157.637	8.21161	2.43013	641.808	49.5966	22.8776	5.88792
TCGA.CV.7242.11A.01R.2016.07	1.37054	12.958	15.5851	64.611	2.96312	2.18078	21.512	4.30102	3.61374	3.12545	3.00572	0.752101	511.47	32.7265	1.6234	582.664	47.773	30.673	6.22122
TCGA.DQ.5631.01A.01R.1873.07	1.46062	154.349	1.15732	133.787	4.92801	2.37812	5.31505	5.91573	0.657577	1.17235	6.16486	0.940093	400.151	26.3482	7.79737	781.597	29.7339	10.6158	6.45072
TCGA.CV.5436.01A.01R.1514.07	7.59786	303.77	18.0894	803.394	3.55743	8.64436	68.5509	7.10256	5.57286	1.92886	2.59443	2.36273	276.079	15.9888	6.02241	1233.85	104.888	172.798	7.40125
TCGA.DQ.5630.01A.01R.1873.07	11.7358	81.4218	113.505	502.943	18.4904	250.776	730.508	13.2778	11.5606	11.9544	5.57962	5.15674	1651.64	85.3311	11.9458	1708.56	134.601	406.447	8.32078
TCGA.CR.6482.01A.11R.1873.07	23.9701	78.1047	72.506	512.154	7.79863	62.7167	423.439	123.094	28.3956	14.0713	25.6108	15.5131	2940.67	177.522	12.151	1780.6	90.5899	119.909	8.49825
TCGA.P3.A6T6.01A.11R.A34R.07	2.41537	11.2647	6.69027	86.4368	1.46183	3.98995	12.5565	2.1295	1.2738	1.02901	1.80296	0.534035	301.929	5.09318	0.634798	1026.81	59.347	20.1066	6.42394
TCGA.DQ.7592.01A.11R.2081.07	12.937	73.7337	28.7231	484.653	3.87633	13.4555	197.25	6.05393	10.9205	3.69521	6.5008	4.64681	396.744	30.3459	6.41657	1494.15	108.08	161.905	7.40187
TCGA.BA.A4II.01A.11R.A266.07	5.50958	54.4399	15.0876	148.802	3.07004	13.5759	53.0273	10.6043	4.81216	5.01925	2.92483	2.49747	382.874	31.4768	4.3156	971.046	38.6615	178.473	6.74163
TCGA.HL.7533.01A.11R.2232.07	23.2599	114.26	111.601	598.341	124.379	88.5435	499.039	14.95	28.56	9.5692	3.79082	9.38201	2272.38	115.264	646.275	1297.72	135.906	250.854	8.46127
TCGA.CV.7255.01A.11R.2016.07	0.329629	181.145	1.9303	273.603	5.00648	0.772267	3.99813	0.654894	0.38115	0.645906	0.472101	0.206728	80.8232	3.38714	16.4341	766.217	29.1068	110.65	6.35732
TCGA.CR.5243.01A.01R.1514.07	9.15279	60.7078	50.7998	293.445	11.1608	16.9728	91.2012	48.0499	23.3815	11.237	5.03174	8.12295	441.295	20.6564	4.93723	1068.43	58.9913	174.914	7.05799
TCGA.P3.A6T5.01A.11R.A34R.07	2.44351	73.1521	7.08022	137.689	7.52889	7.24323	6.2431	3.26775	2.30261	2.24824	2.29897	1.1738	280.396	18.5861	7.90482	815.282	56.6469	49.002	6.36193
TCGA.CV.7261.11A.01R.2016.07	0.746971	8.18253	3.61521	35.4499	1.15411	0.605781	0.608817	1.77464	2.37977	1.75875	1.38872	0.245044	195.525	11.8572	0.556858	529.37	18.384	13.6458	5.52225
TCGA.CV.6952.01A.11R.1915.07	7.07794	89.0583	17.1014	741.707	20.3309	33.4823	186.043	6.71608	7.56125	3.24018	3.61046	2.44674	296.076	12.4754	24.8341	1462.86	99.8633	247.166	7.50146
TCGA.D6.A6ES.01A.12R.A31N.07	0.751142	38.1816	6.30506	15.4795	0.342891	0.8959	0.609287	2.62701	0.775231	0.955093	1.95294	0.865078	192.038	5.88205	0.0220593	371.276	24.5225	24.6014	5.25651
TCGA.CV.7435.01A.11R.2132.07	15.5601	126.998	11.1371	591.727	7.57528	6.53418	67.0459	13.2337	5.66474	5.01467	14.8523	4.65448	976.088	55.2563	12.6492	1010.21	42.7483	258.961	7.48557
TCGA.CV.7446.01A.11R.2232.07	5.10317	45.5326	13.4464	633.922	6.90697	11.6715	81.2135	3.50817	11.5322	3.60917	2.13712	7.06079	244.197	17.3168	4.27026	1446.02	27.1767	32.1244	7.17256
TCGA.BA.6870.01A.11R.1873.07	2.41751	160.912	9.33815	57.2604	1.78934	3.53561	1.42987	21.2762	1.88925	1.65328	1.90826	2.35234	202.73	11.5111	2.30345	1534.16	41.8434	59.6213	6.87852
TCGA.MZ.A5BI.01A.31R.A34R.07	22.0686	83.9873	77.4859	201.112	35.0665	54.7246	81.6976	45.663	22.0841	14.8568	11.6355	10.5491	3165.23	215.085	9.07469	1010.51	71.6335	167.148	8.20175
TCGA.CN.4741.01A.01R.1436.07	4.07671	48.7283	16.6011	208.277	5.2327	9.15965	51.2828	8.76335	7.08141	4.49765	2.79076	3.13514	780.023	31.9829	2.97935	1037.45	55.1373	45.5885	7.01172
TCGA.CR.6471.01A.11R.1873.07	7.92062	58.3184	45.7889	416.812	19.4419	10.1204	117.412	26.0907	36.6932	14.061	9.62309	12.0707	730.763	48.9672	8.49898	1303.94	58.2936	187.628	7.4339
TCGA.CV.7430.01A.11R.2132.07	1.10694	44.81	3.67117	78.5942	1.58638	1.25092	3.15912	0.776195	1.47845	0.778741	0.480859	0.669719	63.0231	2.77928	0.31552	418.126	38.4177	7.92926	5.21584
TCGA.CV.7099.01A.41R.2016.07	15.9641	81.5885	47.7092	440.967	31.9782	642.266	258.377	7.80029	18.1592	6.22751	4.33021	5.64906	565.291	30.2207	20.3946	1117.55	166.458	167.995	7.6554
TCGA.CQ.6221.01A.11R.2081.07	0.971973	221.584	20.9672	115.553	1.59074	13.5492	8.59125	1.42198	1.45084	0.31524	8.32637	0.329172	1398.33	41.0583	8.94873	889.607	38.1913	19.8416	7.27645
TCGA.CN.6992.01A.11R.1915.07	3.16546	146.575	7.83105	105.646	17.4465	4.50706	20.715	7.27769	3.66206	3.21893	8.25634	4.41358	376.209	28.6941	4.72309	643.035	30.4867	24.4252	6.32222
TCGA.BA.5556.01A.01R.1514.07	28.0359	90.607	147.825	782.859	31.1	192.218	879.631	28.7341	48.8494	14.717	15.8211	9.18123	1833.82	108.744	20.5701	1794.87	161.612	274.572	8.48823
TCGA.CV.7245.01A.11R.2016.07	2.7866	64.5166	9.658	130.849	1.73909	1.27942	3.77546	2.51313	4.07339	1.83485	1.21539	1.86727	166.025	12.4422	3.76994	754.251	46.3272	69.9675	6.15075
TCGA.UF.A7JV.01A.11R.A34R.07	15.696	235.199	39.1813	284.69	111.835	7.48369	45.2296	5.96829	9.52528	4.52507	13.705	3.24214	906.751	47.6222	50.551	790.971	56.3744	62.1128	7.22382
TCGA.CV.5440.01A.01R.1514.07	1.59434	66.518	7.53738	474.441	8.3871	41.3817	48.0118	1.85118	1.58018	1.0388	1.08566	0.842773	329.006	16.3661	2.09696	1374.54	68.5996	23.8229	7.09961
TCGA.UF.A7JO.01A.11R.A34R.07	22.6687	74.1261	83.9446	868.462	31.5864	199.154	867.242	12.1344	31.8871	16.5391	25.3382	7.95549	1664.32	130.045	13.8871	1757.16	141.18	589.687	8.50456
TCGA.CR.7399.01A.11R.2016.07	39.6623	140.28	127.195	402.409	62.7942	147.749	923.895	39.7274	67.2917	27.0926	11.0752	19.8995	3122.58	293.291	22.6535	1104.36	97.7026	565.99	8.64699
TCGA.CQ.5334.01A.01R.1686.07	35.1649	167.539	99.339	1012.74	23.1309	136.556	488.81	16.8619	46.6258	11.9013	20.4603	10.3048	2184.2	73.0499	31.2312	2274.54	147.51	253.057	8.61
TCGA.CQ.5332.01A.01R.1686.07	1.7358	80.2193	4.50267	195.038	3.52541	2.37547	7.19079	6.21049	3.03527	2.68081	2.94478	2.29473	737.911	43.4674	5.44718	318.176	28.3999	26.2289	6.35303
TCGA.HD.8224.01A.11R.2403.07	2.37845	38.5291	12.1068	134.452	15.8953	1.71737	17.4386	4.30991	7.27923	4.64738	11.2874	2.07365	370.353	28.3829	4.78641	1299.11	39.4187	52.0915	6.82884
TCGA.BB.8601.01A.11R.2403.07	0.911664	50.1904	0.865082	30.69	3.30349	0.165359	0.360802	2.74079	0.643006	0.548439	0.363281	0.280344	41.697	2.60782	2.35606	225.844	10.3792	1.01047	4.38066
TCGA.CN.5355.01A.01R.1436.07	1.97667	157.149	7.90333	91.0963	6.73849	4.69397	18.7073	14.2252	1.11356	3.47	4.20532	1.65612	375.183	27.965	10.6632	776.949	18.8318	14.5456	6.41604
TCGA.CV.6943.11A.01R.1915.07	2.44736	8.39428	12.3759	102.874	7.01914	3.88021	45.6823	3.56959	9.51385	3.76907	0.992025	1.05028	232.379	11.8971	1.03425	609.271	22.6689	43.3364	5.96213
TCGA.CN.4737.01A.01R.1436.07	2.27359	136.219	5.16948	153.129	3.21726	2.96441	15.8763	4.5528	1.91197	2.52478	5.86663	1.92186	524.722	39.5985	4.98164	602.787	29.1821	29.0703	6.44292
TCGA.QK.A6V9.01A.11R.A34R.07	20.8077	51.4803	105.7	443.697	16.5237	201.834	589.325	25.9414	41.5195	12.5229	4.36387	12.4722	928.676	65.6599	5.11572	1262.17	128.421	203.022	7.83824
TCGA.DQ.7591.01A.11R.2081.07	23.5734	31.8409	106.346	269.292	6.01141	132.022	99.3788	35.3762	42.2807	16.5755	4.65621	17.0765	945.009	61.1129	3.80331	976.994	83.8011	235.633	7.42383
TCGA.CN.5358.01A.01R.1514.07	8.89989	84.4112	63.6429	276.716	10.0582	27.8182	155.312	51.2436	32.795	16.4735	25.4353	12.2322	1050.08	62.5445	15.5427	997.48	60.8464	152.627	7.43006
TCGA.CV.6945.01A.11R.1915.07	2.10657	93.2797	3.08823	100.459	1.04858	0.958041	2.57411	0.805718	1.36772	0.565168	1.05653	0.48183	101.279	4.38713	1.92146	894.196	27.9213	42.2955	6.15177
TCGA.CQ.6218.01A.11R.1915.07	8.08185	55.743	13.4225	479.788	6.14267	13.5726	53.0729	4.75129	4.92832	3.03356	4.04235	2.14108	525.157	25.7128	9.48008	934.031	62.9078	351.596	7.15065
TCGA.CV.7413.01A.11R.2081.07	6.8526	94.5423	11.5313	188.562	5.74128	26.3708	74.2724	9.1907	3.42337	4.31848	5.02868	4.43381	1090.81	73.2372	3.98903	2353.77	111	338.988	7.93535
TCGA.CR.7377.01A.11R.2016.07	17.1711	139.969	71.1012	754.346	16.1282	32.5801	548.947	44.7952	46.6476	11.5799	18.0987	13.1305	2075.39	219.387	15.8385	1908.59	94.3661	262.543	8.44906
TCGA.D6.6823.01A.11R.1915.07	1.3754	112.72	3.89604	348.143	3.22871	11.2424	35.1121	3.80907	1.61929	1.32586	2.97944	0.743744	251.957	13.7471	4.69987	696.692	25.2289	83.5518	6.4758
TCGA.CV.7253.01A.11R.2016.07	0.856334	40.1694	1.51804	73.8203	1.56561	0.326441	0.712274	0.346034	0.158673	0.164758	0.163701	0.31313	182.183	4.08526	0.956497	559.1	33.2963	4.92836	5.65131
TCGA.CV.7238.11A.01R.2016.07	0.94189	18.4421	5.49397	33.185	3.42797	0.40739	1.21213	7.22352	5.28865	2.30287	3.42437	0.407136	195.641	10.3372	2.54652	478.945	20.0267	25.6562	5.50057
TCGA.CV.6942.01A.21R.2016.07	33.9074	152.524	121.209	393.307	48.8795	87.73	374.329	38.3478	30.5181	11.1704	16.5047	11.5842	2180.44	103.082	52.3436	1475.35	121.056	358.549	8.28407
TCGA.BA.A6DA.01A.31R.A31N.07	2.44936	31.4572	6.29501	53.7453	1.69753	3.7864	36.2144	2.81315	1.84852	0.950566	1.10188	0.546179	287.992	8.23835	2.84039	1074.03	19.956	19.5907	6.43329
TCGA.MT.A67D.01A.31R.A30B.07	3.60635	65.4485	9.98716	138.395	6.62113	7.32533	25.7385	24.3345	5.15418	3.32744	4.20776	2.39767	557.562	24.4531	4.82073	794.395	35.0414	679.028	7.05398
TCGA.CQ.5323.01A.01R.1686.07	6.27123	43.2812	28.659	397.219	9.16164	26.1141	115.488	19.3734	12.4089	6.12025	3.45961	3.98642	857.48	33.4131	3.37342	1081.93	86.4381	80.41	7.28878
TCGA.CR.7390.01A.11R.2016.07	1.1557	172.112	1.25912	53.5168	2.27757	0.570027	1.19853	2.28512	0.903683	1.06859	4.07272	0.97658	210.927	11.2439	4.66352	576.548	22.1364	12.294	5.90583
TCGA.UF.A7JK.01A.11R.A34R.07	0.306031	183.174	1.09118	100.233	2.85611	0.338937	4.68546	1.26627	0.538108	0.315812	0.851704	0.167502	55.3549	4.59042	2.51648	1249.08	27.3003	2.98023	6.50748
TCGA.CR.6478.01A.11R.1873.07	54.7511	123.412	106.136	1212.3	83.5461	200.51	507.899	35.8344	35.727	17.9897	43.9902	9.90081	6646.68	233.486	63.9156	7235.84	181.322	661.502	9.92141
TCGA.CN.6021.01A.11R.1686.07	2.18561	71.1427	15.5602	74.6855	1.80299	1.50067	5.16497	22.7941	5.62313	3.42147	2.38257	2.29086	273.196	18.5781	2.40476	437.642	16.3097	30.0913	5.77665
TCGA.CQ.6224.01A.11R.1915.07	18.7683	168.109	12.0862	429.23	7.5779	26.2192	78.3425	13.1939	3.7551	4.83689	15.9071	4.46322	1279.11	69.2262	14.9885	1305.05	61.4171	624.992	7.84454
TCGA.HD.7754.01A.11R.2081.07	1.06836	78.3724	5.12141	84.5396	2.83466	1.91896	11.6972	12.1951	4.05791	2.85862	8.06183	2.51929	686.446	44.7134	3.68135	427.363	27.5745	22.7449	6.30962
TCGA.F7.A622.01A.11R.A28V.07	1.25031	68.2362	3.10809	132.384	1.08732	1.89783	10.9007	0.610678	0.666406	0.556865	0.974173	0.185542	109.324	2.00441	4.86961	808.343	24.0473	59.9735	6.09501
TCGA.P3.A6T2.01A.11R.A34R.07	3.53951	179.293	8.99015	140.151	12.3882	7.31339	26.2547	3.32738	2.16965	1.50412	5.06173	1.32654	289.527	11.6833	27.2767	871.407	79.825	73.6941	6.59887
TCGA.CR.7383.01A.11R.2132.07	7.97422	190.208	42.2345	346.636	5.2041	8.1353	107.818	17.7545	11.7506	7.55311	14.2988	5.82852	1547.41	143.734	9.99967	1281.31	93.7323	945.531	8.05502
TCGA.D6.A6EN.01A.11R.A31N.07	134.126	105.19	350.577	368.061	27.1583	367.071	160.201	42.2289	46.7501	12.0417	14.0717	10.3205	2652.17	42.4702	10.1967	1722.92	308.5	457.912	8.56816
TCGA.CQ.A4C7.01A.11R.A24Z.07	7.61917	164.964	20.4592	615.718	24.5684	52.4764	272.595	4.05166	4.54943	2.80183	6.87598	1.80478	436.84	25.7038	20.4592	1586.71	92.2572	50.1488	7.5574
TCGA.CV.5435.01A.01R.1686.07	1.80027	138.499	8.2745	104.098	14.5015	0.579939	15.1219	1.76803	1.34834	0.524581	5.06108	0.818559	315.505	43.7074	3.81653	1092.32	29.4584	51.2821	6.66651
TCGA.CR.7370.01A.11R.2132.07	8.2857	113.477	26.7511	409.14	93.0741	55.3007	135.171	9.72372	14.1736	7.8325	7.72799	4.57285	560.802	46.3703	20.0292	618.293	37.6618	52.16	6.94677
TCGA.CN.4722.01A.01R.1436.07	1.1112	37.9125	9.1565	45.2843	1.42042	0.98268	3.57842	15.0949	4.18534	3.05829	5.16112	2.08087	376.797	18.5943	2.54817	510.858	19.4877	30.7154	5.91757
TCGA.F7.8489.01A.31R.2403.07	12.3025	102.79	43.9202	796.365	34.0518	71.5896	493.693	22.076	20.9752	10.6219	6.08017	10.036	2744.03	107.535	13.3598	2901.16	109.543	166.058	8.73437
TCGA.D6.6516.01A.11R.1873.07	19.3493	68.1403	46.5707	426.397	17.5418	58.3639	96.8246	8.15546	17.8328	7.70207	5.01195	3.9604	460.242	23.9712	14.9541	1856.45	126.955	131.96	7.55731
TCGA.CV.5444.01A.02R.1514.07	21.2521	171.495	39.7701	639.851	10.4365	34.9118	337.111	17.4612	8.62057	8.8524	21.4556	7.88901	2702.07	138.003	13.3179	2042.56	115.732	105.897	8.48218
TCGA.CN.A6V7.01A.12R.A34R.07	8.86481	36.033	28.7762	180.788	5.78347	125.105	36.4857	5.82091	14.2134	7.28605	3.51391	3.22179	323.459	25.8619	2.13964	354.373	100.675	54.2415	6.19272
TCGA.CV.A45Z.01A.21R.A24Z.07	14.065	82.5634	28.2381	339.488	14.6332	56.1692	112.534	10.7559	10.0332	9.09008	6.03499	6.46333	1645.88	84.2964	8.30646	979.135	59.9627	106.019	7.63327
TCGA.UF.A7JS.01A.11R.A34R.07	28.5369	185.613	38.7622	61.6063	1.60826	4.51505	5.9936	8.70188	1.2986	1.02671	10.2178	1.34809	419.724	13.707	1.35686	1384.1	60.816	1609.92	7.73654
TCGA.CV.A45Q.01A.11R.A24H.07	3.24075	47.7769	13.2403	56.873	9.63155	2.17356	14.901	1.68712	1.05539	0.296258	0.622844	0.693425	267.236	4.31722	9.62744	974.447	33.1424	40.5528	6.36293
TCGA.QK.A6VC.01A.23R.A34R.07	12.6278	36.025	51.864	333.122	9.73073	252.844	115.675	21.4821	18.9143	3.65123	2.1882	8.47542	1450.27	52.9982	2.4322	1448.38	86.5257	523.553	7.94341
TCGA.BA.A6DL.01A.21R.A30B.07	2.73529	25.4124	10.7898	227.785	2.49792	3.88921	7.95299	7.3594	3.66451	2.09548	1.13474	1.32504	195.448	9.63724	1.14566	813.747	36.0576	24.5159	6.25759
TCGA.CR.7365.01A.11R.2016.07	1.98091	156.983	5.26053	270.19	1.82888	11.5029	86.2442	3.25837	2.67724	0.989517	3.42922	1.08261	595.509	23.3384	6.92487	1020.27	35.5573	40.8596	6.97721
TCGA.CV.6934.11A.01R.1915.07	6.31164	21.0234	24.4418	241.607	4.624	236.699	54.9085	4.7446	12.3221	3.67952	0.918269	0.873849	1248.57	25.3145	1.40403	1297.12	160.909	75.5723	7.5703
TCGA.P3.A6SW.01A.11R.A34R.07	13.8399	32.7943	59.1931	157.436	48.9094	45.975	73.1225	45.2514	26.536	12.4401	6.56949	3.98111	769.656	32.6455	18.8374	1235.61	52.8234	165.864	7.28205
TCGA.HD.8314.01A.11R.2403.07	5.97002	25.674	24.447	322.665	4.74747	14.3405	166.884	25.7298	13.8496	6.50983	19.6438	9.02034	1733.69	132.326	10.4188	692.91	83.2938	88.6256	7.5532
TCGA.CN.4742.01A.02R.1514.07	4.25963	105.715	7.15322	332.049	4.82969	1.1425	17.6929	10.3146	2.45808	2.29857	8.19654	2.68987	495.795	40.6821	5.18154	791.924	26.9617	151.674	6.80379
TCGA.IQ.A61H.01A.11R.A30B.07	2.78244	96.8962	15.4046	223.804	72.0662	19.2105	130.182	4.67679	4.89465	3.08483	4.22397	2.43591	420.06	22.5466	17.0965	556.386	30.9513	44.9901	6.53717
TCGA.CX.7085.01A.21R.2016.07	13.4712	62.9618	48.444	279.481	23.3493	66.6301	206.877	44.2403	26.6968	13.5841	10.5038	10.8244	1785.13	110.988	20.1684	1191.75	50.4109	161.844	7.84108
TCGA.CV.7235.01A.11R.2016.07	21.634	105.384	68.9996	982.492	6.41385	104.973	191.434	10.0582	20.3931	4.62975	5.16819	7.85254	1395.57	131.343	11.1114	3001.35	64.005	227.825	8.46503
TCGA.CV.7434.01A.11R.2132.07	14.5515	181.305	25.4045	509.635	73.3861	19.4074	86.6904	2.92309	8.43162	2.56119	3.37395	2.10122	399.912	11.8921	64.1141	1751.82	78.5808	184.536	7.57012
TCGA.CR.6480.01A.11R.1873.07	6.93033	44.3738	32.1003	285.134	10.2817	206.289	58.6787	20.2564	12.0224	7.44957	3.2436	4.22221	1310.98	73.1696	4.24733	1406.05	88.106	62.1125	7.65807
TCGA.CV.7242.01A.11R.2016.07	11.7957	35.5837	46.0074	267.76	4.1769	45.9264	93.3205	55.2901	27.7086	10.967	4.48537	7.76466	936.908	51.7965	4.18651	1124.03	72.7827	178.14	7.37051
TCGA.F7.A61W.01A.11R.A28V.07	1.20233	197.572	1.96487	211.653	7.34987	1.59214	8.71643	0.736448	0.285744	0.445053	1.68456	0.196707	229.216	13.0879	11.7535	1063.36	31.5108	35.5006	6.65808
TCGA.CV.5439.01A.01R.1686.07	3.69585	53.3592	21.3564	498.896	8.27856	57.7698	48.4857	7.47922	12.5866	3.04636	1.39277	3.16562	1425.74	69.0127	5.72555	1644.9	154.907	69.7467	7.8278
TCGA.CV.7091.11A.01R.2016.07	1.80348	22.8376	11.1576	81.1509	10.5175	1.14686	6.75279	0.698003	3.87282	0.548365	10.4818	0.290844	369.371	16.7512	4.03661	866.181	24.0602	24.3442	6.33787
TCGA.HD.A4C1.01A.11R.A24H.07	2.52392	63.95	10.1369	360.875	17.7097	14.1515	134.19	2.96694	4.82056	1.63023	3.22806	1.08388	441.868	9.76658	9.20366	811.519	62.8608	23.1718	6.77819
TCGA.D6.6517.01A.11R.1873.07	3.91765	63.8419	6.09253	145.194	8.93122	3.04961	11.4346	18.0434	2.24507	3.881	4.92089	3.27332	633.136	52.9937	7.57304	942.615	47.7806	19.8913	6.7805
TCGA.CQ.6227.01A.11R.1915.07	2.31426	116.181	9.06648	140.921	5.86055	9.72977	109.186	5.63426	3.46578	1.76079	8.39415	1.76554	512.381	28.4338	12.9039	764.08	27.9718	74.3593	6.67118
TCGA.CV.7089.01A.11R.2016.07	4.81613	104.035	15.9599	287.36	15.4632	8.4939	46.4416	5.14669	6.03297	2.79318	2.62258	2.06398	292.753	11.9738	38.8956	1235.78	59.1576	87.5738	6.9512
TCGA.QK.AA3K.01A.11R.A39I.07	13.8796	192.531	86.7799	174.373	4.7676	8.51125	44.3988	15.4778	33.1067	5.52306	26.6907	3.95041	1548.37	70.7009	5.58397	1115.14	43.0632	156.179	7.62328
TCGA.CV.7255.11A.01R.2016.07	4.94468	26.9296	27.2017	131.078	4.61694	3.75665	33.1123	3.48412	8.16241	4.88372	1.89068	1.92956	699.151	33.3053	2.26127	624.796	75.0045	42.567	6.58586
TCGA.CN.5367.01A.01R.1436.07	8.54124	252.306	5.04671	270.813	1.52669	4.79892	35.1623	2.28753	1.9395	0.919168	6.74981	1.26501	1186.49	103.844	5.75833	1085.58	39.1324	94.4541	7.4312
TCGA.WA.A7GZ.01A.11R.A34R.07	1.60564	188.896	1.2391	170.506	1.80828	14.5246	10.0982	1.30501	0.881421	0.614785	3.10211	0.548249	162.955	8.18556	1.81543	1198.88	43.178	78.2471	6.71302
TCGA.CN.5365.01A.01R.1436.07	11.2646	66.0424	38.2822	242.248	13.8435	11.7561	67.2625	6.13835	9.06927	3.2824	3.31721	2.19165	703.856	26.0835	16.3547	2760.88	82.2015	142.201	7.8684
TCGA.CV.7095.01A.21R.2016.07	3.02081	74.8381	10.0326	399.19	6.34298	9.26896	89.4469	5.80804	2.70424	1.52097	2.69532	1.54006	362.365	30.7811	1.54248	900.714	36.039	40.9171	6.78046
TCGA.QK.A8ZA.01A.11R.A39I.07	3.05567	66.7311	6.11836	215.093	56.788	1.23831	7.33812	1.49162	2.03721	1.47318	2.89789	1.31212	92.7079	4.7122	17.7148	721.827	27.6036	10.4603	6.1069
TCGA.CV.A6JE.01A.11R.A31N.07	35.7126	136.204	88.1202	91.0577	8.64067	20.0125	82.3613	10.1397	18.6706	4.51272	9.41159	5.83771	1137.03	16.9653	5.029	1799.59	116.532	414.826	7.7961
TCGA.CQ.7063.01A.11R.2403.07	25.5389	94.4482	76.9775	880.069	77.7931	118.761	926.893	17.5778	29.3359	12.6946	13.154	9.36422	2474.39	150.31	45.2504	1532.73	146.554	140.743	8.55557
TCGA.BB.4227.01A.01R.1873.07	0.914538	63.754	5.58493	4.73877	3.56282	3.36052	1.53001	1.19972	1.98341	1.01473	1.77084	0.627894	171.123	8.03752	4.2605	596.221	37.9449	21.4515	5.68974
TCGA.CV.6433.01A.11R.1686.07	115.458	52.8079	449.176	711.595	5.55722	524.726	877.022	74.1062	177.072	21.5472	10.0895	21.0748	1661.04	63.5577	5.317	1536.41	150.062	889.827	8.67291
TCGA.CN.5373.01A.01R.1436.07	12.6493	77.1947	23.155	774.308	59.7191	26.6302	210.148	12.489	5.57593	7.16827	10.2171	5.13856	1333.12	89.4887	31.2369	1341.8	77.5553	240.866	7.91304
TCGA.CV.7103.01A.21R.2016.07	0.977361	156.944	2.7286	122.24	4.07464	2.44245	19.3035	8.60562	0.94177	4.14395	6.56154	3.92292	613.52	42.0045	6.05151	453.314	25.152	121.199	6.46863
TCGA.CV.7568.01A.11R.2232.07	4.82988	105.418	9.29634	362.313	19.2959	12.64	150.095	5.00146	7.31102	3.9452	3.86225	4.51446	296.309	27.811	12.251	929.819	49.8583	49.4246	6.83429
TCGA.CN.6989.01A.11R.1915.07	3.34623	217.009	6.40508	139.158	15.4447	3.67295	8.90766	16.0678	2.5497	10.4181	24.1381	13.2641	2095.27	149.192	13.6884	959.549	46.5275	83.5508	7.72495
TCGA.CV.6943.01A.11R.1915.07	40.3974	88.8557	188.94	802.911	40.1586	222.879	1351.46	62.0263	90.8491	21.7615	16.7041	12.1597	1518.92	83.9027	20.5405	1870.15	126.722	498.193	8.61502
TCGA.CV.7424.01A.11R.2081.07	8.74777	94.3082	42.7861	201.447	19.2766	17.9267	110.46	23.3074	13.2172	6.48926	3.24325	4.90776	371.197	25.1902	5.63847	937.789	46.6575	156.284	6.85858
TCGA.BA.4078.01A.01R.1436.07	6.84026	154.571	13.9099	205.942	21.6091	11.7763	94.691	11.5719	7.48318	5.34548	7.84627	3.47074	553.017	51.3151	10.5786	481.283	32.6692	26.3368	6.56161
TCGA.CN.4739.01A.02R.1514.07	8.1573	35.8012	43.4548	99.2039	3.63604	6.30007	27.964	38.9754	21.4353	5.9108	5.41148	6.04282	440.358	35.3622	2.67289	701.282	46.4946	96.4285	6.4962
TCGA.CV.5430.01A.02R.1686.07	7.21041	124.887	25.8833	490.202	3.85102	785.675	177.439	25.1779	15.5994	8.99443	6.91769	9.13684	1720.42	108.835	3.62333	1314.25	91.0159	147.976	8.13702
TCGA.BA.A6D8.01A.31R.A31N.07	3.68143	155.645	13.8899	21.3932	0.955776	2.40805	1.81876	4.92665	0.810332	0.500838	4.94971	0.371891	343.368	11.2382	1.94752	428.952	45.5972	24.7693	5.88972
TCGA.CR.7379.01A.11R.2016.07	2.5079	129.526	10.0255	117.121	10.9213	6.29142	34.8781	8.19515	2.82283	1.90833	5.78152	1.52929	448.039	22.5368	10.0709	577.699	27.1072	17.3512	6.31622
TCGA.CV.7236.01A.11R.2016.07	2.92309	173.048	11.9919	233.643	6.50858	10.6362	114.602	5.02465	4.67898	2.72972	4.95884	1.77001	726.807	52.2593	8.85676	1240.46	51.2003	44.127	7.2268
TCGA.CN.4727.01A.01R.1436.07	0.598297	127.175	1.67614	48.7618	4.72634	0.37379	0.603745	0.80274	0.4073	0.854724	2.21874	0.571771	64.2315	2.8909	2.72428	680.054	25.5138	48.9461	5.81468
TCGA.CQ.5327.01A.01R.1686.07	21.6055	33.1127	80.4019	518.475	11.9162	198.542	340.084	15.2509	26.1872	9.21528	8.22416	5.24301	1851.38	94.0136	25.183	1308.47	135.233	150.161	8.06869
TCGA.C9.A480.01A.12R.A24H.07	6.89091	67.6549	15.5926	572.909	10.6317	22.6402	114.852	3.71171	8.07513	3.71937	1.35776	2.82315	352.704	18.8791	6.00644	1348.8	43.0712	72.2343	7.21408
TCGA.CV.A6JO.01B.11R.A34R.07	19.7181	82.2476	70.9561	547.937	46.4166	54.4476	301.706	8.03954	21.6713	4.93884	6.24929	5.94561	1769.49	60.6437	15.1867	1460.48	79.6242	159.256	8.03311
TCGA.CR.6492.01A.12R.2081.07	7.15643	94.6675	16.0434	320.986	15.448	22.7707	102.006	12.0307	6.24964	3.48405	5.88037	2.35534	988.264	29.6428	10.8874	1168.21	74.9762	87.0331	7.36539
TCGA.CV.6933.01A.11R.1915.07	2.06313	128.817	6.34365	127.132	6.94637	1.93344	12.9542	3.77601	2.01772	1.88349	4.12039	2.56864	603.811	19.5928	6.95118	612.95	43.3511	79.6302	6.53298
TCGA.BA.6872.01A.11R.1873.07	2.75267	155.81	6.16009	207.737	6.29085	6.94873	45.2499	4.62237	2.69023	1.26677	3.3564	1.10735	315.346	20.7543	5.06304	893.324	37.7495	91.7243	6.65022
TCGA.BB.4223.01A.01R.1436.07	22.2918	62.0939	73.9743	430.146	8.02636	33.4131	301.603	50.5994	67.7367	14.5051	7.59315	16.3021	1252.29	111.818	6.00938	521.607	86.6179	254.29	7.52744
TCGA.CN.4726.01A.01R.1436.07	0.451606	46.3087	5.47369	131.701	4.6054	1.51652	8.20593	1.34585	1.17098	1.02223	2.31433	0.94409	392.08	23.5513	5.78692	781.481	27.5264	21.8304	6.33917
TCGA.BA.5152.01A.02R.1873.07	19.4042	171.082	36.1581	453.831	11.1608	84.3135	61.4292	21.7974	16.6363	7.61728	6.31655	6.67242	1459.22	101.829	7.99606	1023.27	100.162	85.8755	7.67351
TCGA.BB.4225.01A.01R.1436.07	32.037	55.4788	91.0256	375.192	7.33093	58.0932	99.6145	50.8636	47.7248	17.7019	4.86385	13.1912	1483.22	107.632	3.49802	753.732	67.8356	624.178	7.75682
TCGA.BA.A4IG.01A.11R.A266.07	5.03667	33.9331	18.2181	232.691	5.24559	20.3277	76.0241	20.4743	9.39356	3.5938	2.16409	4.49248	326.518	21.4205	3.06612	760.941	82.5489	67.0519	6.55556
TCGA.CR.7393.01A.11R.2016.07	7.80719	49.1054	57.0761	236.624	5.37691	15.2533	57.8454	38.4462	25.0554	12.5487	14.2536	11.1006	1247.66	96.234	12.5123	1101.14	38.8548	165.602	7.47055
TCGA.T2.A6X0.01A.11R.A34R.07	12.7563	58.4444	40.5664	369.094	64.2402	84.5648	397.316	29.3781	30.061	12.3735	6.65626	6.72787	908.164	41.4994	6.91692	785.898	62.6049	111.932	7.39479
TCGA.F7.A623.01A.11R.A28V.07	7.31223	41.2756	14.6764	417.854	2.31378	11.6204	31.8181	8.66079	6.58223	3.54066	2.75462	2.86263	361.028	22.9361	1.67681	942.639	28.9427	131.056	6.82411
TCGA.IQ.7632.01A.11R.2081.07	0.776478	64.1398	4.63163	142.51	2.1228	5.63941	27.7562	10.6865	2.66088	0.440711	0.302349	0.837592	153.494	7.23659	2.13211	567.127	28.9411	22.56	5.85797
TCGA.QK.A652.01A.11R.A30B.07	5.9227	75.7182	19.4165	439.706	11.8336	16.953	161.113	9.61785	8.27605	5.09244	5.20873	4.33615	625.196	35.6969	9.59538	1503.23	57.7216	319.666	7.52457
TCGA.WA.A7GZ.11A.11R.A34R.07	1.19803	12.1353	5.44791	39.2233	3.60366	0.781018	2.20762	1.52408	2.93482	0.950273	2.54578	0.313606	169.13	10.5363	1.58172	476.447	17.1809	12.1597	5.39974
TCGA.CR.7388.01A.11R.2016.07	9.56677	59.7278	31.4452	160.441	6.05134	8.23091	42.1679	59.7443	11.6814	6.81474	8.73775	6.07442	823.217	73.9081	6.63495	856.636	61.9519	58.9366	6.99245
TCGA.UF.A718.01A.22R.A34R.07	4.66148	67.9821	23.4169	277.561	6.96247	16.0799	39.4078	13.1302	8.92308	4.07378	3.58492	3.41261	602.757	34.3286	3.09376	931.315	43.1653	43.1854	6.88471

## Sheet: Table S9
Table S9. Drug sensitivity estimated by AUC from CTRP
experiment_id	area_under_curve	master_cpd_id	master_ccl_id
1	14.782	1788	130
2	15.68	1788	569
3	15.4	1788	682
4	14.388	1788	9
5	14.843	1788	61
6	16.582	1788	62
8	16.968	1788	111
9	14.541	1788	115
10	14.397	1788	119
11	14.502	1788	455
12	14.74	1788	855
13	14.77	1788	991
14	14.557	1788	8
16	13.875	1788	349
19	14.079	1788	1110
20	14.951	1788	1117
21	14.26	1788	1121
22	14.916	1788	1127
23	14.082	1788	1216
24	15.379	1788	41
25	14.749	1788	57
26	14.524	1788	139
27	14.793	1788	162
28	14.844	1788	232
29	14.848	1788	342
30	14.301	1788	506
31	14.299	1788	976
32	7.973	1788	1090
33	14.252	1788	1274
34	14.982	1788	4
35	14.328	1788	20
36	14.401	1788	65
37	15	1788	286
38	14.905	1788	501
39	14.752	1788	542
40	14.529	1788	903
41	14.819	1788	1080
42	14.733	1788	1085
43	14.614	1788	1123
44	14.803	1788	30
45	14.8	1788	35
46	14.65	1788	155476
47	14.833	1788	1092
48	15.644	1788	1145
49	13.19	1788	1082
51	14.586	1788	206
52	14.582	1788	293
53	14.165	1788	304
54	14.225	1788	568
59	14.551	1788	127997
61	14.386	1788	242
62	12.489	1788	509
63	12.625	1788	917
66	13.003	1788	601
70	14.646	1788	155285
71	16.476	1788	14
75	14.387	1788	328
76	14.534	1788	577
77	14.908	1788	631
78	14.981	1788	632
79	14.883	1788	898
80	14.633	1788	899
83	14.807	1788	1250
84	14.895	1788	60
85	14.489	1788	138
86	14.81	1788	339
87	14.608	1788	445
88	14.787	1788	575
89	14.827	1788	155395
92	13.733	1788	916
96	14.563	1788	1026
97	14.549	1788	1081
98	14.588	1788	1116
99	14.696	1788	1139
100	14.22	1788	156
104	13.293	1788	539
105	14.49	1788	599
106	15.791	1788	683
107	13.096	1788	155518
108	14.796	1788	155340
110	14.656	1788	915
111	14.322	1788	954
112	14.94	1788	981
113	13.45	1788	1078
114	13.611	1788	1079
115	14.049	1788	1154
116	14.426	1788	1093
117	14.657	1788	21
118	14.606	1788	123
119	14.695	1788	202
120	14.612	1788	269
121	14.565	1788	296
122	14.383	1788	332
123	12.802	1788	155295
124	14.77	1788	969
125	16.176	1788	1005
126	14.741	1788	1015
127	14.562	1788	1084
128	9.1031	1788	1124
129	13.606	1788	1091
130	14.652	1788	1183
131	14.905	1788	125
133	14.794	1788	353
134	14.686	1788	365
135	14.63	1788	442
136	16.637	1788	646
137	14.104	1788	1083
138	15.213	1788	1230
139	14.504	1788	7
140	14.863	1788	16
142	16.239	1788	223
143	14.625	1788	247
144	14.525	1788	309
145	14.345	1788	314
146	14.917	1788	385
147	13.477	1788	531
148	14.725	1788	911
149	13.858	1788	511
150	12.988	1788	1131
152	12.331	1788	3
153	14.775	1788	112
155	14.725	1788	307
156	13.365	1788	310
157	13.079	1788	319
158	14.522	1788	527
159	14.224	1788	567
160	14.056	1788	576
161	13.658	1788	580
162	13.788	1788	718
163	13.579	1788	878
164	14.655	1788	1212
165	14.864	1788	44
166	14.706	1788	343
167	14.894	1788	350
168	14.798	1788	357
169	14.769	1788	376
170	14.346	1788	1145
171	15.229	1788	451
172	14.967	1788	479
173	14.442	1788	492
174	14.778	1788	582
175	14.227	1788	630
176	14.338	1788	666
177	14.296	1788	677
178	14.893	1788	703
179	14.675	1788	128001
180	13.052	1788	316
181	14.201	1788	340
182	14.682	1788	354
183	15.771	1788	355
184	14.753	1788	358
185	14.709	1788	362
186	14.556	1788	498
187	14.662	1788	508
189	14.59	1788	524
190	14.613	1788	526
191	14.287	1788	538
192	14.774	1788	595
193	14.111	1788	155480
194	14.522	1788	1120
195	13.652	1788	155395
199	15.359	1788	552
200	14.931	1788	155455
201	14.585	1788	155294
202	14.613	1788	290
203	14.89	1788	1040
204	14.816	1788	313
208	14.198	1788	155327
210	14.802	1788	128013
213	14.683	1788	1018
214	14.56	1788	1088
215	15.861	1788	1097
216	14.594	1788	1109
217	14.749	1788	64
218	14.243	1788	113
219	14.641	1788	117
220	14.49	1788	300
221	14.302	1788	447
222	14.789	1788	604
223	14.137	1788	606
225	14.614	1788	155511
226	14.564	1788	967
228	15.292	1788	1106
230	14.662	1788	1111
231	14.934	1788	1118
232	14.838	1788	1129
233	14.762	1788	1185
234	16.2	1788	1191
235	14.941	1788	1197
236	14.895	1788	1278
237	14.854	1788	1279
238	14.955	1788	1280
240	14.149	1788	557
241	16.363	1788	559
242	14.512	1788	686
244	14.215	1788	155505
245	14.475	1788	155520
246	16.799	1788	155519
247	15.528	1788	155297
248	16.316	1788	931
249	13.813	1788	995
250	14.451	1788	1032
251	12.549	1788	1050
252	14.269	1788	1122
253	14.889	1788	1138
254	14.598	1788	1153
255	15.156	1788	1194
256	14.65	1788	1196
258	14.324	1788	298
259	14.451	1788	386
260	14.402	1788	548
262	12.833	1788	553
266	13.838	1788	155434
268	15.35	1788	964
269	15.918	1788	1103
271	14.279	1788	1150
272	14.577	1788	1152
275	14.704	1788	1281
276	14.173	1788	143
277	14.687	1788	117
278	12.592	1788	440
279	13.788	1788	594
280	12.855	1788	621
285	12.914	1788	958
286	13.61	1788	1213
287	16.685	1788	261
290	12.628	1788	676
292	13.204	1788	706
293	14.717	1788	128005
294	15.93	1788	919
296	14.864	1788	1140
297	14.775	1788	919
298	14.52	1788	1144
299	12.484	1788	1157
302	15.25	1788	517
310	14.829	1788	893
312	2.5546	1788	1158
318	13.424	1788	536
327	14.807	1788	1136
329	14.169	1788	49
330	15.713	1788	356
331	14.258	1788	643
335	14.154	1788	190
336	14.394	1788	259
337	13.233	1788	155481
338	13.439	1788	155488
339	14.358	1788	155324
340	13.272	1788	1101
346	14.519	1788	720
376	14.647	1788	234
377	14.779	1788	268
378	14.824	1788	351
379	14.769	1788	443
380	14.111	1788	459
381	14.798	1788	928
382	14.365	1788	35
383	13.647	1788	1125
384	13.716	1788	1134
385	14.699	1788	1135
386	14.411	1788	1151
387	14.299	1788	1201
388	13.933	1788	1217
389	14.968	1788	1231
390	14.695	1788	1244
391	14.709	1788	627
393	14.104	1788	1043
394	15.029	1788	1046
395	14.553	1788	1047
396	14.527	1788	1102
397	13.502	1788	1115
398	13.624	1788	124
399	14.142	1788	126
400	14.017	1788	230
401	14.773	1788	367
402	13.927	1788	449
403	14.64	1788	452
404	14.039	1788	463
405	14.435	1788	478
406	14.854	1788	591
407	14.161	1788	623
408	14.226	1788	127984
409	14.514	1788	912
410	14.361	1788	1038
411	14.725	1788	1045
412	15.304	1788	1166
413	13.884	1788	1253
414	14.586	1788	295
416	13.9	1788	622
417	14.608	1788	655
418	14.866	1788	661
419	14.424	1788	688
420	14.467	1788	155390
421	14.949	1788	30
422	14.481	1788	946
423	14.74	1788	978
424	13.742	1788	983
425	14.642	1788	999
426	14.067	1788	1059
427	14.428	1788	1184
428	14.254	1788	1256
429	14.623	1788	1270
430	13.5	1788	263
432	14.45	1788	366
433	13.748	1788	384
434	13.775	1788	428
435	14.804	1788	437
436	14.397	1788	589
437	14.084	1788	636
438	17.772	1788	155407
439	14.592	1788	155477
440	14.439	1788	155494
441	14.72	1788	877
442	14.736	1788	924
443	13.353	1788	879
444	14.621	1788	1182
445	14.278	1788	1277
446	14.619	1788	1285
1	13.327	3588	130
2	16.938	3588	569
3	13.986	3588	682
4	12.091	3588	9
6	13.039	3588	62
9	12.707	3588	115
10	13.366	3588	119
11	12.974	3588	455
13	12.319	3588	991
16	14.167	3588	349
19	14.189	3588	1110
20	14.526	3588	1117
21	14.067	3588	1121
24	12.359	3588	41
25	11.365	3588	57
26	11.973	3588	139
27	12.976	3588	162
28	14.495	3588	232
29	12.892	3588	342
30	13.224	3588	506
31	14.283	3588	976
33	13.368	3588	1274
34	12.11	3588	4
35	12.616	3588	20
36	14.037	3588	65
37	14.013	3588	286
38	13.1	3588	501
39	12.699	3588	542
40	14.403	3588	903
41	13.36	3588	1080
42	12.396	3588	1085
43	12.758	3588	1123
44	16.716	3588	30
45	16.9	3588	35
46	17.869	3588	155476
47	16.363	3588	1092
48	15	3588	1145
50	11.56	3588	166
51	10.373	3588	206
52	12.942	3588	293
53	13.074	3588	304
54	12.659	3588	568
55	13.745	3588	634
56	11.908	3588	155388
57	10.659	3588	155425
58	12.655	3588	155491
59	13.861	3588	127997
60	15.009	3588	212
61	13.781	3588	242
62	12.251	3588	509
63	11.533	3588	917
64	10.97	3588	525
65	10.333	3588	550
66	12.535	3588	601
67	14.783	3588	678
68	13.257	3588	692
69	11.159	3588	127985
70	13.322	3588	155285
71	14.661	3588	14
72	13.413	3588	101
73	11.846	3588	154
74	11.86	3588	285
75	13.35	3588	328
76	13.897	3588	577
77	15.395	3588	631
78	14.063	3588	632
79	13.877	3588	898
80	12.036	3588	899
81	13.926	3588	1034
82	13.568	3588	1162
83	12.866	3588	1250
84	15.297	3588	60
85	14.502	3588	138
86	13.957	3588	339
89	13.968	3588	155395
90	13.901	3588	155352
92	14.512	3588	916
93	13.172	3588	918
94	10.862	3588	941
96	11.967	3588	1026
97	13.299	3588	1081
98	12.968	3588	1116
100	14.202	3588	156
102	16.728	3588	239
104	14.445	3588	539
105	14.631	3588	599
106	13.535	3588	683
107	13.901	3588	155518
108	14.95	3588	155340
109	15.348	3588	902
110	14.894	3588	915
111	16.431	3588	954
112	14.812	3588	981
113	15.541	3588	1078
114	14.751	3588	1079
115	15.656	3588	1154
116	16.27	3588	1093
117	12.606	3588	21
118	12.196	3588	123
119	11.824	3588	202
120	10.352	3588	269
121	14.575	3588	296
122	12.679	3588	332
123	11.56	3588	155295
124	11.461	3588	969
125	10.378	3588	1005
126	15.264	3588	1015
127	14.887	3588	1084
130	13.541	3588	1183
131	14.059	3588	125
132	14.301	3588	208
133	14.518	3588	353
134	14.168	3588	365
135	14.244	3588	442
136	15	3588	646
137	14.843	3588	1083
138	14.734	3588	1230
139	14.819	3588	7
140	14.459	3588	16
142	11.907	3588	223
143	12.933	3588	247
144	15	3588	309
145	14.87	3588	314
146	13.963	3588	385
147	14.553	3588	531
148	15.331	3588	911
149	14.307	3588	511
150	14.883	3588	1131
151	13.077	3588	1226
152	11.947	3588	3
153	12.583	3588	112
154	14.702	3588	220
155	13.999	3588	307
156	12.92	3588	310
157	13.373	3588	319
158	12.697	3588	527
159	12.848	3588	567
160	11.525	3588	576
161	13.149	3588	580
162	12.609	3588	718
164	13.451	3588	1212
165	12.18	3588	44
166	14.412	3588	343
167	12.408	3588	350
168	13.263	3588	357
169	12.58	3588	376
170	13.243	3588	1145
171	15.196	3588	451
172	13.841	3588	479
173	14.265	3588	492
174	12.641	3588	582
175	12.872	3588	630
176	14.525	3588	666
177	12.819	3588	677
178	13.157	3588	703
179	11.586	3588	128001
180	13.229	3588	316
181	13.375	3588	340
182	13.108	3588	354
183	10.083	3588	355
184	12.44	3588	358
185	13.272	3588	362
186	15.194	3588	498
187	12.297	3588	508
189	12.488	3588	524
190	13.09	3588	526
191	12.821	3588	538
192	12.401	3588	595
193	13.589	3588	155480
194	15	3588	1120
195	13.166	3588	155395
197	13.217	3588	534
199	15	3588	552
200	14.184	3588	155455
201	14.217	3588	155294
202	12.736	3588	290
203	13.243	3588	1040
204	13.453	3588	313
205	14.033	3588	347
206	14.782	3588	458
207	12.833	3588	710
208	13.966	3588	155327
209	13.112	3588	128006
210	12.581	3588	128013
211	13.132	3588	134841
212	12.808	3588	942
213	12.984	3588	1018
214	13.078	3588	1088
215	13.487	3588	1097
216	13.488	3588	1109
217	14.133	3588	64
218	14.731	3588	113
219	14.602	3588	117
220	13.445	3588	300
221	16.442	3588	447
222	12.607	3588	604
223	12.828	3588	606
224	13.936	3588	155445
225	14.334	3588	155511
226	15.652	3588	967
227	13.466	3588	1087
228	13.595	3588	1106
229	12.431	3588	1107
230	13.119	3588	1111
231	13.708	3588	1118
232	13.088	3588	1129
233	13.939	3588	1185
234	13.107	3588	1191
235	13.824	3588	1197
236	13.457	3588	1278
237	14.532	3588	1279
238	14.848	3588	1280
240	13.386	3588	557
241	14.284	3588	559
242	13.011	3588	686
244	11.957	3588	155505
245	13.006	3588	155520
247	13.92	3588	155297
248	12.721	3588	931
249	11.915	3588	995
250	13.811	3588	1032
251	12.713	3588	1050
253	12.844	3588	1138
254	13.234	3588	1153
256	12.97	3588	1196
257	12.636	3588	231
258	13.714	3588	298
259	12.721	3588	386
260	12.59	3588	548
261	12.733	3588	546
263	11.558	3588	555
264	13.066	3588	579
265	12.768	3588	701
266	13.342	3588	155434
267	12.904	3588	128000
268	12.728	3588	964
269	12.337	3588	1103
270	13.013	3588	1128
271	12.647	3588	1150
274	12.852	3588	1178
275	13.242	3588	1281
276	14.783	3588	143
277	15	3588	117
278	14.133	3588	440
279	14.231	3588	594
280	14.963	3588	621
281	13.778	3588	694
282	14.609	3588	698
283	14.156	3588	155371
284	14.664	3588	875
285	14.245	3588	958
286	17.531	3588	1213
287	14.523	3588	261
289	14.814	3588	503
290	15.729	3588	676
292	12.931	3588	706
293	13.357	3588	128005
294	13.723	3588	919
295	13.903	3588	977
296	14.647	3588	1140
297	14.251	3588	919
298	14.49	3588	1144
299	10.145	3588	1157
300	11.063	3588	29
301	13.659	3588	147
302	13.933	3588	517
303	12.675	3588	585
304	12.967	3588	600
305	13.033	3588	695
306	12.497	3588	155401
307	11.475	3588	155424
308	12.079	3588	127983
309	11.612	3588	127988
310	13.081	3588	893
311	13.193	3588	514
312	12.907	3588	1158
313	12.053	3588	100
314	13.212	3588	120
315	12.247	3588	246
316	12.894	3588	473
317	12.477	3588	973
318	12.797	3588	536
319	11.925	3588	545
320	12.204	3588	592
321	11.638	3588	644
322	13.273	3588	675
323	12.649	3588	685
324	11.493	3588	979
325	13.214	3588	1008
326	13.023	3588	1074
327	12.106	3588	1136
329	14.051	3588	49
330	13.453	3588	356
331	14.147	3588	643
332	13.693	3588	693
333	13.294	3588	1141
334	14.239	3588	1143
335	16.743	3588	190
336	14.726	3588	259
337	14.647	3588	155481
338	14.878	3588	155488
339	14.803	3588	155324
340	14.067	3588	1101
341	14.451	3588	205
343	14.525	3588	650
344	14.195	3588	662
345	13.278	3588	667
346	13.94	3588	720
347	14.142	3588	155402
348	14.265	3588	155450
349	13.827	3588	35
350	12.992	3588	127990
351	13.402	3588	128003
352	14.3	3588	128001
353	14.203	3588	908
354	12.833	3588	910
355	12.755	3588	473
356	13.939	3588	947
357	12.612	3588	975
358	13.447	3588	992
359	12.966	3588	997
360	14.027	3588	1039
361	13.613	3588	1149
362	14.06	3588	132
363	12.974	3588	155
364	14.171	3588	272
365	13.577	3588	515
366	13.38	3588	571
368	12.948	3588	721
369	13.416	3588	155500
370	15.295	3588	155510
371	13.551	3588	127999
372	14.467	3588	858
373	13.776	3588	884
374	14.997	3588	955
375	14.959	3588	965
376	13.381	3588	234
377	13.174	3588	268
378	11.703	3588	351
379	11.533	3588	443
380	11.017	3588	459
381	14.173	3588	928
382	12.8	3588	35
383	13.7	3588	1125
384	11.627	3588	1134
385	12.718	3588	1135
386	13.739	3588	1151
387	11.861	3588	1201
388	11.648	3588	1217
389	11.9	3588	1231
390	10.542	3588	1244
391	12.228	3588	627
393	12.388	3588	1043
394	13.511	3588	1046
395	11.517	3588	1047
396	12.512	3588	1102
397	13.236	3588	1115
398	12.175	3588	124
399	13.843	3588	126
400	12.862	3588	230
401	12.307	3588	367
402	13.825	3588	449
403	12.739	3588	452
405	14.613	3588	478
406	13.734	3588	591
407	13.689	3588	623
408	12.333	3588	127984
409	13.106	3588	912
410	12.336	3588	1038
411	13.981	3588	1045
412	12.377	3588	1166
413	14.893	3588	1253
414	14.165	3588	295
416	14.358	3588	622
417	13.993	3588	655
418	16.595	3588	661
419	12.869	3588	688
420	12.945	3588	155390
421	13.81	3588	30
422	13.528	3588	946
423	12.274	3588	978
424	13.732	3588	983
425	13.202	3588	999
426	14.916	3588	1059
427	13.729	3588	1184
428	14.769	3588	1256
429	14.562	3588	1270
430	12.333	3588	263
432	12.881	3588	366
433	12.195	3588	384
434	15.869	3588	428
435	15.272	3588	437
436	13.489	3588	589
437	14.002	3588	636
438	14.887	3588	155407
439	14.162	3588	155477
440	15.606	3588	155494
441	14.056	3588	877
442	15.856	3588	924
443	13.658	3588	879
444	15.373	3588	1182
445	14.446	3588	1277
446	14.443	3588	1285
447	12.814	3588	102
448	13.239	3588	141
449	12.006	3588	158
450	13.054	3588	185
451	11.753	3588	227
452	13.122	3588	238
453	12.602	3588	348
454	13.519	3588	155498
455	11.627	3588	155339
456	12.139	3588	155362
457	11.941	3588	885
458	12.977	3588	929
459	11.349	3588	932
460	12.367	3588	1193
461	12.887	3588	1232
462	11.504	3588	1233
463	14.173	3588	71
466	10.792	3588	233
467	14.033	3588	237
468	13.007	3588	257
469	13.467	3588	499
470	12.717	3588	602
471	11.835	3588	618
472	13.457	3588	626
473	13.281	3588	684
474	13.672	3588	302
475	10.887	3588	155479
476	12.349	3588	895
477	13.474	3588	685
478	12.725	3588	1024
479	13.423	3588	1105
480	12.727	3588	1173
483	13.852	3588	131
484	13.443	3588	170
485	13.125	3588	211
486	11.445	3588	282
487	13.435	3588	155456
488	12.969	3588	330
489	13.022	3588	469
490	13.047	3588	493
491	11.869	3588	500
492	12.223	3588	504
493	13.069	3588	586
494	11.759	3588	598
495	12.064	3588	960
496	12.272	3588	1119
497	13.396	3588	131
498	11.616	3588	1251
500	13.555	3588	99
502	16.622	3588	315
504	15.35	3588	512
506	14.887	3588	588
507	14.003	3588	623
508	14.674	3588	155431
509	15.576	3588	155348
510	14.702	3588	894
511	14.343	3588	896
512	13.952	3588	944
513	15	3588	945
515	15.266	3588	968
517	11.128	3588	1
518	11.336	3588	31
519	13.957	3588	74
520	12.534	3588	106
523	13.507	3588	181
524	11.202	3588	226
525	11.646	3588	228
526	10.401	3588	244
527	10.957	3588	266
529	12.732	3588	719
530	12.291	3588	901
531	10.62	3588	943
533	11.592	3588	1148
535	13.129	3588	155456
536	13.427	3588	172
537	10.805	3588	201
538	12.335	3588	240
539	13.583	3588	274
540	12.623	3588	283
541	11.263	3588	305
542	13.533	3588	470
544	11.083	3588	155366
545	18.267	3588	887
546	14.014	3588	888
547	12.368	3588	889
548	12.063	3588	1218
549	13.162	3588	182
550	12.241	3588	633
551	12.156	3588	155487
552	12.884	3588	155496
553	13.932	3588	25
554	15.827	3588	188
555	12.053	3588	474
556	11.721	3588	482
557	12.894	3588	127991
558	15.234	3588	961
559	12.115	3588	1063
560	11.383	3588	1177
561	13.155	3588	59
563	11.886	3588	405
564	11.855	3588	488
565	14.701	3588	516
566	12.892	3588	540
567	12.11	3588	624
568	11.41	3588	658
570	13.347	3588	1036
571	12.916	3588	1147
572	11.712	3588	50
573	11.876	3588	43
574	14.814	3588	151
575	12.863	3588	243
576	13.512	3588	518
577	13.159	3588	155513
578	11.218	3588	907
579	11.897	3588	971
580	13.414	3588	990
581	12.302	3588	1056
582	12.63	3588	28
583	12.967	3588	55
584	12.982	3588	103
585	12.975	3588	121
587	12.696	3588	418
588	10.265	3588	441
589	12.861	3588	450
590	12.596	3588	1254
591	12.608	3588	668
592	12.04	3588	155387
593	12.868	3588	155305
594	13.283	3588	880
595	11.407	3588	952
596	13.292	3588	1172
597	12.426	3588	1192
598	14.651	3588	1210
599	13.353	3588	109
600	12.791	3588	174
601	12.875	3588	217
602	12.819	3588	248
603	12.428	3588	265
604	11.177	3588	383
605	13.01	3588	395
606	14.309	3588	490
607	11.176	3588	672
608	13.2	3588	696
609	12.728	3588	155399
610	12.438	3588	906
611	11.534	3588	922
612	10.468	3588	950
613	13.485	3588	1010
614	11.113	3588	1037
616	11.538	3588	487
617	13.011	3588	33
618	13.059	3588	374
619	12.971	3588	486
620	13.555	3588	879
621	13.485	3588	905
622	14.328	3588	920
623	14.67	3588	1108
625	13.537	3588	15
626	15	3588	22
627	14.361	3588	23
628	15.588	3588	27
629	13.419	3588	52
630	14.116	3588	110
631	12.201	3588	114
632	12.877	3588	169
633	12.857	3588	258
634	14.047	3588	280
635	13.243	3588	281
636	14.52	3588	377
637	13.652	3588	457
638	14.01	3588	472
639	11.925	3588	480
640	15.905	3588	638
641	13.288	3588	930
642	13.799	3588	1006
643	13.226	3588	1058
644	10.486	3588	1204
645	16.031	3588	1282
646	11.558	3588	37
647	11.751	3588	225
648	11.574	3588	255
649	13.137	3588	331
650	12.601	3588	409
651	12.529	3588	414
652	10.771	3588	446
653	11.275	3588	489
654	11.253	3588	497
655	12.398	3588	669
656	11.785	3588	679
658	12.361	3588	1048
659	12.835	3588	1053
660	11.574	3588	1165
661	11.619	3588	1255
662	10.587	3588	1260
663	12.948	3588	90
664	13.16	3588	118
665	13.816	3588	128
666	11.639	3588	144
667	13.255	3588	434
669	13.248	3588	522
670	13.952	3588	541
671	9.8462	3588	556
672	12.718	3588	705
673	12.07	3588	155439
674	13.316	3588	923
675	13.062	3588	940
676	13.79	3588	1042
677	12.847	3588	1051
678	11.741	3588	1195
679	15.778	3588	1283
680	10.378	3588	56
682	13.123	3588	183
683	12.547	3588	193
684	14.106	3588	371
685	13.412	3588	462
686	11.423	3588	475
687	11.835	3588	561
688	11.777	3588	663
689	11.884	3588	155385
691	10.793	3588	155502
692	11.71	3588	852
693	13.208	3588	890
694	12.832	3588	1028
695	11.605	3588	1199
696	12.59	3588	1234
697	11.828	3588	19
698	13.988	3588	34
699	12.377	3588	345
700	11.162	3588	363
701	12.613	3588	461
702	13.846	3588	495
703	11.674	3588	513
704	11.221	3588	155400
705	11.727	3588	155422
706	12.413	3588	155441
707	12.573	3588	155365
708	12.475	3588	1055
709	11.52	3588	1186
710	10.801	3588	58
711	11.237	3588	203
712	13.049	3588	369
714	13.632	3588	635
716	13.104	3588	155463
717	11.913	3588	155467
719	11.884	3588	155324
720	13.72	3588	155325
721	14.042	3588	939
722	12.792	3588	935
723	12.511	3588	1000
724	12.607	3588	1014
725	11.486	3588	1089
726	12.81	3588	1208
727	11.754	3588	204
729	12.893	3588	337
730	14.468	3588	426
731	13.426	3588	155493
732	12.943	3588	937
733	13.194	3588	52
734	14.12	3588	1100
736	13.768	3588	1126
737	12.155	3588	1130
738	13.442	3588	1160
739	12.383	3588	1170
740	13.052	3588	1189
741	10.687	3588	1243
742	12.975	3588	1271
743	14.039	3588	1273
744	12.012	3588	1286
746	12.672	3588	146
749	12.999	3588	505
750	13.34	3588	566
751	13.757	3588	603
752	12.56	3588	673
755	13.354	3588	704
758	13.299	3588	1044
759	12.565	3588	1075
761	13.228	3588	1146
762	11.778	3588	1180
763	14.511	3588	67
764	12.393	3588	68
765	14.515	3588	69
766	14.022	3588	160
768	12.916	3588	264
770	14.867	3588	572
771	13.778	3588	127978
772	14.035	3588	1104
773	13.94	3588	1155
774	16.013	3588	1159
775	12.038	3588	225
777	12.491	3588	526
778	11.2	3588	218
779	12.54	3588	271
780	13.333	3588	324
781	13.082	3588	381
782	12.084	3588	155356
783	12.876	3588	909
784	12.365	3588	1017
785	12.023	3588	1019
786	11.613	3588	1214
787	11.357	3588	1223
788	11.188	3588	219
789	12.087	3588	352
790	14.748	3588	471
791	11.223	3588	558
792	11.847	3588	648
793	11.517	3588	155421
794	12.867	3588	881
795	12.839	3588	1245
796	12.37	3588	70
797	13.857	3588	116
798	12.383	3588	122
799	12.601	3588	129
800	13.101	3588	215
801	12.933	3588	241
802	13.383	3588	303
803	12.44	3588	346
804	12.047	3588	382
805	11.492	3588	578
806	12.643	3588	584
807	12.84	3588	587
808	11.913	3588	593
809	14.871	3588	651
810	12.657	3588	671
811	12.824	3588	874
812	13.714	3588	1073
813	12.449	3588	1094
814	13.767	3588	66
815	12.614	3588	253
816	13.869	3588	502
817	13.446	3588	519
818	14.838	3588	530
819	12.847	3588	549
820	14.141	3588	581
821	14.134	3588	886
822	14.671	3588	925
823	12.079	3588	1114
824	13.69	3588	1133
825	12.689	3588	1175
826	12.916	3588	1176
827	16.294	3588	1188
828	13.038	3588	1225
829	14.611	3588	10
836	15.755	3588	97
837	14.018	3588	186
839	13.664	3588	262
841	12.544	3588	421
842	11.942	3588	543
843	14.073	3588	639
844	13.909	3588	155435
845	14.11	3588	1033
846	13.731	3588	1076
848	12.177	3588	26
849	11.971	3588	48
850	11.276	3588	368
855	14.251	3588	410
856	13.077	3588	465
857	13.728	3588	155451
858	13.245	3588	1009
859	12.243	3588	1035
860	12.781	3588	432
861	11.446	3588	657
863	12.973	3588	1004
864	12.224	3588	1236
866	12.779	3588	155440
867	13.12	3588	1013
868	13.088	3588	424
869	11.232	3588	439
870	12.876	3588	537
871	13.967	3588	956
872	11.951	3588	1052
873	12.5	3588	53
874	12.267	3588	157
875	12.851	3588	652
876	13.397	3588	927
1	16.082	12877	130
2	15.888	12877	569
3	15.972	12877	682
4	14.742	12877	9
5	15.963	12877	61
6	15.202	12877	62
7	14.913	12877	108
8	14.824	12877	111
9	14.566	12877	115
10	16.369	12877	119
11	14.752	12877	455
12	17.148	12877	855
13	16.347	12877	991
14	14.546	12877	8
15	13.23	12877	46
16	15.529	12877	349
17	16.028	12877	1095
18	13.821	12877	1030
19	15.601	12877	1110
20	15.907	12877	1117
21	15.541	12877	1121
22	13.886	12877	1127
23	14.57	12877	1216
24	13.523	12877	41
25	13.49	12877	57
26	13.013	12877	139
27	14.017	12877	162
28	14.539	12877	232
29	14.146	12877	342
30	14.365	12877	506
31	13.816	12877	976
33	13.698	12877	1274
34	14.529	12877	4
35	14.21	12877	20
36	14.497	12877	65
37	14.27	12877	286
38	14.685	12877	501
39	14.416	12877	542
40	14.393	12877	903
41	14.162	12877	1080
42	14.507	12877	1085
43	14.563	12877	1123
44	14.572	12877	30
45	14.688	12877	35
46	14.802	12877	155476
47	14.674	12877	1092
48	14.901	12877	1145
49	14.05	12877	1082
50	15.748	12877	166
51	13.355	12877	206
52	14.337	12877	293
53	14.181	12877	304
54	14.085	12877	568
55	14.345	12877	634
56	13.679	12877	155388
57	13.626	12877	155425
58	14.056	12877	155491
59	14.121	12877	127997
60	14.653	12877	212
61	13.618	12877	242
62	13.941	12877	509
63	13.699	12877	917
64	13.798	12877	525
65	13.397	12877	550
66	14.128	12877	601
68	13.531	12877	692
70	13.699	12877	155285
71	14.65	12877	14
72	14.079	12877	101
73	14.018	12877	154
74	14.164	12877	285
75	14.666	12877	328
76	14.699	12877	577
77	14.94	12877	631
78	14.742	12877	632
79	14.538	12877	898
80	14.614	12877	899
81	13.73	12877	1034
82	13.543	12877	1162
83	13.914	12877	1250
84	15.19	12877	60
85	14.708	12877	138
86	14.375	12877	339
87	13.671	12877	445
88	14.576	12877	575
89	14.756	12877	155395
90	14.683	12877	155352
92	14.379	12877	916
93	13.963	12877	918
94	13.11	12877	941
95	13.823	12877	994
96	14.46	12877	1026
97	14.732	12877	1081
98	14.011	12877	1116
99	13.123	12877	1139
100	14.503	12877	156
102	14.488	12877	239
103	13.319	12877	532
104	13.724	12877	539
105	14.859	12877	599
106	15.312	12877	683
107	14.259	12877	155518
108	13.105	12877	155340
109	14.018	12877	902
110	14.759	12877	915
111	14.418	12877	954
112	14.038	12877	981
113	14.482	12877	1078
114	14.278	12877	1079
115	14.299	12877	1154
116	14.967	12877	1093
117	14.14	12877	21
118	14.358	12877	123
119	14.333	12877	202
120	14.291	12877	269
121	13.826	12877	296
122	13.535	12877	332
123	13.801	12877	155295
124	14.064	12877	969
125	14.016	12877	1005
126	14.53	12877	1015
127	14.175	12877	1084
129	14.441	12877	1091
130	14.232	12877	1183
131	14.517	12877	125
132	14.364	12877	208
133	14.482	12877	353
134	14.856	12877	365
135	14.271	12877	442
136	14.429	12877	646
137	13.389	12877	1083
138	14.546	12877	1230
139	14.101	12877	7
140	14.759	12877	16
142	14.356	12877	223
143	14.629	12877	247
144	14.293	12877	309
145	14.21	12877	314
146	13.815	12877	385
147	14.427	12877	531
148	14.813	12877	911
149	13.939	12877	511
150	13.929	12877	1131
151	14.576	12877	1226
152	13.402	12877	3
153	14.666	12877	112
155	13.528	12877	307
156	13.055	12877	310
157	12.781	12877	319
158	13.091	12877	527
159	13.739	12877	567
160	13.276	12877	576
161	12.691	12877	580
162	13.37	12877	718
163	14.22	12877	878
164	13.97	12877	1212
165	14.568	12877	44
166	14.757	12877	343
167	14.416	12877	350
168	14.331	12877	357
169	14.182	12877	376
170	14.881	12877	1145
171	14.984	12877	451
172	14.852	12877	479
173	14.235	12877	492
174	13.899	12877	582
175	14.345	12877	630
176	14.114	12877	666
177	13.657	12877	677
178	14.67	12877	703
179	14.779	12877	128001
180	14.293	12877	316
181	14.036	12877	340
182	14.622	12877	354
183	13.051	12877	355
184	14.402	12877	358
185	14.193	12877	362
186	12.842	12877	498
187	12.976	12877	508
188	14.251	12877	510
189	13.811	12877	524
190	14.547	12877	526
191	13.02	12877	538
192	13.512	12877	595
193	14.49	12877	155480
194	14.358	12877	1120
195	14.198	12877	155395
197	14.74	12877	534
198	13.428	12877	551
199	14.08	12877	552
200	14.638	12877	155455
201	14.536	12877	155294
202	14.561	12877	290
203	14.839	12877	1040
204	14.523	12877	313
205	13.651	12877	347
206	15.051	12877	458
207	13.755	12877	710
208	14.478	12877	155327
209	14.064	12877	128006
210	15.091	12877	128013
211	13.884	12877	134841
212	14.215	12877	942
213	14.326	12877	1018
214	14.565	12877	1088
215	14.662	12877	1097
216	14.303	12877	1109
217	14.961	12877	64
218	14.924	12877	113
219	14.711	12877	117
220	14.209	12877	300
221	14.843	12877	447
222	14.362	12877	604
223	14.779	12877	606
224	14.211	12877	155445
225	13.835	12877	155511
226	14.492	12877	967
227	14.928	12877	1087
228	14.699	12877	1106
229	14.55	12877	1107
230	14.854	12877	1111
231	14.689	12877	1118
232	14.655	12877	1129
233	14.08	12877	1185
234	14.57	12877	1191
235	14.49	12877	1197
236	14.206	12877	1278
237	14.169	12877	1279
240	13.72	12877	557
241	14.852	12877	559
242	15.585	12877	686
244	14.204	12877	155505
245	14.574	12877	155520
246	15.841	12877	155519
247	15.223	12877	155297
248	13.931	12877	931
249	13.061	12877	995
250	14.807	12877	1032
251	15.644	12877	1050
252	14.845	12877	1122
253	14.71	12877	1138
254	14.702	12877	1153
255	14.884	12877	1194
256	14.545	12877	1196
257	14.525	12877	231
258	14.277	12877	298
259	14.05	12877	386
260	14.724	12877	548
261	12.939	12877	546
262	14.696	12877	553
263	12.977	12877	555
264	14.339	12877	579
265	14.124	12877	701
266	14.248	12877	155434
267	13.087	12877	128000
268	14.645	12877	964
269	14.599	12877	1103
270	15.275	12877	1128
271	13.651	12877	1150
274	13.87	12877	1178
275	13.961	12877	1281
276	14.566	12877	143
277	14.549	12877	117
278	14.254	12877	440
279	13.415	12877	594
280	15.247	12877	621
281	13.28	12877	694
282	13.634	12877	698
283	14.036	12877	155371
284	13.353	12877	875
285	14.43	12877	958
286	17.085	12877	1213
287	15.895	12877	261
289	14.188	12877	503
290	14.382	12877	676
291	14.016	12877	702
292	15.983	12877	706
293	13.754	12877	128005
294	14.435	12877	919
295	13.457	12877	977
296	14.009	12877	1140
298	14.559	12877	1144
300	13.513	12877	29
301	14.677	12877	147
302	15.849	12877	517
303	14.219	12877	585
304	14.117	12877	600
305	14.307	12877	695
306	13.773	12877	155401
307	14.307	12877	155424
308	14.726	12877	127983
309	14.011	12877	127988
310	16.52	12877	893
311	14.245	12877	514
312	14.443	12877	1158
313	14.038	12877	100
314	14.048	12877	120
315	14.001	12877	246
316	14.689	12877	473
317	13.958	12877	973
318	14.516	12877	536
319	13.958	12877	545
320	14.911	12877	592
321	14.224	12877	644
322	15.495	12877	675
323	14.53	12877	685
324	14.254	12877	979
325	14.388	12877	1008
326	14.599	12877	1074
327	13.639	12877	1136
329	13.859	12877	49
330	14.131	12877	356
331	13.594	12877	643
332	12.946	12877	693
333	14.278	12877	1141
334	14.25	12877	1143
335	14.601	12877	190
336	14.239	12877	259
337	14.698	12877	155481
338	13.758	12877	155488
339	14.359	12877	155324
340	14.124	12877	1101
341	14.635	12877	205
342	14.119	12877	528
343	14.566	12877	650
344	14.285	12877	662
345	14.407	12877	667
346	14.426	12877	720
347	14.476	12877	155402
348	14.427	12877	155450
349	14.441	12877	35
350	14.502	12877	127990
351	14.497	12877	128003
352	14.675	12877	128001
353	14.514	12877	908
354	14.68	12877	910
355	13.939	12877	473
356	13.566	12877	947
357	14.261	12877	975
358	13.379	12877	992
359	14.45	12877	997
360	13.04	12877	1039
361	13.4	12877	1149
362	13.825	12877	132
363	14.626	12877	155
364	14.732	12877	272
365	13.387	12877	515
366	14.419	12877	571
367	13.678	12877	697
368	12.886	12877	721
369	14.447	12877	155500
370	14.501	12877	155510
371	13.925	12877	127999
372	14.416	12877	858
373	13.833	12877	884
374	14.415	12877	955
375	14.148	12877	965
376	14.566	12877	234
377	14.466	12877	268
378	13.872	12877	351
379	14.396	12877	443
380	13.978	12877	459
381	14.733	12877	928
382	14.545	12877	35
383	14.468	12877	1125
384	14.537	12877	1134
385	13.015	12877	1135
386	14.45	12877	1151
387	13.338	12877	1201
388	14.463	12877	1217
389	12.906	12877	1231
390	14.407	12877	1244
391	14.999	12877	627
393	14.068	12877	1043
394	14.811	12877	1046
395	14.62	12877	1047
396	14.635	12877	1102
397	14.129	12877	1115
398	13.745	12877	124
399	14.616	12877	126
400	14.588	12877	230
401	14.438	12877	367
402	14.003	12877	449
403	14.338	12877	452
404	14.841	12877	463
405	14.629	12877	478
406	14.332	12877	591
407	14.824	12877	623
408	14.747	12877	127984
409	14.407	12877	912
410	14.428	12877	1038
411	14.794	12877	1045
412	14.216	12877	1166
413	13.695	12877	1253
414	14.264	12877	295
416	14.029	12877	622
417	14.046	12877	655
418	14.574	12877	661
419	14.798	12877	688
420	14.114	12877	155390
421	14.334	12877	30
422	14.631	12877	946
423	14.581	12877	978
424	14.296	12877	983
425	14.605	12877	999
426	14.086	12877	1059
427	14.491	12877	1184
428	14.042	12877	1256
429	14.302	12877	1270
430	14.731	12877	263
432	14.605	12877	366
433	13.847	12877	384
434	15.809	12877	428
435	14.624	12877	437
436	14.635	12877	589
437	14.606	12877	636
438	14.608	12877	155407
439	14.545	12877	155477
440	14.138	12877	155494
441	14.466	12877	877
442	14.668	12877	924
443	14.099	12877	879
444	14.196	12877	1182
445	14.844	12877	1277
446	13.408	12877	1285
447	13.944	12877	102
448	14.33	12877	141
449	14.489	12877	158
450	14.675	12877	185
451	14.921	12877	227
452	13.976	12877	238
453	14.261	12877	348
454	14.593	12877	155498
455	14.65	12877	155339
456	14.313	12877	155362
457	14.222	12877	885
458	14.619	12877	929
459	14.796	12877	932
460	14.617	12877	1193
461	14.979	12877	1232
462	14.477	12877	1233
463	14.369	12877	71
466	14.082	12877	233
467	14.494	12877	237
468	13.975	12877	257
469	14.592	12877	499
470	14.265	12877	602
471	14.29	12877	618
472	14.752	12877	626
473	14.685	12877	684
474	14.292	12877	302
475	14.921	12877	155479
476	14.273	12877	895
477	14.439	12877	685
478	14.561	12877	1024
479	14.388	12877	1105
480	16.01	12877	1173
483	14.627	12877	131
484	13.612	12877	170
485	14.595	12877	211
486	14.329	12877	282
487	14.436	12877	155456
488	14.952	12877	330
489	14.892	12877	469
490	14.616	12877	493
491	14.942	12877	500
492	14.705	12877	504
493	14.374	12877	586
494	14.673	12877	598
495	14.84	12877	960
496	14.771	12877	1119
497	14.592	12877	131
498	14.086	12877	1251
500	14.53	12877	99
502	14.531	12877	315
504	14.842	12877	512
506	14.582	12877	588
507	14.574	12877	623
508	14.48	12877	155431
509	14.481	12877	155348
510	14.47	12877	894
511	14.208	12877	896
512	14.561	12877	944
513	15.714	12877	945
515	14.801	12877	968
517	12.328	12877	1
518	14.065	12877	31
519	15.495	12877	74
520	14.173	12877	106
523	13.694	12877	181
524	14.519	12877	226
525	13.075	12877	228
526	12.494	12877	244
527	13.855	12877	266
529	13.932	12877	719
530	14.619	12877	901
531	12.673	12877	943
533	12.813	12877	1148
534	13.36	12877	1206
535	12.751	12877	155456
536	12.416	12877	172
537	12.735	12877	201
538	14.288	12877	240
540	13.957	12877	283
541	11.817	12877	305
542	15.624	12877	470
544	12.927	12877	155366
545	16.346	12877	887
546	14.537	12877	888
547	14.63	12877	889
548	13.092	12877	1218
549	16.202	12877	182
550	14.774	12877	633
551	14.518	12877	155487
552	14.472	12877	155496
553	14.896	12877	25
554	14.785	12877	188
555	14.916	12877	474
556	14.921	12877	482
557	14.034	12877	127991
558	14.769	12877	961
559	14.647	12877	1063
560	14.696	12877	1177
561	14.475	12877	59
562	13.236	12877	400
563	14.831	12877	405
564	14.424	12877	488
565	13.305	12877	516
566	14.189	12877	540
567	14.352	12877	624
568	14.563	12877	658
569	15	12877	1025
570	14.841	12877	1036
571	14.254	12877	1147
572	13.848	12877	50
573	14.864	12877	43
574	13.719	12877	151
575	13.988	12877	243
576	14.33	12877	518
577	14.226	12877	155513
578	14.684	12877	907
579	14.61	12877	971
580	14.775	12877	990
581	13.96	12877	1056
582	14.415	12877	28
583	14.3	12877	55
584	14.623	12877	103
585	14.087	12877	121
587	14.703	12877	418
588	13.851	12877	441
589	14.608	12877	450
590	14.745	12877	1254
591	14.392	12877	668
592	15.077	12877	155387
593	14.819	12877	155305
594	14.778	12877	880
595	14.558	12877	952
596	14.252	12877	1172
597	14.428	12877	1192
598	14.674	12877	1210
599	14.836	12877	109
600	14.743	12877	174
601	14.473	12877	217
602	14.601	12877	248
603	14.576	12877	265
604	14.659	12877	383
605	14.729	12877	395
606	14.974	12877	490
607	14.824	12877	672
608	14.962	12877	696
609	14.574	12877	155399
610	13.568	12877	906
611	14.619	12877	922
612	14.677	12877	950
613	14.747	12877	1010
614	14.698	12877	1037
615	14.895	12877	1041
616	14.739	12877	487
617	14.909	12877	33
618	14.975	12877	374
619	14.75	12877	486
620	13.864	12877	879
621	14.843	12877	905
622	15.213	12877	920
623	14.6	12877	1108
625	14.764	12877	15
626	14.741	12877	22
627	14.89	12877	23
628	14.844	12877	27
629	13.988	12877	52
630	14.488	12877	110
631	14.736	12877	114
632	14.436	12877	169
633	14.531	12877	258
634	14.853	12877	280
635	14.809	12877	281
636	14.776	12877	377
637	13.903	12877	457
638	14.959	12877	472
639	14.73	12877	480
640	14.566	12877	638
641	14.989	12877	930
642	14.311	12877	1006
643	13.6	12877	1058
644	14.566	12877	1204
645	14.648	12877	1282
646	14.59	12877	37
647	14.439	12877	225
648	14.63	12877	255
649	14.633	12877	331
650	14.564	12877	409
651	14.661	12877	414
652	14.644	12877	446
653	14.406	12877	489
654	14.753	12877	497
655	14.74	12877	669
656	14.76	12877	679
658	14.856	12877	1048
659	14.043	12877	1053
660	14.715	12877	1165
661	14.459	12877	1255
662	14.509	12877	1260
663	14.399	12877	90
664	14.841	12877	118
665	14.215	12877	128
666	12.989	12877	144
667	14.265	12877	434
669	14.573	12877	522
670	14.497	12877	541
671	14.593	12877	556
672	16.441	12877	705
673	14.678	12877	155439
674	14.91	12877	923
675	14.364	12877	940
676	14.807	12877	1042
677	13.515	12877	1051
678	14.38	12877	1195
679	14.747	12877	1283
681	13.834	12877	75
682	16.241	12877	183
683	13.94	12877	193
684	14.904	12877	371
685	14.412	12877	462
686	12.466	12877	475
687	12.979	12877	561
688	14.365	12877	663
691	11.398	12877	155502
692	14.304	12877	852
693	14.216	12877	890
694	14.743	12877	1028
695	13.159	12877	1199
697	14.671	12877	19
698	13.274	12877	34
699	13.863	12877	345
700	13.739	12877	363
702	14.996	12877	495
703	13.563	12877	513
704	13.676	12877	155400
705	14.553	12877	155422
706	13.716	12877	155441
707	14.703	12877	155365
708	14.02	12877	1055
709	14.275	12877	1186
710	12.969	12877	58
711	13.967	12877	203
714	15.082	12877	635
716	14.964	12877	155463
717	14.565	12877	155467
719	14.473	12877	155324
720	14.446	12877	155325
721	14.279	12877	939
722	14.105	12877	935
723	14.01	12877	1000
724	14.516	12877	1014
725	12.59	12877	1089
726	13.99	12877	1208
727	12.476	12877	204
728	17.494	12877	301
729	14.325	12877	337
730	15.992	12877	426
731	14.453	12877	155493
732	14.387	12877	937
733	14.485	12877	52
734	14.275	12877	1100
735	14.779	12877	1112
736	14.165	12877	1126
737	14.172	12877	1130
738	14.732	12877	1160
739	14.322	12877	1170
740	13.812	12877	1189
741	14.361	12877	1243
742	14.448	12877	1271
743	14.839	12877	1273
744	15.209	12877	1286
745	14.58	12877	145
746	14.381	12877	146
747	14.593	12877	456
748	13.835	12877	484
749	13.516	12877	505
750	14.66	12877	566
751	14.623	12877	603
752	14.438	12877	673
753	13.507	12877	680
754	13.926	12877	681
755	14.206	12877	704
757	14.149	12877	980
758	14.755	12877	1044
759	13.976	12877	1075
760	13.698	12877	1137
761	14.75	12877	1146
762	14.024	12877	1180
763	14.425	12877	67
764	12.789	12877	68
765	13.914	12877	69
766	14.643	12877	160
768	14.317	12877	264
770	12.919	12877	572
771	13.776	12877	127978
772	14.633	12877	1104
773	14.994	12877	1155
774	15	12877	1159
775	14.758	12877	225
776	14.668	12877	1249
777	14.073	12877	526
778	13.688	12877	218
779	14.296	12877	271
780	14.525	12877	324
781	14.337	12877	381
782	14.345	12877	155356
783	14.23	12877	909
784	13.41	12877	1017
785	14.178	12877	1019
786	13.967	12877	1214
787	14.675	12877	1223
788	14.306	12877	219
789	14.179	12877	352
790	14.54	12877	471
791	14.64	12877	558
793	14.395	12877	155421
794	13.797	12877	881
795	14.354	12877	1245
796	14.447	12877	70
797	14.703	12877	116
798	14.74	12877	122
799	14.625	12877	129
800	14.365	12877	215
801	14.502	12877	241
802	14.457	12877	303
803	14.522	12877	346
804	14.353	12877	382
805	14.279	12877	578
806	14.626	12877	584
807	14.312	12877	587
808	13.624	12877	593
809	14.316	12877	651
810	14.286	12877	671
811	14.072	12877	874
812	14.711	12877	1073
813	14.855	12877	1094
814	14.629	12877	66
815	12.877	12877	253
816	14.522	12877	502
817	13.974	12877	519
818	15.203	12877	530
819	13.977	12877	549
820	14.595	12877	581
821	14.694	12877	886
822	14.534	12877	925
823	13.811	12877	1114
824	14.881	12877	1133
825	14.285	12877	1175
826	14.526	12877	1176
827	14.831	12877	1188
828	13.866	12877	1225
829	14.449	12877	10
836	14.936	12877	97
837	14.259	12877	186
838	14.073	12877	221
839	14.464	12877	262
841	13.709	12877	421
843	13.559	12877	639
844	13.865	12877	155435
845	14.332	12877	1033
848	14.354	12877	26
849	12.491	12877	48
850	14.113	12877	368
855	15.632	12877	410
856	14.175	12877	465
857	14.597	12877	155451
858	14.404	12877	1009
859	14.296	12877	1035
860	14.236	12877	432
861	13.85	12877	657
862	14.239	12877	155341
863	14.222	12877	1004
864	13.806	12877	1236
866	13.903	12877	155440
867	10.443	12877	1013
868	13.14	12877	424
869	12.594	12877	439
870	14.319	12877	537
871	13.612	12877	956
872	12.385	12877	1052
873	12.685	12877	53
874	14.465	12877	157
875	13.221	12877	652
876	14.655	12877	927
2	14.207	17712	569
3	13.633	17712	682
5	13.779	17712	61
6	14.02	17712	62
8	14.434	17712	111
10	13.744	17712	119
11	14.156	17712	455
12	16.359	17712	855
13	14.065	17712	991
14	13.969	17712	8
15	13.655	17712	46
16	15	17712	349
18	15.039	17712	1030
19	14.657	17712	1110
20	14.925	17712	1117
21	12.996	17712	1121
22	13.671	17712	1127
23	15.898	17712	1216
24	16.258	17712	41
25	16.296	17712	57
26	16.169	17712	139
27	15.909	17712	162
28	15	17712	232
29	15	17712	342
30	15	17712	506
31	13.992	17712	976
33	15.169	17712	1274
34	14.997	17712	4
35	14.332	17712	20
36	14.989	17712	65
37	15.926	17712	286
38	15.107	17712	501
39	15.124	17712	542
40	14.663	17712	903
41	13.602	17712	1080
42	14.895	17712	1085
43	15.101	17712	1123
44	15	17712	30
45	15	17712	35
46	16.92	17712	155476
47	15	17712	1092
48	15	17712	1145
49	14.667	17712	1082
51	12.31	17712	206
52	13.669	17712	293
53	13.833	17712	304
54	13.23	17712	568
55	13.937	17712	634
56	12.407	17712	155388
57	11.834	17712	155425
58	12.43	17712	155491
59	14.353	17712	127997
60	14.396	17712	212
61	12.541	17712	242
62	14.999	17712	509
63	12.58	17712	917
64	13.308	17712	525
65	11.182	17712	550
66	13.559	17712	601
67	11.097	17712	678
68	12.403	17712	692
70	13.649	17712	155285
71	15.164	17712	14
72	14.414	17712	101
73	14.773	17712	154
74	15	17712	285
75	15.594	17712	328
76	14.893	17712	577
77	15.378	17712	631
78	14.302	17712	632
79	14.78	17712	898
80	15.194	17712	899
81	16.443	17712	1034
82	13.806	17712	1162
83	14.52	17712	1250
84	17.234	17712	60
85	15	17712	138
86	15.487	17712	339
87	15.304	17712	445
88	15	17712	575
89	15	17712	155395
90	14.245	17712	155352
91	14.518	17712	851
92	14.723	17712	916
93	15.519	17712	918
94	14.91	17712	941
95	15.258	17712	994
96	14.795	17712	1026
97	14.519	17712	1081
98	15.467	17712	1116
99	15.404	17712	1139
100	14.89	17712	156
102	15.059	17712	239
103	14.095	17712	532
104	14.83	17712	539
105	15.388	17712	599
106	15.211	17712	683
[truncated: 324,150+ more rows]

## Sheet: Table S10
Table S10. Drug sensitivity estimated by AUC from PRISM
depmap_id	cell_line_display_name	lineage_1	lineage_2	lineage_3	lineage_4	8-bromo-cGMP (BRD:BRD-A00077618-236-07-6)	noretynodrel (BRD:BRD-A00758722-001-04-9)	prednisolone-acetate (BRD:BRD-A01643550-001-04-9)	betamethasone (BRD:BRD-A02180903-001-04-5)	mepivacaine (BRD:BRD-A03216249-003-24-3)	XL888 (BRD:BRD-A03506276-001-01-5)	metoprolol (BRD:BRD-A03623303-045-09-5)	methscopolamine (BRD:BRD-A03932035-004-04-3)	lappaconite (BRD:BRD-A05906449-004-01-1)	terfenadine (BRD:BRD-A06352418-001-25-9)	SB-218078 (BRD:BRD-A06352508-001-03-7)	diclazuril (BRD:BRD-A06426627-001-03-5)	monensin (BRD:BRD-A06627858-236-03-0)	isofloxythepin (BRD:BRD-A07704283-001-01-3)	galeterone (BRD:BRD-A07986123-001-02-8)	racecadotril (BRD:BRD-A08187463-001-12-9)	doxycycline (BRD:BRD-A08545410-003-07-8)	doxycycline (BRD:BRD-A08545410-311-03-4)	CID-5458317 (BRD:BRD-A08840375-001-01-3)	norethindrone-acetate (BRD:BRD-A09349126-001-10-7)	cyclophosphamide (BRD:BRD-A09722536-002-18-0)	tipranavir (BRD:BRD-A10039652-001-01-2)	propranolol (BRD:BRD-A10070317-003-28-3)	GSK429286A (BRD:BRD-A10523515-001-07-9)	imiloxan (BRD:BRD-A10903566-003-07-7)	carvedilol (BRD:BRD-A10977446-001-12-1)	nadide (BRD:BRD-A11132253-001-08-2)	dehydrocholate-acid (BRD:BRD-A11551002-001-04-6)	proscillaridin-a (BRD:BRD-A11815689-001-01-1)	lorazepam (BRD:BRD-A11990600-001-03-4)	nutlin-3 (BRD:BRD-A12230535-001-06-7)	usniacin-(+) (BRD:BRD-A12417644-001-07-6)	pomalidomide (BRD:BRD-A12994259-001-02-1)	fluorometholone (BRD:BRD-A13133631-001-04-0)	ornithine (BRD:BRD-A13561534-003-02-0)	TC1 (BRD:BRD-A13964793-001-02-6)	octopamine (BRD:BRD-A14240607-003-26-1)	IDRA-21 (BRD:BRD-A14344385-001-03-2)	mesoridazine (BRD:BRD-A14395271-074-17-8)	norgestrel (BRD:BRD-A14886633-001-01-6)	isoxsuprine (BRD:BRD-A16700644-003-04-4)	protirelin (BRD:BRD-A16997652-001-02-3)	trolox (BRD:BRD-A17846016-001-13-9)	lenalidomide (BRD:BRD-A17883755-001-06-1)
ACH-000956	22RV1	Prostate	Prostate Adenocarcinoma			1.00998	0.7544		1.08875	1.45399	0.657161	1.0365		0.920884	0.765839	1.10292	0.883221	0.864802	0.892172	0.864614	1.4377	0.728863	0.864588	0.796779	1.70108		0.843474	1.12467	1.0019		1.54941	0.842992			1.36849	1.20993		1.74724	0.876769	1.86755			1.52095	1.22021			1.515		1.14956
ACH-000948	2313287	Gastric	Gastric Adenocarcinoma			0.914654		1.21524		1.24471	0.544184	1.31849	0.971947	0.854286		0.713195	0.79862	0.841684	0.85723	0.84826	1.45086	0.748976	0.809663	0.86579	1.75522	0.926912	0.877315		0.984501	0.968139	0.872596		1.42054	0.361987	0.80824	0.840315	0.887656	1.03436	0.862005	0.9606	0.86069	1.46948	1	1.47152	1.3908	0.91796		1.13704	0.908892
ACH-000011	253J	Urinary Tract	Bladder Carcinoma			0.999997	0.951413	1.5014	1.31856	1.20982	0.473133	1.28501	0.887172	0.810839		0.757463	0.836611	0.788463	0.913612	0.825028	0.883562	0.81476		0.875482	1.29923	0.972665	1.04122	1.21271	0.891415		0.942911	1.16091	1.25408	0.412585		0.924371	1.30441		0.913833	1.39743	0.971027	1.35393	0.928606		1.3116		1.31456	1.1003	0.951123
ACH-000026	253JBV	Urinary Tract	Bladder Carcinoma			1.06553	0.917817	0.96784	0.949617	1.20601	0.54684	1.39576	0.96261	0.853056	0.886635	0.795268	0.790628	0.748577	0.899877	0.822111	0.88863	0.885859	0.942221	0.883472	1.28027	0.900844	0.95967			0.974643	0.945269	0.965286	1.30541	0.436091	0.902301	1.19755	0.963672		0.725236	0.961601	0.914288	1.28026	0.941428	1.14924	1.16622		1.28924	1.25921	0.925682
ACH-000323	42MGBA	Central Nervous System	Glioma	Astrocytoma		0.940638	0.93064	1.62023	0.979406	0.984514	0.575793	1.23735	1.45496	0.896801	0.952742	0.839448	0.724415	0.997172	0.974416	0.820611	0.900975	0.972206	0.876224	0.843592	1.30625	1.49166	0.88905	1.0882	0.96417		0.959069	0.972244	1.15509	0.434764	1.12256	0.999997	1.01079	1.68793	0.783777	1.29573	0.86779			1.13163	0.953079		1.20472	1.30163	0.886014
ACH-000905	5637	Urinary Tract	Bladder Carcinoma			1.39453	0.99097	1.06099		1.30655	0.562944		0.945583	0.800408	0.98745	1.02415	0.929842	0.865254	0.929934	0.865139	1.46727	0.888953	0.899367	0.825199			1.48575	1.11274	0.951147	1.02415	0.860835	1.303	1.42962		1.17092		1.2629	1.36142	0.88274	0.978027	1.23429	1.74139	0.874003	1.13022	0.885484	0.930907	1.0706	0.892809	1.25433
ACH-000973	639V	Urinary Tract	Bladder Carcinoma	Bladder Transitional Cell		0.887284	0.87006	1.54885	1.46176	1.36282	0.452176	1.5842	0.918365	0.842548	0.941325	0.876808	0.820586	0.89394	0.933159	0.84394	0.923082	0.738627	0.877208	0.820773	1.29438	0.98295	0.95948	1.43714	0.883623	0.9847	0.905711	1.17782		0.303703	0.912274	1.235	1.36797	1.3024	0.797383	0.957028	1.23526	1.4464	0.958197	1.34095	0.893705	0.924063	1.29416	0.973295	0.897111
ACH-000896	647V	Urinary Tract	Bladder Carcinoma			1.18448	0.920459	1.40577	0.93547	1.23438	0.533074	1.36664	0.969108	0.805275	0.972196	0.761447	0.751027	0.881302	0.953701	0.830903	0.879762	0.883895	0.904274	0.851099	1.24007	1.00043	0.888473	0.981399	1.17092		0.900569	0.963414	1.22019	0.421068	1.22788	1.17953	0.957509	1.34099	0.742942	1.18889	1.12199	1.36587		0.890568	1.00777		1.14401	1.26635	0.963335
ACH-000411	769P	Kidney	Renal Cell Carcinoma	Clear Cell		0.92859	0.920867	1.2976	0.921256	1.29858	0.635306	1.28413	1.25758	0.837419	0.897988	0.779458	0.82018	0.874479	0.964043	0.79052	1.14637	0.803867	0.877549	0.86097	1.28506	0.917722	0.931552	1.12891	0.854613	0.971723	0.878651	1.15271		0.437397	0.896796	0.901327	0.948343	1.20773	0.864742	0.958351	0.88572	1.28983	0.94325	0.904605		1.09635	1.31737	1.19469	0.831855
ACH-000649	786O	Kidney	Renal Cell Carcinoma	Clear Cell		1.21037	1.45251	1.3802	1.29656	1.03992	0.558912	1.01486	0.92976	0.948796	0.89436		0.622182	0.713997	0.89779	0.857734	0.796929	0.963	1.07455	0.860844	1.11238	0.95011	0.943024	0.831641	0.798085	0.834651	0.932502		1.44702	0.19953	1.0646	1.2907	1.01916	1.38188	1.03045	1.21982	0.618164	1.23956	1.22418	1.03474	1.36208		1.07343	1.21302	0.926608
ACH-001306	8305C	Thyroid	Thyroid Carcinoma			1.21277	0.874824	1.79627	1.30438	1.31716	0.567572	1.34263	0.966818	0.852846	1.58935	0.892426	0.853412	0.731918	0.937758	0.848756	0.928842	0.899805	0.88635	0.84216	1.42153	0.974463		0.835384	1.06429	0.99571		1.03317	1.44247	0.423289	0.910447	1.14553	1.19213	1.57388	1.00951	1.27496		1.47041	0.896755	1.36024	1.38579	1.39655	1.35338	1.2811	0.96732
ACH-001307	8505C	Thyroid	Thyroid Carcinoma			0.976655	0.88858	1.17572	0.88344	1.32562	0.604549	1.09844	0.953543	0.845188	0.935391	0.955762	0.782264	0.784985	0.97788	0.848946	1.38346	1.2364	0.90354	0.846514	1.07666		1.07263	1.22611	0.872828	0.99724	0.920346	1.18907			0.940781		1.20814	1.48284	0.756644	1.14455	1.13782	1.31675	0.957014		1.22128	1.2349	1.37828	1.16202	0.907527
ACH-000137	8MGBA	Central Nervous System	Glioma	Astrocytoma		0.832497	0.886111	1.53185	0.912825	1.34629	0.549777	1.58018	1.20754	0.870426	0.903263	0.773596	0.829014	0.933627		0.854193	1.31693	0.901095	0.870911	0.82365	1.36079	1.00861	0.898273	0.964757	1.0236	1.02111	0.948812	0.937439		0.444448	0.966283	1.35604	1.24045	1.39735	0.869233	1.25219	1.13938	1.39645		1.03254	0.98839		1.29732	0.902491	0.915498
ACH-000008	A101D	Skin	Melanoma			1.22045	0.880756	1.59168	1.20965	1.12829	0.515378	1.33618	1	0.862494	0.94187	0.87967	0.839613	0.783477	0.965453	0.826069	1.2219	0.903049	0.894801	0.807872	1.23055	0.969551	0.895678	1.02049	0.958577		1.16251	1.06485	1.18703	0.413581	1.13703	0.833683	1.22013	1.30605	0.825785	1.31834		1.16693	0.920788	1.11966	0.882653	0.944958	1.27234	1.30366	0.949294
ACH-000558	A172	Central Nervous System	Glioma	Glioblastoma			0.862656	1.50322		0.827309	0.609973	1.56514	0.961256	0.837601	0.886224	1.50577	0.811736	0.752349	0.948063	0.853706	1.13937	0.906747	1.11936	0.849454	1.29201		0.967601	2.08595	0.866611	0.972348	1.04374	1.66648	1.70765			0.850787	1.41123	1.81436	0.870927			1.77355	0.771252		1.28197		1.31058	1.08882	0.921733
ACH-000201	A204	Soft Tissue	Malignant Rhabdoid Tumor			0.790731	0.909843	0.950829	0.977109	1.23324		1.26227	0.928106	0.815533	0.894946	0.527794	0.789704		0.860032	0.814691	0.910768	0.836092	0.77517	0.818998	0.915681			0.821371	0.880098	1.38831	0.533846	0.976397	1.33941		0.737942	0.837754	0.752815	1.57131	0.747399	1.22301	0.488351	1.24551	0.914303	0.978324	0.881738	0.880771	0.989068	1.31235	0.999869
ACH-000788	A2058	Skin	Melanoma			1.22057	0.887868	1.35427	1.04112	1.13363	0.574607	1.2664	1.10261	0.877372	0.885116	0.863132	0.668169	0.845178	0.998176	0.878921	0.968779	0.855244	0.913053	0.85891	1.29476	0.928406	0.903521	0.95205	1.19835	0.852602	0.898588	0.989	1.20596	0.332088	0.911251	1.22426	0.943756	1.27195	0.814944	1.30864	1.10644	1.05901	0.91698	1.00308	0.962411		1.16733	1.26761	0.885888
ACH-000657	A2780	Ovary	Ovary Adenocarcinoma	Endometrioid						1.19257		1.26054		0.826117		0.714946	0.783365	0.663818	0.954308		0.918673	0.818666	0.870711	0.844442	0.944843	1.00554	0.926405		0.96896		0.898955			0.331379	0.923638		1.00242	1.28657	0.771394	1.43551				0.894169			1.10955		0.92239
ACH-000219	A375	Skin	Melanoma				0.956381	1.42203	1.09153	0.946867	0.568822	1.39066	1.31887	0.89697	0.955449	0.931127	0.726918	0.790845	0.944798	0.869177	1.18937	0.900883	0.960507	0.859769	1.21647	1.17993	0.911392	0.949381			0.883528	0.891903	1.35235	0.316895	1.13202	0.883421	1.24332	1.35854	0.918959	0.991984	1.02114	1.23454		1.02586	1.55816		1.14711	1.39278	0.882084
ACH-000681	A549	Lung	NSCLC	NSCLC Adenocarcinoma		1.13557	0.878315	1.41881	1.38456	1.18134	0.578346		0.95469	0.83596	0.763551	1.12749	0.832839	0.845037	1.25768	0.825353	1.13586	0.896886	0.912787	0.952696		1.20749	0.922425	0.969697	1.17835	1.03566	1.16091	1.01603		0.393292	1.17068	0.870018	0.947659	1.39911	0.885061	1.09443		1.42865	0.911934	1.09766	1.19888		1.26291	1.08302	0.919707
ACH-000052	A673	Bone	Ewing Sarcoma		EWS_FLI	0.990651	0.952684	1.33269	1.3295		0.58209		1.58399	0.866215	0.942619	0.81016	0.745335	0.852758	1.38536	0.802211	1.31895	0.873958	0.958183	0.834093			0.856405	0.894819	0.742946	1.23743	0.882093	1.26655	1.39051			1.32653	1.09117	1.51822	0.854589	1.30259	1.2796	1.41366	0.945738	1.16889	1.43717	1.28207	1.51275	1.23903	0.945057
ACH-000429	A704	Kidney	Renal Cell Carcinoma			1.30685	0.905614	0.800231	0.897942	1.70237	0.658527	1.29232		0.819344	1.28563	1.35974	0.842302	0.871801	0.90868	0.858737	1.18449	0.772048	0.99691	1.22419	1.49089		0.827818	0.870712	1.3958	0.726763	1.29939	1.34471	1.25867		1.17094	1.25344	1.59402		0.99746	0.979967	1.36402	1.58981	1.32124		1.005	1.13998	1.78496	1.34494	1.20872
ACH-000528	ABC1	Lung	NSCLC	NSCLC Adenocarcinoma		1.0296	0.927448	1.61224	1.27482	1.16842	0.603668	1.22526	0.955414	0.814727	0.935504	0.881082	0.824336	0.709697	0.929178	0.817045	1.14774	1.36538	0.826673	0.831861		0.900492	0.985799	0.969134	0.820016	1.08455	1.36523	0.917687	1.16573	0.319176	1.05285	0.949896	1.24544	1.45416	1.13914	1.0043	0.950582	1.3568	0.963151		1.22388	0.972409	1.34011	1.10027	0.85313
ACH-000086	ACCMESO1	Lung	Mesothelioma			0.957598						1.42994		0.849717		0.835433	0.771485	0.743907	0.952882	0.8302	1.26659	0.769068	0.838522	0.911118	1.23353				1.04246	0.902588	1.28883				0.917225		1.16024	1.36145	0.847027	1.02788			0.920835						0.912612
ACH-000046	ACHN	Kidney	Renal Cell Carcinoma			1.26676	0.957271	1.29032	1.24129	1.20569	0.563571	1.46619	0.941178	0.832959	0.96249	0.624466	0.746683	0.858212	0.949686	0.828247	0.927729	0.849215	0.859338	0.858438	1.19387	1.22198	0.936429	0.801063	1.2002	0.682662	1.26289	1.24047	1.19667	0.29704	0.926768	0.83865	1.26246	1.36757	0.864367	0.964137	0.881599	1.0846	0.948654	1.08912	1.29588	0.896373	1.23845	1.42019	0.930678
ACH-000880	AGS	Gastric	Gastric Adenocarcinoma			1.42595	0.891449	1.70908	0.992921		0.461568	1.33772		0.833119	0.935485	0.781551	0.819063	0.880858		0.809287	0.939766	0.881992	0.923798	0.868082	1.33754	0.980887	0.874866	0.969866	1.13164	1.06377	0.902126			0.428804	0.931831		0.912835	1.42689	0.779933	1.21904	1.06848	1.24164		0.9492			1.27068		0.907415
ACH-000940	AN3CA	Uterus	Endometrial Adenocarcinoma			1.07098		1.10145		1.11528		1.56892	1.62384	0.847896		0.836412	0.756384	0.801125	0.950754	0.775447	0.867971	0.865184		0.823028	1.06084	1.35217	0.922648		0.880987		0.934368			0.322463			1.10682		0.758707	0.862092	0.887709	1.21866		1.01717	1.37109		1.5875	0.996703	1.05105
ACH-000222	ASPC1	Pancreas	Exocrine	Exocrine Adenocarcinoma		1.00091	0.853918	0.815502	0.632505	1.08988	0.58762	1.47839	0.966687	0.839192	0.959296	0.847286	0.843348	0.873328	0.968809	0.846255	1.19341	0.850105	0.89373	0.860245	1.27865	0.978615	0.923039	0.978632	1.16976		0.916444		1.47232	0.403626	0.796179	1.29172	1.25671	1.51784	0.81232	1.10683	0.97408	1.46033		1.24338	1.25908		1.45763	1.13725	0.972362
ACH-000593	BC3C	Urinary Tract	Bladder Carcinoma	Bladder Transitional Cell		1.22934	0.892662		0.804167	1.43445	0.632439	1.67766	1.38981	0.869817	0.751508	0.742261	0.845893	1.07328	0.954979	0.834327	1.36697	1.00179		0.932814	1.52996	1.16007	0.852331	1.26931	1.24121		1.00238	0.979604	1.65374	0.308628		1.4755	1.45204		0.847092		1.53773	1.51247	1.48332		0.949257		1.43768	1.27503	1.21704
ACH-000456	BCPAP	Thyroid	Thyroid Carcinoma	Papillary		1.08628	1.22781		3.44577	0.984168	0.583598		0.882209	0.837305	0.999969	1.01879	0.860704	0.642428	0.962926		0.981479	0.850203	0.921428	0.847156	0.72359		0.826385	1.72163	1.25833	0.773039	0.696391	1.15807			1.18385	1.4909	1.0772	1.28945	0.980515	0.890527	1.6075	1.10053	0.852626	1.71636	0.99999		0.979663	1.10507	0.905115
ACH-001016	BECKER	Central Nervous System	Glioma			0.932656	0.950242	1.23224	1.18404	0.956837	0.603433	1.3493	0.933384	0.827383	0.948958	0.866317	0.804908	0.783329	0.911586	0.81388	0.89064	0.914029	0.891138	0.842351	1.04693	0.961897	0.879346	0.895424	1.2309		0.889577	1.35585	1.20426	0.359002	0.987333	1.25331	1.22122	1.3314	0.770543	1.27848	0.974698	1.15445			0.93038		1.35241	1.36666	0.916018
ACH-000603	BEN	Lung	NSCLC			1.03494	0.934831	1.38719	1.3128	1.3345	0.616124	1.3	0.918407	0.865915	0.952493	0.891468	0.778825	0.957307	0.962425	0.84802	0.997139	0.847419	0.861877	0.873233		0.961279	0.878915	0.970241	0.967519	0.995872	1.30481	1.13118	1.37164	0.416634	0.810434	1.22269	1.31091	1.39661	1.00402	0.983959	1.00168	1.55739	0.947069	1.17499	1.19762	1.02447		1.06679	0.949526
ACH-000802	BFTC905	Urinary Tract	Bladder Carcinoma	Bladder Transitional Cell			0.913771	1.36915	0.976143		0.576095	1.19178	0.870152	0.786228	0.961298	0.788219	0.792812	0.709221	0.919262	0.823689	1.50121	0.824352	0.97789	0.85949	1.43369	1.17927	1.22464	0.945256	1.16228		0.919026	1.25508	1.63886	0.358085	1.41671		1.34398	1.50584	0.873565	1.46933	0.873415	1.14427	1.72508	1.18472	1.52183		1.41623	1.60152	0.944458
ACH-000792	BFTC909	Kidney	Renal Cell Carcinoma	Transitional Cell		1.69138	1.75546		1.60395	1.43677	0.590828		1.78859	0.986523	1.72428	1.2327	0.854107	0.782289	1.6565	0.776903	1.38009	1.58125	1.3831	0.891827	1.73453		1.17119	0.965756	0.890609	1.59509	1.14415	1.41466	1.39878		1.35467	1.56577		1.33656	1.49115	0.999947	1.26549	1.96789	0.819705	1.50604	1.76978	0.89567		1.83535
ACH-000191	BHT101	Thyroid	Thyroid Carcinoma	Papillary		1.26112	0.901992	2.01092	1.01074	1.21337	0.504236	1.20178	0.877932	0.823752	1.02887	0.968673	0.834744	0.820007	0.924612	0.727475	1.16046	0.872457	0.904321	0.857678	0.879689	1.24117	1.18038	0.948588			0.896792	0.839645	1.28938	0.379071	0.899137	1.21352	1.77876	1.34289	0.776932	1.36679	1.03643	1.26994		1.10176	1.23719			1.02641	0.849052
ACH-000503	BICR16	Upper Aerodigestive	Upper Aerodigestive Squamous	Oral		0.979946	0.763776	1.00088	1.28332	1.12892	0.554597	1.69551	0.929163	1.10946	0.919176	0.895627	0.773034	0.882416	1.40433	0.717047		0.873769	0.82588	0.905389	1.59207		0.847182	1.23532	0.977155	0.677927	0.931137	1.54983	1.77125		1.14257	1.63613			0.991571		1	1.57331	1.80604		1.19543	1.62035	1.43913	1.31649	1.52031
ACH-000228	BICR31	Upper Aerodigestive	Upper Aerodigestive Squamous	Oral		1.13156	0.957318	1.67516	1.12853	1.22904	0.572204		0.909918	0.887875		0.811821	0.827326	0.776643	0.915488	0.852635	1.19369	0.876649	0.881387	0.863152	1.31091	1.15902	0.897781	0.909263	0.908526	1.02426	0.884442	0.946733	1.41112	0.426929	1.29909	1.26287	1.13333	1.52241	0.825351	1.26818	0.848624	1.60442	0.935382		1.30475	1.20179	1.23731	1.42154	0.914869
ACH-000771	BICR56	Upper Aerodigestive	Upper Aerodigestive Squamous	Oral		1.0001	1.22569	1.40876	0.708181	1.29224	0.574502	1.65278	0.971432	0.841102	0.950761	0.725408	0.828426	0.794051	1.21915	0.805332	1.08945	0.872431	0.860938	0.904712	1.21904			0.917891		1.14251	1.08894	0.946241				1.37774	0.916096	1.4932	0.817241	1.03001	0.703133	1.44954	0.973898	0.923023	1.15398	1.21741	1.24505	1.2132	1.13058
ACH-000415	BICR6	Upper Aerodigestive	Upper Aerodigestive Squamous	Oral		0.706648	0.737929	1.41637	1.15785	1.22052	0.56871	1.34291		0.843534	0.867085	1.18316	0.782121	1.12204		0.785855	1.40945	0.850894	0.928164	0.773842	1.30479			1.0704	1.27805	1.31773		1.39208	1.2191		0.87809		1.475		0.790895	1.2469		1.00003	0.94994		1.39916	0.957958	1.60107	1.07603	0.778967
ACH-000927	BT474	Breast	Breast Ductal Carcinoma	ERpos HER2pos	HER2 Amp	1.21398	0.874661	1.42905	1.09988	1.29165	0.661643	1.34641	0.957402	1.28316	1.18507	1.19492	0.84035	1.12517	0.932427	0.800578	1.29319	1.17159	0.828184	0.905213	1.68017			0.862317	0.971872	0.828539	1.22485	1.16936	1.3293		1.14654	1.27591	0.983314	1.22829	1.45359	1.34775	1.26908		0.917741		0.911858	1.24486	1.23365		0.854181
ACH-000288	BT549	Breast	Breast Ductal Carcinoma	ERneg HER2neg	Basal B	1.08299	0.974322	1.1464	0.81453	1.10648	0.603952	1.24022	1.08788	0.854305	0.889311	0.789124	0.83933	0.740777	0.877259	0.835479		0.861845	0.863844	0.857642	1.22947		0.974926		0.947905	1.0425	0.912519	1.68829	1.31989		1.08795	1.11254	1.42996	1.5331	0.773919	1.3381			0.954811	1.05986	1.20224	1.59685		1.12373	0.892272
ACH-000535	BXPC3	Pancreas	Exocrine	Exocrine Adenocarcinoma		1.09522	1.01851		0.97021	1.15942	0.558705	2.08921	2.21089	0.933596	1.01973	1.37961	1.26124	1.18433	1.60703	1.85804	1.78685		0.94813	0.888203	1.60734		1.3739	1.14361	1.40295	1.29403	1.41874	0.727341	2.1589		1.40192		1.34642	1.57247	1.23533	1.57566	1.36662	1.91268	1.30314	1.32533	1.81001	1.84583	1.80302	2.1038	1.41292
ACH-000210	CADOES1	Bone	Ewing Sarcoma		EWS_ERG		1.67201	1.53123	1.05857	1.10595	0.575429	1.56821	0.960854	0.890217	0.854721	0.833938	0.811494	0.844668	0.906021	0.889156	1.68504	0.83957	0.899167	0.829348	2.04307		0.975679	0.827529	1.10525		0.943555	1.26968			1.2525	0.945868	1.31613	1.58913	1.76258	1.21392	0.839496	1.23135			1.299	0.916551		1.40056	1.10201
ACH-000433	CAKI1	Kidney	Renal Cell Carcinoma	Clear Cell		1	0.85369	0.811039	0.907805	1.20091	0.65203	1.66351	0.925948	1.48873	0.929609	0.797446	1.21212	0.76576	1.62011	0.828922	1.38673	0.867175	0.903968	0.957053	1.31528	1.22728	1.18867	1.02753	1.14998	1.09468	0.964365	1.02671	1.55512	0.348429	1.29295	0.819824	0.907935	1.46282	0.958719	1.2151	1.13645	1.46333	0.971538			0.945693	1.3157	1.08047	0.974069
ACH-000212	CAL120	Breast	Breast Carcinoma	ERneg HER2neg	Basal B	1.19336		1.30859		1.24642	0.571342	1.35085	0.954365	0.843783		0.828989	0.766184	0.761422	0.962279	0.815071	1.20556	0.924859		0.826859	1.27477	1.0521	0.953569		0.988776	0.86052	0.896432		1.36937	0.440377		0.949089	1.1106		0.883653	1.35089	0.769356	1.16903	0.894309	0.994792	0.900554		1.23156	1.01459	0.907451
ACH-000826	CAL12T	Lung	NSCLC			1.09101						1.17999		0.801721			0.839854	1.1334	1.52026	0.914724	0.87677	0.834354	0.926716		1.00953				0.785573		0.994299				1.17038		0.95001	1.49328	0.806488	1.22627	1.17804								0.852262
ACH-000832	CAL27	Upper Aerodigestive	Upper Aerodigestive Squamous			1.14748	0.975148	1.55301	0.967231	1.26682	0.484321	1.72831	0.979054	0.845324	0.904359	0.890617	0.804338	0.868749		0.845831	0.930685	0.887472	0.894633	0.848332		1.45452	0.959506	0.945301		0.89763	0.920673	0.851661	1.33584	0.415516	1.34437	0.896787	1.02342	1.26868	0.864866	0.902897	1.08434	1.49678		1.18583	1.51954		1.24275	1.38805
ACH-000142	CAL29	Urinary Tract	Bladder Carcinoma	Bladder Transitional Cell		1.15379	0.901159	1.33296	1.07155	1.08934	0.533753	1.19551	1.22612	0.856901	0.947874	0.761852	0.841301	0.739409	0.944813	0.838331	0.927006	0.83163	1.09325	0.848403	1.13067	1.16607	1.00321	1.38795	0.987163	0.912413	0.932542	0.926728	1.28209	0.424121	1.07855	1.40102	1.05845	1.16492	0.818905	1.15218	0.767361	1.4217	0.897947		1.10049			1.32749	0.946085
ACH-000856	CAL51	Breast	Breast Carcinoma	ERneg HER2neg	Basal B	0.957749	0.902747	1.01252	0.976518	1.23342	0.503123	1.29727	0.972311	0.835719	0.865728	0.867431	0.772637	0.891464	0.95511	0.835661	1.19847	0.97913	0.869429	0.835223	1.3159	1.11852	0.860957	0.709308	0.854141	0.896869	0.98833	0.935084	1.31307	0.427062	1.13887	0.845477	0.961164	1.72815	0.888712	1.43358	0.903761	1.10638		1.03576	1.30027	0.903088	1.28706	1.46431	0.870184
ACH-000457	CAL54	Kidney	Renal Cell Carcinoma			0.94399	0.912762	1.09904	1.2673	1.19867	0.747799		1.32832	0.84513	1.24614	0.833172	0.842068	1.27175	0.922586	0.834085	1.11149	0.829333	0.948593	0.974092			1.50775	1.11511	1.00477	0.995974	1.34894	1.13493	0.968076		1.16955	1.02364	1.0088	1.09894	0.844875	1.15949	1.30379	0.977031	0.92565	1.35811	1.34614	1.04345	1.30652	1.23078	0.830301
ACH-000174	CAL62	Thyroid	Thyroid Carcinoma	Anaplastic		1.12179	0.887182	1.43484	0.994595	1.07048	0.53404	1.30728	0.968908	0.830221	0.925359	0.827692	0.764472	0.879494	0.933319		0.906113	0.888205	0.897624	0.814554	1.28705	0.86911	0.901656	0.959569	0.942756		0.870415	0.996607	1.23238	0.394442	0.951171	1.10996		1.22727	0.810159		0.971666	1.45047		1.03112	0.950127		1.16895	1.18035	0.882419
ACH-000516	CAL78	Bone	Chondrosarcoma			1.04816	1.13273	1.52752	1.72774	1.15114	0.48545	1.32263	1.34746	0.950502	0.897408	0.838928	0.830662	0.702942	1.06889	1.08019	1.44867	0.805735	0.949093	0.826197	1.71145			1.03128	0.861686	1.01419	0.882287	1.26611	1.50688		1.5188	1.20962	1.24568	1.41684	1.68541	1.45859	0.746626	1.37102	0.950897		0.906567	0.992543	1.30989	1.25367	0.880362
ACH-000264	CALU6	Lung	NSCLC			1.12416		1.45532		1.29241	0.49528	1.4221	0.958742	0.836287		0.886578	0.773613	0.957973	1.32421	0.883845	0.907265	0.861986	0.886794	0.800465	1.24379	1.16362	0.885147		1.29151	1.47353	0.85215		0.95803	0.367764	1.21318	1.06715		1.49936	0.951875		1.19172	1.18605	0.960342	1.18182	0.827137		1.11277	1.12998	0.916341
ACH-000783	CAMA1	Breast	Breast Carcinoma	ERpos HER2neg	Luminal	1.2147	0.776776	1.63361	1.55676	1.19691	0.7208	1.09905		0.980626	0.938168		0.87592		1.19535	0.805327	1.22049	1.258	1.14136	0.88192	1.38186			0.975282		0.859163	1.20347	1.16497	1.28582		1.25163	1.27277	1.16685	1.48767	0.869489	1.43563	0.977944	1.55862	1.37777	1.27932	1.28346	1.19246	1.18094	1.20925	1.11148
ACH-000713	CAOV3	Ovary	Ovary Adenocarcinoma	High Grade Serous			0.927989	1.87722	1.91113	1.39104	0.450268	1.30494	1.14829	0.854344	0.951972	0.854356	0.803536	0.894664	0.914743	0.844371	0.93756	1.00726	0.927558	0.845879	1.54116		0.876572		0.928223		0.893878	1.23313	1.31704		1.10878	1.33456	1.17943	1.42649	0.798365	1.22894	1.06324	1.54563	0.949767	1.03855	0.941486	1.53053	1.32847	1.16253	1.03327
ACH-000107	CAPAN2	Pancreas	Exocrine	Exocrine Adenocarcinoma		0.916779	0.91491		0.909822	1.2689	0.551191	1.36432	1.45082	0.835698	0.957432	1.04268	0.834931	0.91924	1.18501	1.00129	1.24794	1.34768	0.899583	0.872565	1.41134		1.32055	1.15415	0.923058	0.895766	0.861352	1.12557	1.42043		1.32156	1.34861	1.14381		0.843283	1.30651	0.82323	1.64825	0.866322	1.07085	1.45535	1.5627	1.30386		0.861698
ACH-000329	CCFSTTG1	Central Nervous System	Glioma	Astrocytoma		1.1518	0.877803			1.50496	0.595683	1.54111	0.950119	0.885714	1.152	0.845327	0.872405	0.933311	1.40417	0.801838	1.07494	1.22338	0.953848	0.847175	1.50711		1.36907	0.968722	0.92222	1.26675	0.914834	0.988821			1.26057	1.43286	1.20081		0.851834	1.37686	0.997781	1.48408	0.960319		1.5006	1.16263		1.35235	0.985279
ACH-000138	CFPAC1	Pancreas	Exocrine	Exocrine Adenocarcinoma			0.900458	1.3723	1.00529	1.16797	0.489759	1.21299	0.972214	0.835563	0.902116	0.826768	0.767638	0.881335	0.927387	0.826237	0.629201	0.880836	0.896535	0.884427	1.16524	0.910058	0.974311	0.885767	1.12627	0.847077	0.950203	1.01045		0.415584	0.911011	1.09264	0.974077	1.22439	0.788285	0.959521	0.878257	1.02467	0.892456		1.15614			1.19555	0.948437
ACH-001024	CHL1	Skin	Melanoma			0.947917	0.859785	1.70852	1.066		0.489003	1.44824	0.982127	0.845915	0.940553	0.80671	0.776835	0.731235	0.941722	0.817154	1.14496	0.852511	0.859902	0.821815	0.840413	0.943554	0.926976	0.963786		0.970791	0.930531	1.09469	1.2272	0.374152	0.86	1.1658	1.19869	1.44787	0.746458	1.02377	0.993848	1.42992	0.94664		0.90634		1.25889	0.923185	0.906796
ACH-000458	CJM	Skin	Melanoma				0.924514	0.98883	1.2381	1.18643	0.599336	1.44785	1.40744	0.835013	0.929694	0.723123	0.792396	0.838689	0.925706	0.883181	1.08804	0.937984	0.990148	0.898929	1.26104	1.1214	0.915072	1.06056		0.93863	0.899752	1.20857	1.29101	0.410544	1.5286	1.09718	1.42473	1.37723	0.868005	1.21443	1.35147	1.41544	0.972794	0.952643	1.43076			1.08471	0.909368
ACH-000895	CL34	Colorectal	Colorectal Adenocarcinoma		MSI	0.649852	0.894835		0.87333		0.577915	1.50158	1.33663	0.469172	0.960893	0.776426	0.670681	1.08807	0.743012	0.87479		0.843107	0.993222	0.985895			1.25392	1.19583	1.40802		0.816848	0.887845	1.03171		1.49606	0.875753	1.72483		0.748003	1.11058	0.980046		0.970968	1.45312	0.938158	1.27663		1.11084	1.00214
ACH-000803	COLO668	Lung	SCLC			1.63241	0.806069		1.39002	1.89204	0.112036	1.20218		0.747242	0.8891	1.15591	1.39813	0.872112	1.32763	0.871842	1.99317		0.942181	0.880704				1.79837	1.14715	0.830391	0.910943	0.998649	1.66403		1.37093	1.4756	0.806604	1.74301	1.46325	0.910006	1.13039	1.55785	0.946677	0.896812		1.33034	1.48867		0.852962
ACH-000805	COLO679	Skin	Melanoma			1.19341	0.940815	1.31183	1.0189	1.38401	0.567444	1.36728		0.840884	0.9499	0.840961	0.798108	0.870481	0.904126	0.787156	0.967751	0.79704	0.864304	0.813628	1.4459	1.25785	0.867414	0.95495	0.978945		0.892955	0.825071	1.20227	0.415314	0.924495	0.81519	1.33164	1.30695	0.835908		1.02406	1.23873		1.14828			1.36892		0.896748
ACH-000717	COLO680N	Esophagus	Esophagus Squamous			0.971935	0.898717	1.47396	0.963078	1.19997	0.547303	1.42934	1.40989	0.849385	0.952572	0.834627	0.827155	1.02591	0.959175	0.814275	1.13548	0.952167	0.904132	0.861874	1.33697	0.888109		1.07756	1.03195	0.924654	0.976058	0.95622	1.41557	0.427155	0.898302	1.41156	1.3762	1.4473	0.822398	1.47008	0.823688	1.30488	0.941456	1.11272	1.27839	1.19525	1.2661	1.44636	1.35845
ACH-000582	COLO741	Skin	Melanoma			1.12423	0.785658	1.26377		1.18295	0.574563	1.16435	0.958948	0.825756	0.896735	0.710909	0.844047	1.08858	1.37884	0.84279	1.18229	0.934305	0.823443	0.780034	0.817578	1.36748		0.941518	1.10846	0.972817	0.921407	0.945943	1.27381	0.459838	0.846531	1.27475	1.35669	1.35602	0.902951	1.14718	0.968945	1.33263	1.2027	1.07271	0.847884	1.2968			0.868302
ACH-000812	COLO783	Skin	Melanoma			1.05589	0.903303	1.3088	1.16105		0.583807	1.31499	1.15506	0.825408	0.967251	0.868266	0.744964	0.778514	0.892534	0.83538	0.973038	0.897398	0.89308	0.874673	1.24231	1.06057	0.889458	1.35298	0.966764	0.994919	0.961062	1.17822		0.44022	1.21608	1.34092	1.25528	1.46485	0.759789	0.98068	0.866159	1.33619	0.97541	1.17539	0.966086		1.27707	1.15829	0.949344
ACH-000968	COLO792	Skin	Melanoma			1.01753	0.98391	1.54003	1.06746	1.07889	0.660256	1.2164	0.874762	0.910224	1.11363	0.883671	0.832984	0.772159	1.23252	0.850199	0.938855	0.950853	0.944336	0.87619			0.982417	1.41245	1.05264	1.3734	0.951436	1.45256	1.61123		1.17207	0.883638	1.32214	1.52944	0.798445	1.30361	1.14811	1.76985	1.38098	1.48301	0.988401	1.09295	1.28836	1.48426	0.874465
ACH-000401	COLO800	Skin	Melanoma			1.1698	0.894238	1.05324	0.983959	1.24016	0.581175	1.20756	1.54442	0.929363	1.1572	0.76065	0.76659	0.774187	0.937761	0.813803	0.965442	0.871467	1.49898	0.820751	1.36084	0.938042		0.866983	0.845069	1.18824	0.944716	0.881786	1.34066	0.469472	1.42122	1.41454	0.917804	1.54771	0.84988	1.15584	1.07315	1.18685	0.943459	1.07164	1.51063	1.44214	1.40763	1.48288	0.842746
ACH-000161	CORL105	Lung	NSCLC	NSCLC Adenocarcinoma		1.13983	0.978595	1.0026	0.785007	1.21322	0.574121	1.18236	1.44272	0.841253	0.966814	0.889945	0.883146	0.924756	0.880917	0.828497	1.25167	0.852267	0.912085	0.857819	1.26494	0.915804	0.968823	1.069		0.936955	1.39808	1.05169	1.161	0.350354	0.932097	1.32597	1.16445		0.749846	1.25213			0.964456	1.41637	1.25924	0.925683	1.3109	1.37804	1.11058
ACH-000662	CORL23	Lung	NSCLC	NSCLC Large Cell		0.973564	0.950419	1.72433	1.36726	1.09898	0.478162	1.27788	0.964514	0.835193	0.922383	0.745652	0.857138	0.902218	0.954166		1.07017	0.884862	1.20987	0.851835	1.23728	0.979898	0.900015	0.952758	1		0.889249	1.00895	1.26749	0.3844		1.16564	0.866911	1.40622	0.783113	1.02747	1.14172	1.44333		1.03885	1.10464		1.09335	1.20795	0.947972
ACH-000278	COV362	Ovary	Ovary Adenocarcinoma	High Grade Serous		1.17347	0.954183	0.998408	1.01739	1.21554	0.570345	1.29124	0.943697	0.844926	0.938366	0.802182	0.817647	0.762041			1.39813	0.872136	0.873374	0.857925	1.29383	0.906495	0.856745	1.1142	0.957769	1.08101	0.926393	1.1867	1.31082	0.382645	1.43013	1.18067		1.4826	0.820554		0.971681	1.27624	0.937477		1.2631	0.949714	1.27447	1.337	0.987178
ACH-000123	COV434	Ovary	Ovary Adenocarcinoma	Endometrioid		0.890768	1.15671	1.2619	1.12361	1.20381	0.537653	1.35962	0.923718	0.841934	0.731622	0.725682	0.730469		0.911432	0.806702	1.10439	0.781389	0.905207	0.811568	1.31455			0.703574	1.07839	0.641914	0.876999	1.64708	1.49078		0.950099	0.78801	1.07634	1.95687	0.662368	1.09596	1	1.57305	1.54828	1.30299	1.11436		1.12769	1.41478
ACH-000243	DANG	Pancreas	Exocrine	Exocrine Adenocarcinoma		0.971032	0.895254	0.918202	0.764763		0.500124	1.1492	1.01096	0.822397	0.910916	0.804568	0.797954	0.860413	0.903692	0.818039	0.952545	0.833393	0.881975	0.981903	1.07643	0.922041	0.957312	0.896812	0.728525	0.882865	0.948885	0.991479	1.35436	0.254224	0.883286	1.41525	1.25749	1.3718	0.819337		1.08589	1.74302	0.931307	1.12924	1.5196	1.09601		1.48859	0.868446
ACH-000211	DAOY	Central Nervous System	Medulloblastoma		Non MYC	0.880197	0.77738	1.53756	1.01086	1.34278	0.526738	1.35859	0.895332	0.849964	0.931527	0.766011	0.790111	0.763257	0.931582	0.837953	1.33076	0.859776	0.89106	0.802397	1.35403	0.989973	1.07595	0.927703			0.831012	1.06583	1.17503	0.172106	0.876459	0.923314	1.15374	1.24726	0.743075	1.2969	1.17683	1.57798	0.94208	1.41735	0.983318		1.37528	0.951346
ACH-000863	DBTRG05MG	Central Nervous System	Glioma	Glioblastoma		1.18309	0.881271	1.05628	1.00088	0.960367	0.47281	1.34566	0.955477	0.818412	0.95412	0.835255	0.826468	0.726605	0.954797	0.826231	0.887652	0.849566	1.04356	0.843491	0.911262	0.956896	0.891579	0.962004	1.06522		0.917957	1.03187	1.35437	0.425944	0.893592	0.853445	1.25028	1.31864	0.787078	1.42013	0.94357	1.17818	0.89126	0.860939		0.961749	1.26392	1.20158	0.939989
ACH-000207	DETROIT562	Upper Aerodigestive	Upper Aerodigestive Squamous	Pharynx		1.04745	1.10095	1.0963	0.852262	1.12653	0.562549	1.36355	0.969075	0.779855	0.972489	0.886942	0.812806	0.882841	0.906294	0.815996	1.01566	0.876854	0.884007	0.8764	1.37211		0.833389	1.19417	1.00024		0.832538	0.916191	1.16298	0.417539	1.12669	0.906199	0.941627	1.04261	0.874623	1.02031			0.937561	1.16527	1.3832	0.89387	1.39122	1.02203	0.91083
ACH-000244	DKMG	Central Nervous System	Glioma	Glioblastoma		1.10988	0.957952	1.30614	1.08856	1.16357	0.638742	1.20202	0.984522	0.852926	0.908484	0.803385	0.876224	0.829967	1.07846	0.883346		0.914956	0.877205	0.833685	1.21857			1.28003	0.799251	0.870653	0.897741	1.34405	1.42487		1.08776	0.85078	1.17781	1.07432	0.910984		0.936124	1.43222	1.01406	1.26207	1.30812	1.03312	1.50573	1.16505	0.950556
ACH-000749	DMS273	Lung	SCLC			1.06972				0.918406	0.52102	1.65987	0.867583	0.818711		0.715751		0.619574	0.869888			0.82084	0.871803	0.836999			0.696487		0.899536				0.967773		0.8354	1.30211	1.81673			1.64469	0.730982	1.7634		0.931447			0.973007	1.44671	1.45022
ACH-000979	DU145	Prostate	Prostate Adenocarcinoma			1.15329	0.88472	0.935102	0.869456	1.09368	0.611122	1.17201	0.961259	0.883684	0.899911	0.849178	0.828505	0.927636	0.962726	0.844016	1.18234	0.937866	0.913962	0.861425	1.15131	0.986469	0.925893		1.07771	0.89917	0.880344		1.23104	0.297649	1.12805	1.17008	0.963237	1.33523	0.807196	1.30105	0.916389		1.02973		0.949525	0.942012	1.14937	1.31182	0.955402
ACH-000563	EBC1	Lung	NSCLC	NSCLC Squamous			0.90894	1.61107	1.35658	1.26095	0.475976	1.30919	1.26021	0.858642	0.968743	0.877777		0.917606	0.889583	0.760878		0.915013	0.924321	0.860227		0.905526	0.871667	0.946687	0.982161			0.97116	1.72581	0.46087	1.36297	1.40792	1.17817	1.51423		0.959481	0.861959	1.78025	0.921746		0.85729	0.918866	1.30339	1.5427	0.874554
ACH-000305	ECGI10	Esophagus	Esophagus Squamous			0.981179	0.845088	0.941781	0.842691	1.27069	0.577643	1.34514	0.921144	0.832274	0.882826	0.755671	0.750068	0.900058	0.952466	0.833373	0.915298	0.880072	0.887381	0.84565	1.17117	0.95654	1.20774		1.10369	0.841556	0.866964	0.820984	1.29461	0.322448	1.11231	0.946486	1.12146	1.25821	0.894856	1.22471	0.916484	1.28041	0.931707	1.07075	1.12138	1.41827	1.19641	1.06278	0.928371
ACH-000117	EFM192A	Breast	Breast Adenocarcinoma	ERpos HER2pos	HER2 Amp	0.945506	0.893274	1.65233	1.36825	1.20155	0.785759	1.50873	1.44127	0.858187	1.36552	1.06179	0.945716	0.848807	1.49264	0.759576	1.19337	1.24542	1.19915	0.806618	1.6639		1.09559	1.44202	1.14116	1.14939	1.17702	1.50612	1.27858		1.05272	1.50904		1.2431	0.946491	1.58516	1.11571	1.58254	1.37625		0.918736	1.10363	1.35541		0.956866
ACH-000308	EFO21	Ovary	Ovary Adenocarcinoma	Clear Cell		0.970742	0.738145		0.827591	1.23628	0.572423	1.20367	0.951563	0.878638	0.829071	0.920445	0.849387	0.824314	0.966855		0.972844	1.17943	0.84818	0.867949	1.37388	0.978659		0.839861	0.991901	1.05564	1.21726	0.962817	1.47125	0.441665	0.98457	1.30501	0.998231	1.43535	0.70426	1.16225		1.33053	0.952532	0.99635	0.924887	1.0623	1.19265	1.17905	0.905736
ACH-000936	EFO27	Ovary	Ovary Adenocarcinoma	Endometrioid		1.06761	0.722384	1.45279	1.0734	1.39243	0.597967	1.30007	1.08809	0.84157	0.952163	0.997209	0.733768	0.88178	0.882661	0.808876	1.19662	0.886595	0.889118	0.852712	1.35985	1.47993	1.04084	0.849886	1	0.945233	1.03257	1.14288	1.29841	0.318317	1.50367	1.31617	0.97062	1.41775	0.741411	1.1389		1.76672	0.921174	1.1241	1.29103		1.24153	1.6434	1.40106
ACH-000978	EN	Uterus	Endometrial Adenocarcinoma			0.947261	0.954525	1.41346	0.894485	1.24624	0.778054	1.32748	1.59185	1.23123	0.959139	1.17879	0.788973	1.42474	1.35069	0.863882	1.14163	1.16517	1.27962	0.822654	1.03897			1.11893	0.864078		1.21148	1.75732	1.28521		1.4574	1.19888	1.22563	1.40522	0.893736	1.12621	0.940811	1.40477	0.969389	1.22721		1.24632	1.35657	1.30983	1.01227
ACH-000906	ES2	Ovary	Ovary Adenocarcinoma	Clear Cell		0.948984		1.393		1.2094			0.962454	0.847152		0.673674	0.750973	0.683112	0.969448		0.899441	0.891148	0.915857	0.838209	1.26854	0.954696	0.908547		1.05565		0.879768		1.28415	0.241267	1.32623	1.17595	0.943828	1.64024	0.735064	1.11229	1.06569	1.16144			0.96796		1.16206	1.41445	0.93055
ACH-000913	ESS1	Uterus	Endometrial Stromal Sarcoma			1.2352	0.920711	1.75126		1.38675	0.609971	1.34954	1.71743	0.799244	0.867015	0.813349	0.474619	0.81688	1.21782	0.779692		0.899793	0.796425	0.860976	1.22978		1.29274	1.18307		0.934386	0.918443	1.62012	1.56412		1.41014	1.57458			0.814581	1.21612		1.35799	1.1109	0.958185	1.7224	0.990824	1.4538	1.93582	1.02546
ACH-000279	EWS502	Bone	Ewing Sarcoma		EWS_FLI	1.17614	0.750076	1.34095	0.584638	1.22586	0.565454	1.49379	0.881725	0.887189		0.691402	0.779652	0.831292	1.25645		1.4824	0.780192	0.865643	0.76262	1.75064	1.37468	1.3551	0.794117	0.780431	0.854245	0.945119	1.19872		0.331621	0.991797	1.20238	1.49485	1.86133	0.790662	1.98648		2.11009		1.0265	1.37859	0.970037			0.848019
ACH-000846	FADU	Upper Aerodigestive	Upper Aerodigestive Squamous			0.92973	0.720928	1.06013	0.830917	1.15511	0.537111	1.02143	0.985847	0.78173		0.807624	0.724197	0.803422	0.916649	0.795766	1.01703	0.848545	0.857823	0.849109	0.937536	0.999455	0.930818	0.694987	0.769864		0.864614	0.922884	0.991885	0.398811	0.863147	0.841962	0.881435		0.702405	0.944349	0.718807	0.847622	0.855481	0.834638	1.51788		1.01212	1.28745	0.86189
ACH-000903	FTC133	Thyroid	Thyroid Carcinoma	Anaplastic		0.873091	0.861703	1.52175	1.3588	1.1378	0.599068		0.962983	0.877143	0.954061	0.850399	0.741576	0.702227	0.89647	0.837991	1.09347	0.905761	0.871938	0.834985	1.24239	0.98337	0.891415	0.966631	0.862904	1.03885	0.942678	0.973983	1.4001	0.340485	1.20199	1.15906	1.12113	1.35074	0.860088	1.05418	0.9172	1.40926		1.17428	0.900603		1.15628	1.20206	0.861617
ACH-000897	FTC238	Thyroid	Thyroid Carcinoma	Follicular			0.889483	2.62943	1.24543	1.44357	0.681938	1.46998	0.968735	0.727025	0.947917	0.753667	0.835466	0.713846	0.943676	0.83288	1.64818	0.902038	0.912353	0.865487	2.1868		0.792961	0.927393	0.908228	1.00501	0.902502	1.41808	1.6478			2.02667	1.5651	1.93621	0.862351	1.2901	1.43019	1.60583	1.0274	1.31909	1.36488	1.2293		1.55971
ACH-000082	G292CLONEA141B1	Bone	Osteosarcoma			1.32101	0.877714		1.47568	1.25318	0.683698	1.28309	1.11343	0.719192	1.65849	1.26806	1.00403	0.741198	1.3564	0.86396		0.84304		0.893646	1.20006			1.2518	0.60477		1.25943	1.56055	1.69406		0.957526	1.46681	0.884696			1.2841	1.13502	1.14625	0.964211	1.10046	0.867726	0.990688	1.52913	1.16956	0.861454
ACH-000572	G361	Skin	Melanoma				0.84377	1.23711	0.872144		0.576527	1.29626		0.809417	0.756795	0.867989	0.902196	1.07812	0.905546	0.863203	1.24907	0.86	0.832053	0.83337	1.16157	0.886004	0.899766	0.88204			0.889468	0.728774	1.40588	0.349273	0.899504	1.16015	1.5538	1.38942	0.865851	1.75471	1.06007	1.54111	0.926694	1.12204	1.27833	1.32999	1.61942	1.45749	0.796182
ACH-000096	G401	Kidney	Malignant Rhabdoid Tumor			1.2033				1.30032	0.55872	1.69637	0.868697	0.882617		0.670869	0.833336	0.718838			1.38461	0.838024	0.815598	0.839434	1.5163	0.940307	0.916285		0.879587	1.00753	0.914769		1.15443	0.310744	1.16367	0.8485	1.17254	1.51341	0.798435	1.48297		1.54876	0.913744	1.07274	1.02922		1.45027	1.25709	0.785908
ACH-000375	G402	Soft Tissue	Malignant Rhabdoid Tumor	Renal Leiomyoblastoma			0.751227	1.43533	1.27556	1.22341	0.557713	1.52354	0.906943	0.813859		0.740702	0.806764	0.724157	0.888586	0.826406	1.32673	0.820867	0.890336	0.825824	1.63575	1.3577	0.850663	1.07055	0.996013		0.898666	1.14902	1.28653	0.337519	0.794828	0.841294	1.08452	1.21013	0.766037			1.13498	0.946805	1.12694	1.43892	1.15217	1.1833	1.23957	0.872166
ACH-000098	GAMG	Central Nervous System	Glioma	Glioblastoma		1.02463	0.943896	1.1087	1.28107	1.12219	0.601567	1.34391		0.908524		0.998156	0.674212	0.655524	0.891195	0.828401	1.1063	0.919802	1.00079	0.90467	1.32031		0.96257	0.965428	0.760961	1.13072	0.676081	1.52533	1.40463		1.06163	1.38801	1.24294	1.31519	1.00048	1.0185	0.863792	1.15465	1.56293	1.20164	1.13929	1.05449	1.13602		0.899912
ACH-000738	GB1	Central Nervous System	Glioma	Glioblastoma		1.08958	0.893829	1.29291	0.796036	1.59212	0.528609	1.45961	1.30916	0.862993	0.922851	0.794984	0.810485	0.862751		0.856647	1.19915	1.03444	0.895328	0.832123	0.843378	1.25389	1.01297	1.10162	1.06094	1.11391	0.910414	1.21551		0.417869	1.30114	1.42539	1.2577	1.46474	1.09273	1.53031	1	1.71183	0.946701	1.36348	1.25927				0.898612
ACH-000047	GCIY	Gastric	Gastric Adenocarcinoma			1.12443	0.917947	1.17497	0.802752	1.32311	0.556621		1.20818	0.86002	0.962143	0.792216	0.82512	0.837679	1.18148	0.799266	1.48903	0.885674	0.919766	0.839031	1.51693	1.4778	0.891595	1.30179	0.983523	0.853675	1.22837	1.47838	1.3725	0.459871	0.99982	1.39813	1.36028	1.19523	0.725048	1.25425	1.2972	1.45049		1.11806	1.05356		1.34014	1.02936	0.863313
ACH-000835	GCT	Soft Tissue	Pleomorphic Sarcoma			1.07195	0.92508	1.33013	1.12233	1.21736	0.616727	1.32649	0.922466	0.882801	0.952231	0.919928	0.883604	0.846748	1.44735	0.884922	1.19327	0.923078	0.907364	0.873332	1.33692	0.994846		0.935572	0.871573	1.18337	0.791157	0.986764	1.4315	0.428375	1.28507	1.46061	1.30681	1.43237	0.888631	1.44673	0.915691	1.30073	1.25843		1.14909	1.26613	1.27424	1.41974	0.964184
ACH-000756	GI1	Central Nervous System	Glioma	Glioblastoma		1.16677		0.959116		0.879124	0.44862		1.39261			0.891555		0.779721	0.883331	0.826878		0.805268	0.861892	0.83886		0.962846	0.800663		0.79944				1.38558	0.135572	1.1332	0.902286	1.14439			1.39398	0.878607	1.38684		0.898952	1.42269		1.11146		1.01512
ACH-000102	GMS10	Central Nervous System	Glioma	Glioblastoma			0.92863	1.7489	0.978282	1.29871	0.571838	1.42324	1.62997	0.852905	0.942086	0.846324	0.806505	1.11363	1.36429	0.870942		1.10753	0.911459	0.849672	1.37419		1.40314	0.981623	0.854118	0.745181	0.942452	0.932934	1.61257		1.02346	1.39098	1.31751	1.62686	1.04075		1.08924	1.55628	0.968397		1.17088	0.913952	1.46848	1.4331	0.892665
ACH-000027	GOS3	Central Nervous System	Glioma	Glioblastoma		0.986441	0.897931	1.41983	1.07205	1.39904	0.584697	1.27569	0.952941	0.830499	0.950918	1.1231	0.936372	0.809399	1.33981	0.871397	1.14222	0.92404	0.948176	0.875787	1.11396	1.20284	1.13091	1.20938	1.03945	1.05447	1.21732	1.12713	1.29875	0.445992	1.01144	1.18425	1.60089		0.88631	1.37854	1.00245	1.36777	1.28071	0.928115	1.27254	1.3036		1.41187	0.871187
ACH-000982	GP2D	Colorectal	Colorectal Adenocarcinoma		MSI	1.03489	0.911229	1.37276	1.2773	1.22281	0.564435	1.34426	1.51041	0.860378	0.805946	0.62131	0.751432	0.757675	0.938521	0.830202	0.860265	0.822424	0.805079	0.737076	0.921432	0.974967	0.960585	0.969237	1	1.24413	0.881663	1.16563	1.3082	0.456781	1.06753	0.815669	1.25769	1.27068	0.785653	1.41432	0.869492	1.20302	0.880556	1.14988	0.836911	0.970797	1.29367	1.43547	0.945856
ACH-000389	H4	Central Nervous System	Glioma				1.09872	1.6876	1.75818	1.57149	0.540262		0.862057	0.989764	1.83237	1.25173	0.80351	0.84141	0.996791	1.27873		1.52976	0.835079	0.906044	1.3251		0.85455	1.07265	0.86355	1.14873	0.895415	1.20931	1.26236		1.43567	0.890529	1.0807		1.27078		1.01729	1.96697			1.12085			1.50143	0.901926
ACH-000843	HARA	Lung	NSCLC	NSCLC Squamous		0.991584	0.94501	1.50937	1.10677	1.30458				0.853266	0.941665	0.849273	0.830806	1.16147	0.951272		0.887287	1.3851	1.18237	0.857121	1.48796	0.954648	0.931528	1.01524	0.957813	1.23134	0.894456	1.40543	1.41123	0.288596	1.3851	1.4045	1.07319	1.66098	0.861219	1.35337	1.04788	1.65135		1.32851	1.46763		1.37884	1.26079
ACH-000374	HCC1143	Breast	Breast Ductal Carcinoma	ERneg HER2neg	Basal A	1.14295	0.966091	1.87761		1.27322	0.66324	1.50578	1.4002	0.851775	0.941923	0.923925	0.83174	0.862556	0.948305	0.840106	1.51569	1.27733	1.37989	0.895179		0.883299	0.979473	2.67009	1.09464	1.44544		1.83439	1.49373	0.406752	1.2169	1.48959	1.51576	1.46263	0.820983	1.60327	1.0771	1.82784	0.967705	1.47602	1.43471	1.47957		1.44229	0.813517
ACH-000868	HCC1195	Lung	NSCLC	NSCLC Adenosquamous			0.790187	1.23149	0.690992	1.23945	0.552618	1.39864	1.12098	0.781147	0.99645	0.895008	0.896975	0.921527	0.90018	0.807134	1.24992	0.828819	0.916794	0.82675		1.21676	0.974621	1.01529	0.914203	0.947636	0.930164	0.875427	1.11901	0.419295	0.985403	1.21483	1.18669		0.824104	1.00002	1.12886		1.21542	1.16775	1.35683	1.513	1.23379	1.55521	1.04958
ACH-000901	HCC1359	Lung	NSCLC	NSCLC Large Cell			0.921198	1.82086	1.43341		0.558377			1.28782	0.947213	0.997784	0.789393	1.17671	0.949458	0.831893		1.43391	0.894856	0.834368	1.27076		1.13084	1.02138	0.902458	0.905739	0.955196	1.11029	1.27378		1.34478	1.36388	1.27077	1.53653	0.786908	1.29916	0.898659	1.66462	0.932165	1.12024	1.38962	1.19856	1.23113	1.3265	1.29682
ACH-000277	HCC1419	Breast	Breast Ductal Carcinoma	ERpos HER2pos	HER2 Amp	0.980183	0.884316	1.29056	0.91834	1.24006	0.615696	1.3851	1.46711	0.793259	0.732119	0.910082	0.851347	0.772753	0.964301	0.779831	1.42187	0.85565	0.944544	0.861558	1.39583	1.02219	1.35112	0.897673	1.05407	1.24995	1.20952	0.920996	1.46439	0.470957	1.14953		1.367	1.70244	0.803097	1.5564	1.06079	1.66918	0.917031	1.21609	0.917092	0.824584	1.37935	1.23538	0.941078
ACH-000352	HCC1428	Breast	Breast Carcinoma	ERpos HER2neg	Luminal	0.808716	0.829338	1.28849	0.970485		0.495289	1.35321	0.937482	0.89424	0.95807	1.08575	0.792361	0.945351	0.968397	0.827161	1.29472	0.859006	0.888472	0.877569	1.46957	1.09054	0.962306	0.973198	1.0012	0.937989	1.33225	1.03608	1.32033	0.412985	0.918416	1.22415		1.4271	0.881929	1.04471	1.05966	1.29313	0.942006	1.17769	1.25334	0.985482	1.24081	1.1481	0.936118
ACH-000891	HCC1438	Lung	NSCLC	NSCLC Large Cell		1.26474	0.901433		0.93943	1.10253	0.505521	1.25989	0.967664	0.909689	0.95691	0.858001	0.796505	0.738154	0.88468	0.832006	1.13632	0.828791	0.982102	0.899294	1.05175	0.93636	0.906944	1.01339		1.12783	0.854815	1.28667	1.39764	0.355822	1.11863	1.4269	1.16718	1.45909	0.790888	0.974647	1.08529	1.42476	0.941276	0.986915	1.23377		1.22519	1.25394	0.865589
ACH-000878	HCC15	Lung	NSCLC	NSCLC Squamous		1.05432	0.911079	1.09257	0.985766	1.23164	0.491881	1.4362	0.965957	0.836206	0.909131	0.766656	0.813762	1.11016	0.956551	0.859206	0.917674	0.892942	0.88304	0.857329	1.09046	0.908924	0.886153	0.769665	1.01147	0.981925	0.896604	0.99553		0.416214	1.14155	0.92367	1.12202		0.875047	1.36759	1.07213	1.16138	0.971335		0.937377	0.949957	1.36346		0.980199
ACH-000624	HCC1806	Breast	Breast Ductal Carcinoma	ERneg HER2neg	Basal A	1.1909	0.911731	1.70978	1.24707	1.37984	0.589704	1.32777	1.59343	0.859011	0.943148	1.25189	0.836378	1.10697	0.997203	0.847302	1.07832	0.870696	0.887385	0.846752	1.3869	1.03553	0.903438	0.976043	0.875668	1.11935	0.888081	1.06907		0.511199	1.47921	1.47889	1.09422		0.861704		1.15099	1.44908	0.965501		1.34739	0.921894	1.32708	1.23879	0.964853
ACH-000223	HCC1937	Breast	Breast Ductal Carcinoma	ERneg HER2neg	Basal A	1.08257	0.944712	1.35133	0.981404	0.982873	0.560596	1.43574	1.16306	0.86881	0.924698	0.851247	0.803669	0.81889	0.911426	0.820153	1.17086	0.854094	0.895163	0.886524	1.31512			1.61371	0.883247	0.873892	1.13766	1.33638	1.45789		1.17857	1.35794	1.17367	1.49543	0.823034	1.26404	1.13549	1.3837	0.954878	1.22402	1.50324	1.06899	1.24773	1.15837	0.850285
ACH-000840	HCC366	Lung	NSCLC	NSCLC Adenosquamous		1.05927	0.986123	1.5476	1.4875	0.924684	0.585858	1.30639	0.937877	0.866803	1.09615	0.973502	0.840326	0.876086	1.39582	0.825714	0.920799	0.917283	0.909625	0.868123		1.01035	0.941727	1.18045	0.977975	1.11588	0.973961	1.25429	1.26772	0.460827		1.18617	0.960796	1.32776	0.895426	1.32378	1.12787	1.40951	0.919956	1.31921	1.36071	1.14474	1.20697		1.36305
ACH-000276	HCC38	Breast	Breast Ductal Carcinoma	ERneg HER2neg	Basal A		0.932568	1.25081	1.18438	1.28999	0.635813		0.917193	0.868687	0.968241	0.676581	0.879673	0.850276	1.68163	1.74448	1.91074	0.939193	1.18155	0.856538	1.2867		1.25052		1.01888	1.40541	0.93842	1.23916			1.33088	1.31809	2.14008	1.52997	0.79072	1.77333	1.12588	1.57481	1.16096	1.07021	0.881688	1.21985	1.21356	1.51618	0.881083
ACH-000066	HCC4006	Lung	NSCLC	NSCLC Adenocarcinoma		1.06718	0.883474	1.03843	1.12771	1.27088	0.598032	1.16146	0.912833	0.844701	0.790755		0.796169	0.811009	0.898627	0.854111	1.23089	0.911887	0.907344	0.858331	1.20287	0.880314	0.883445	0.93822		0.955566	0.90403	1.12366	1.34425	0.444222	1.08268	1.16799	0.943735	1.32989	0.778601	1.09353	0.989765	1.15078	0.954427	0.927529	1.06465	1.20764	1.34454	1.14934	0.958544
ACH-000667	HCC44	Lung	NSCLC	NSCLC Adenocarcinoma		1.04483	0.958713	2.26214	1.59851	1.08915	0.568406	1.28384	1.20028	0.816928	0.959178	0.872676	0.814682	0.776649	0.953764	0.823928	1.0377	1.08335	0.88713	0.853104	0.986214	0.915317	0.891945	1.08253	0.817867	0.949062	0.871959	0.93436		0.418433	0.971914	1.20252	1.21069	1.53411	0.805167	1.31272		1.14767	0.948191	1.22588	1.24265	0.905184	1.18909	1.19183	0.887082
ACH-000467	HCC56	Colorectal	Colorectal Adenocarcinoma			1.09183		1.31396		1.2539	0.604524	1.56741	0.997164	0.834049		0.859331	0.766371	0.865826	0.923489	0.771471	1.21121	0.840654	0.907532	0.921597	1.35099	0.938493	0.914267		1.0531		1.21135		1.37849	0.417488	1.23059	1.25928	1.34628	1.42614	1.16782	0.970071	0.903618	1.36737	0.909849				1.45741	1.14178	0.950079
ACH-000562	HCC78	Lung	NSCLC	NSCLC Adenocarcinoma		1.10984	0.876779	1.46559	1.11057	1.18856	0.539393	1.12032	0.923343	0.848295		0.942549	0.806892	0.834917	0.900612	0.795149	0.958563	0.909675	0.893505	0.837507	1.24264	1.159	0.909601	1.01151	1.13705	0.873931	0.965883	1.08471	1.08346	0.438582	0.952607	1.09571	1.1162	1.32454	0.830291	1.28319	0.897504	1.05476	0.941103	1.17752	0.933183		1.07113	0.914577	0.837463
ACH-000012	HCC827	Lung	NSCLC	NSCLC Adenocarcinoma		1.08395	0.877278	0.93309	0.837461	1.01263	0.55809	1.23329	0.961586	0.825435	0.895826	0.849945	0.796175	0.865359	0.946563	0.836279	1.21273	0.883613	0.883736	0.840961	1.39073	0.981941	0.886947	0.995777	0.986506	1.09604	0.872121	0.880824	1.32895	0.414478	1.15605	1.13101	1.4839	1.36871	0.772919	1.45511	0.987558	1.27116	0.897302	0.989772	0.881599	0.940236		1.31971	0.907924
ACH-000454	HCC95	Lung	NSCLC	NSCLC Squamous			0.934788	1.1745	0.978968	1.31994	0.66299		1.01534	0.838097	0.971654	0.666724		0.601154	0.943699			0.89047		0.89043		0.941774		0.957315	0.814567			0.998914	1.53638	0.308874		1.41401	0.947989			1.37226	1.07243			1.01288	1.14223		1.53945	1.31387	0.939605
ACH-000971	HCT116	Colorectal	Colorectal Adenocarcinoma		MSI		0.903126	1.26614	0.95971		0.579761	1.2671	0.999584	0.798055	0.913736	0.839331	0.812625	0.965593	0.97306	0.850192	1.18005	0.941244	0.894975	0.852463	1.15941	0.914512	0.929632	0.926147		1.14522	0.939621	0.903982	1.10887	0.399378	1.0711	0.916259	0.959059	1.10922	0.735256	1.1555	1.13775	1.07176	0.954607		0.917024	0.94392	1.22611	1.04322	0.875201
ACH-000997	HCT15	Colorectal	Colorectal Adenocarcinoma		MSI		1.06377	1.60927	1.0279	1.26996	0.565518	1.33201	0.96614	0.814507	0.957736	0.76199	0.825197	1.21952	0.938044	0.86386	1.27014	0.848397	0.884718	0.854505	1.29604	1.29532	1.1643	0.94931	1.09296	0.894021	0.907635	0.909881	1.27159	0.437269	0.89074	1.20918	1.2549	1.37177	0.884468	1.25868	1.04681	1.51036	0.954816	1.11128	1.2428		1.40647	1.34786	0.958364
ACH-000643	HDQP1	Breast	Breast Ductal Carcinoma	ERneg HER2neg	Basal A	0.925298	0.812867	0.939537	0.966553	1.11201	0.531706	1.22432	0.963751	0.838648	0.873867	0.900617	0.8521	0.731725	0.943926	0.780899	0.910089	0.85597	0.889179	0.903853		1.12505	0.958162	1.12584	0.894919		0.88221	0.939244		0.345359	1.12084	1.18887	0.888191	1.28629	0.779709	1.0778		1.12937	0.945281	1.11062	1.34919	0.94046	1.19239	1.24982	0.986296
ACH-000990	HEC108	Uterus	Endometrial Adenocarcinoma			1.16872	0.941296	1.14336	1.00993	1.18395	0.674516	1.26866	0.917312	0.864575	0.85204	0.858216	0.817912	0.964365	1.44729		1.26136	0.914868	0.912589	0.849423	1.19449	1.18731		0.977321		0.845784	0.863582	0.991354	1.18134	0.338458	1.16516	0.935448	1.42577	1.41331	0.770555	1.36643	1.01625	1.34587	1.23722	1.10957	1.10026	0.942192	1.30508	1.19571	0.934197
ACH-000972	HEC151	Uterus	Endometrial Adenocarcinoma			1.14215	0.870743	1.20587	0.809812	1.02494	0.550876	1.13218	0.951527	0.751292	0.91095	0.808543	0.754188	0.836227	0.929928		1.07152	0.876627	0.872068	0.825502		1.03956	0.934083	0.846458	0.938191	1.02244	0.873659	1.18023	0.961526	0.397929	1.02223	0.892458	0.861687	1.27496	0.837485	1.38794	0.889117	1.27243	0.940748	1.06209	1.2023	1.51711	1.14684	0.945085	0.914846
ACH-000954	HEC1A	Uterus	Endometrial Adenocarcinoma			1	0.927093	1.78042		1.43694	0.601589	1.35227	0.892258	0.936045	0.932172	0.865158	0.823462	1.12492	0.928776	0.839668	1.14113	0.849553	0.879468	0.842608	1	1.1601	1.11325	0.954725	0.896097	0.901554	0.962655	1.33618	1.39421	0.437787	1.2148	1.3514	1.46429	1.36781	0.818121	1.40844	1.06571	1.65883	0.95735	1.1245		1.14642	1.41229	1.21583	0.878928
ACH-000941	HEC1B	Uterus	Endometrial Adenocarcinoma			0.992986	0.953592	1.34319	1.02399	1.27504	0.605936		0.96031	0.849489	0.922932	0.874784	0.851029	0.91078	0.921898	0.929151	0.953109	0.881908	0.882242	0.861501	0.953219	0.948787	0.926149	1.18239	0.861614	0.887491	0.859917	1.22404	1.33187	0.36286	0.85941	1.23241	1.02285		0.745656	1.07104	0.904691	1.3259	0.95046	1	1.10603		1.16931	1.06853	0.815171
ACH-000996	HEC251	Uterus	Endometrial Adenocarcinoma			1.17364	0.920001	1.38498	1.16135	1.15322	0.552891	1.15176	1.12158	0.904319	0.883687	0.893872	0.851546	0.769056	1.50577	0.870078	1.23082	1.06401	0.909559	0.781795	1.34097		0.951624	1.01692	1.22073	1.2199	0.846626	1.0449		0.386408	1.21819	1.2363		1.48797	0.791696	1.52356	1.18221	1.45906	1.29734	0.993524	0.966026	0.951492	1.32207	1.19312	1.22822
ACH-000946	HEC265	Uterus	Endometrial Adenocarcinoma			1.27339	1.07718	0.847057	0.942113	1.37962	0.507509	1.48516	0.832552	0.808827	0.936109	1.39291	0.75794	0.869541	0.946753	0.814606	0.925274	0.778126	0.874633	0.909738	1.12645	1.13929	0.85715	1.24689	0.965228	1.10435	0.90188	1.57731	1.18968	0.524612	1.25391	0.766773	1.5365	1.64692	0.741214	1.48028	1.15852	1.65938	0.866413	1.06115	1.01252		1.29367	1.7713	0.885794
ACH-000994	HEC59	Uterus	Endometrial Adenocarcinoma			1.1388	0.891049	1.20358	0.876406	1.21728	0.579934	1.19712	1.08614	0.859888	0.9275	0.858743		0.889378	0.922444	0.847582		0.843915	0.855798	0.831472		1.12153	0.943021	1.04568	0.945967			1.04585	1.32109	0.468316	0.923959	1.27043	1.21556	1.19058		1.36048	1.15884		0.948444	1.07293	1.18211	1.15354	1.16117	1.17925	0.906402
ACH-000984	HEC6	Uterus	Endometrial Adenocarcinoma			1.16953	0.898002	1.56283	0.921241		0.461508	1.24038	0.987144	0.823118	1.27381	0.833103	0.857115	1.40615	0.956374	0.782294	1.39264	0.917664	0.9843	0.83621	1.67702		0.907218	1.42946	1.00343	1.21696	1.03488	1.3741	1.47274		1.38735	1.3873	1.04999	1.57133	0.761518	1.22374	1.12332	1.49595	0.888075		1.46208	0.991807	1.40078	1.55192	1.33611
ACH-000625	HEP3B217	Liver	Hepatocellular Carcinoma			0.971264	1.39649	1.63841	1.21926	1.058	0.454272	1.5459	0.971101	0.882071	1.27685	1.02819	0.823648	0.814197	0.956895	0.803363	1.12128	0.950464	0.889097	0.869265	1.40232		1.30901	1.58	0.91317	1.14549	0.865574	1.34234	1.40539			1.35157	1.02396	0.943848	0.926087	1.11116		1.42118	0.923225	1.2092	1.2846	1.06112	1.21349	1.25338	0.872862
ACH-000542	HEYA8	Ovary	Ovary Adenocarcinoma	Low Grade Serous		1.21231		1.39028		1.32235	0.569015	1.27716	0.980279	0.835297		0.860502	0.809348	0.786969			1.28421	0.847899	0.880915	0.839105		0.960661	0.845023		1.01349		1.00756		1.23196	0.439935	1	0.850434	0.925132	1.3226	0.700832	1.12592	0.827393	1.70121		1.18645	1.34256		1.37336	1.3955	0.873721
ACH-000847	HGC27	Gastric	Gastric Adenocarcinoma			1.11784		1.70953		1.25664	0.483524	1.05607	1.47224	0.83973		0.823633	0.782261	1.10311	0.889313	0.830524	1.25393	0.868118	0.857138	0.838698	1.3579	0.88207	0.870252		0.950985		0.88995		1.71635	0.323217	1.16695	1.41188	1.54366	1.62456	0.795866	1.83502	0.964759	1.43515	0.943499		1.60323		1.64163	1.28864	0.9451
ACH-000393	HLF	Liver	Hepatocellular Carcinoma			1.00509	0.725306		1.15556	1.43112	0.519359	1.41759	1.53516	0.894836	0.947606	0.900832	0.944489	0.800448	1.29047	0.759853	1.71681	0.869014	0.905146	0.92716	1.36319	1.70178	0.864694	0.659925	1.39975	0.776593	0.861426	1.26623	1.95511	0.242155	1.96096	1.3589	1.53896	1.8879	0.852177	0.999985	1.08312		1.6296		1.58784	1.52536	1.6901	1.84885
ACH-000721	HMC18	Breast	Breast Carcinoma	ERneg HER2neg	Basal B	1.0235						1.85678		0.869133				0.79944	1.75982			0.781708	0.869823						1.01084						1.10664			1.43368		1.57218	0.90265								0.888614
ACH-000613	HOS	Bone	Osteosarcoma			1.0462	0.862265	1.22411		1.29247	0.551424	1.52393	0.904853	0.849149	0.952703	0.849974	0.810314	0.880094	0.943966	0.815798	1.43071	0.865752	0.886496	0.827372	1.29252	0.94574	0.872149	0.494701	0.871719	0.798503	0.756997	1.14869		0.402114	1.02658	1.48373	0.952218	1.39192	0.664148	0.976554	0.99031	1.35624			1.565		1.48867	1.3813	0.91843
ACH-000270	HPAC	Pancreas	Exocrine	Exocrine Adenocarcinoma		1.35513	0.869377	1.25565	0.996595	1.27011	0.621028	1.27178	1.93099	0.740162	0.956266	0.746143	1.31833	0.982868	1.54438	0.848052	1.41851	1.02364	0.889936	0.888375	1.39477	0.893931	0.87759		0.779339	0.805144	1.33096	1.64279		0.224167	1.27646	1.93266		1.28036	0.842344	1.28725	1.21867	1.90747	1.08419	1.10343	1.78228	1.2739		1.62003	1.00424
ACH-000014	HS294T	Skin	Melanoma			1.03815	0.942068	1.64741	1.32881	1.27855	0.481372		1.2642	0.86187	0.958969	0.912674	0.866406	0.814672	0.872744	0.797253		0.905896	0.892079	0.821353	0.922101	0.995421	1.18431	1.30849	0.912374	1.11936	0.853397	0.919126	1.94657	0.422508	1.7299	0.870846	1.29524	1.92916	0.723522	1.42747	1.32803		1.3709	1.28887	0.918976		1.51803	1.43361	0.924876
ACH-000133	HS729	Fibroblast	Fibroblast Soft Tissue				0.9409	2.22653	1.20163	1.28273	0.526488	1.2256	0.888405	0.862187	0.942514	0.710998	0.896381	0.682754		0.83568	1.26893	0.84317	0.905358	0.821843	1.28034		1.10584	0.901786	0.965323	0.926981	0.90727	1.49877	1.32632		1.15621	1.21658	1.30353	1.55169	0.907238	1.39081	1.0389	1.5537	0.868592	1.59506	1.06322	1.64024	1.35162	1.17439
ACH-000178	HS766T	Pancreas	Exocrine	Exocrine Adenocarcinoma		0.916033	0.948906		1.18883	1.23711	0.647896	1.32603	0.957467	0.875809	0.949054	0.7354	0.846918	0.891586	1.50717	0.851804		0.896008	0.886484	0.881469	1.37766	1.0162	1.35372	0.985901	1.05956	1.21062	1.36289	1.28354	1.68144	0.380084	1.60685	1.46547	1.22629	1.52954	0.876963	1.38804	0.897239	1.44369	0.978753		1.46388	0.939148		1.30743
ACH-000274	HS852T	Skin	Melanoma			1.30533	0.904862	1.45437	0.972869	1.3259	0.675871	1.55739		1.09908	1.5951	1.34803	1.1978	0.83124	1.63034	1.09388	1.52897		0.890138	0.894254			1.33015	1.23975	0.956909		1.18195	1.54219	1.44564		1.48284	1.14085	1.55164	1.43345	1.37887	1.61256	0.966862	1.34601	0.952253	1.02752		1.21327			1.22055
ACH-000814	HS939T	Skin	Melanoma			1.12805	0.935016	1.24081	1.21433	1.20553	0.57346	1.51587	0.935148	0.849991	0.895583	0.808057	0.840379	0.734931	0.735616	0.847885	1.26707	0.87268	0.849774	0.873871	0.904139	0.956209	0.892882	1.32779	0.937031	1.15155	1.25712	1.46965		0.460517	1.2648	0.84134	1.30196	1.7662	0.79614	1.34594	1.03487	1.37615	1.63843	1.01553		0.969333	1.5359	1.24068	0.950374
ACH-000632	HS944T	Skin	Melanoma			1.09699		1.55926		1.09631	0.579552	1.36847	1.51542	0.844559		0.891766	0.834496	0.634768	0.961286	0.824689	1.36927	0.890189	0.811262	0.853287	1.56956	0.987469	0.859633		1.32852		0.89455		1.63906	0.32289	1.30661	1.6602	1.36453	1.39153	0.839213	1.50343	1.19717	1.51555		1.17192	1.23837		1.3371	1.41799
ACH-000472	HSC2	Upper Aerodigestive	Upper Aerodigestive Squamous			1.12924	0.915904	1.39089	1.08901	1.06906	0.561456	1.22242	0.983131	0.867283	0.922019	0.910887	0.764681	0.724611	0.971703	0.843263	0.968803	0.862383	0.87419	0.840868	1.19435	0.966262	0.914799	1.00455	0.969656	0.967355	0.876969	1.0847	1.22979	0.416526	1.19061	1.10867	1.29755	1.43624	0.840009	1.15767	0.891626	1.19509	0.962167	1.03997	0.932092		1.18625	1.24926	0.890936
ACH-000778	HSC3	Upper Aerodigestive	Upper Aerodigestive Squamous			1.14658	0.895883	1.43463	1.00412	1.36988	0.56387	1.43568	0.875965	0.841902	0.901012	0.7307	0.79186	0.78908	0.952107	0.847134	0.92542	0.851969	0.865937	0.836086	1.30345	0.922061	0.977038	0.940464	0.881259	1.10264	0.939795	0.863712	1.45569	0.410237	0.90864	1.42117	1.36906	1.4299	0.817803	1.52753	1.05616	1.41482	0.949446	1.2465	0.908807		1.49991	1.28964	0.957265
ACH-000054	HT1080	Soft Tissue	Fibrosarcoma			1.18299	0.888843	2.08087	1.41931	0.920551	0.583345	1.4593	1.28485	0.7674	0.960013	0.761982	0.851752	0.687765	0.870977	0.789017	1.54712	0.942655		0.822508	1.96036		1.13389	1.85182	1.10721		0.963512	1.25169	1.24027			0.867273	0.907606		0.750353	0.922692	1.06873	1.61068		1.31722	0.997206		0.945073	1.1841	0.957549
ACH-000724	HT1376	Urinary Tract	Bladder Carcinoma				0.886276	1.3548	1.03502	1.23057	0.655032	1.52164	0.948241	0.840497	0.954802	1.20791	0.816722	0.855062	1.59766	0.903883	1.14928	0.862698	0.865972	0.856633	1.2038		0.903766	0.96071	1.0349	1.1567	0.994016	0.930785	1.43731		1.41232	1.41817		1.36275	0.861928	1.81387	1.1123	1.54145	1.46485	0.96076	1.24608	1.13579	1.39407	1.28658	0.925869
ACH-000322	HT144	Skin	Melanoma			0.942736	0.886397		0.92155	1.36681	0.045632	1.13132	0.948176	0.849786	0.924223	0.75517		0.787718	0.807502	0.837077		0.803484	0.871174	0.807492		1.34467	0.866189	1.31882	0.912661	0.839365		0.82114	1.01912	0.200077	0.801123	0.813332	0.858385	1.51586		0.91481	1.35932	1.64709		1.01813	1.53746		1.03189	1.26376	0.857072
ACH-000552	HT29	Colorectal	Colorectal Adenocarcinoma			1.15914	0.933845	1.1482	0.815209	1.2217	0.575822	1.39969	1.5939	0.861533	0.91198	0.874614	0.791716	0.832379	0.948537	0.855264	1.27929	0.825661	0.902635	0.885425		0.977242	0.923976	1.31874	0.901298	1.03121	0.941321	1.46957	1.51754	0.457254	0.860311		1.2714		0.767594	1.47593	0.816766	1.62902	0.950226	1.13863	1.42064		1.36637	1.42268	0.946244
ACH-000926	HT55	Colorectal	Colorectal Adenocarcinoma			1.16017	0.960592	1.28231	1.01609	1.35846	0.621734	1.15884	1.28107	0.838629	0.884882	0.867494		0.940235	0.951671	0.859061		0.868996	0.90616	0.871976		0.949132	0.977812	0.821948	0.557942	0.972954		1.11493	1.35977	0.635794	1.17559	1.27211	0.899758	1.18087			0.964573	1.45597	0.88914	1.00034	1.0534	0.845849	1.32225	0.97904	0.877173
ACH-000976	HUCCT1	Bile Duct	Cholangiocarcinoma	Intrahepatic		1.22793	0.93003	0.928608	1.0335	1.34121	0.51857	1.40026	1.38859	0.836417	0.902432	0.896718	0.853849	0.840938	0.952606	0.804846	1.24483	0.882153	0.875177	0.855535	1.20208	0.98144	0.901318		1.13531		1.32528	0.950532	1.41552	0.322774	1.33775	1.31428	1.2656	1.38764	0.782337	1.32933	1.02769	1.50385		1.14912	1.40775		1.4019	1.42441	0.930301
ACH-000808	HUH28	Bile Duct	Cholangiocarcinoma	Intrahepatic		1.27504	0.867419	1.67738	0.958242	1.2595	0.691502	1.45546	0.965915	0.853029	0.968892	1.19357	0.864367	0.842878	0.965434	0.852699	1.20342	1.26732	0.920433	0.962943	1.39947	1.3232	1.07374	1.26271	1.10615	1.02987	1.38486	1.23147	1.51439	0.38398	0.950782		1.2629	1.65273	0.87115	1.26802	1.10604		1.19128		1.36312	1.18558	1.4154		1.45943
ACH-000671	HUH6	Liver	Hepatoblastoma			0.884528	0.95152	0.928149	0.902715	1.06084	0.590005		1.22323	0.814741	0.87349	1.11736	0.672206	0.726502	1.26607	0.790265	1.3267	0.910587	0.850126	0.883075	1.25143	0.958484	1.06307	1.34087	1.2378	0.945458	1.15131	1.32544		0.461903	0.927382	1.1788	1	1.70589	0.823851	1.17999			1.514	1.17699	1.1375	1.06981	1.16495	0.950226	0.815663
ACH-000480	HUH7	Liver	Hepatocellular Carcinoma				1.36369		1.26559	1.12729					1.60148		0.864553	0.819625	0.926289	0.861151	1.2431		0.926501	0.859147	0.918334			0.795715	1.00195	1.48436	0.81237	0.836842			1.247		1.24355	1.32071		1.53853	0.937564	1.63288	2.37262	0.877069			1.10783		0.924176
ACH-000118	HUPT3	Pancreas	Exocrine	Exocrine Adenocarcinoma			1.24619	1.05048	0.870893	1.29169	0.563522	1.25655	0.913032	0.826121	0.956898	0.840966	0.789199	0.913484	1.0044	0.816148	0.923922	0.859001	0.858134	0.852665	1.46015	1.14698	0.930338	0.976206	0.909415	0.818951	0.871675	0.792758	1.38522	0.432083	1.24775	1.32842	1.00018	1.43105	0.778683	0.967169	0.949035	1.29894	0.89071	0.916268		0.913116	1.07108	1.20079	0.892466
ACH-000672	IALM	Lung	NSCLC	NSCLC Large Cell		1.11116	0.860209	1.56766	1.31579	1.02427	0.579961	1.32601	1.90469	0.851258	0.920189	1.32128	0.822958	0.755223	0.891126	0.830252	0.981978	0.842711	0.890102	1		0.727382		0.896188	1.06282	1.20793	1.40681	1.18813	1.58055	0.299745	1.24567	1.26485	0.945369	1.37425	0.861279	1.13113			0.87133	1.15046	1.7631	1.14259	1.34176	1.5742	1.25542
ACH-000882	IGR1	Skin	Melanoma			1.22126	0.949502	1.42814	1.11854	1.25901	0.569193	1.39746	0.899051	0.824824	0.797753	0.855647	0.737804	0.787997	0.919366	0.855149	1.15846	0.871186	0.926153	0.828442	1.29128	0.986313	0.949769	0.978724	1.05098	0.873303	0.932294	0.8796	1.34177	0.288278	1.22178	1.23768	1.46223	1.65176	0.874089	1.38726	0.994232	1.07002		1.10125			1.18677		0.87147
ACH-000650	IGR37	Skin	Melanoma			0.900973		1.36945		0.953458	0.606456	1.24468	1.33798	0.809316		0.759435	0.790628	0.87617	0.952979	0.874391	1.21894	0.860732	0.891926	0.827216	0.770152	0.926486	0.849183		1.01313	0.936539	0.910157		1.27952	0.353323	1.14696	1.19212	1.24757	1.45732	1.18816	1.22262	1.18668	1.21552	1.1825	1.08088	0.865061		1.15798	1.33804	0.949909
ACH-000966	IGROV1	Ovary	Ovary Adenocarcinoma	Mixed Endometrioid Clear Cell		1.10693	0.965111	1.24208	1.10051	1.0984	0.586847	1.30334	0.972668	0.830545	0.8054	0.738784	0.740496	0.960509	0.909699	0.822103	0.9189	0.8689	0.794978	0.847839	1.16026	0.952752	0.915979	0.992753	0.94344		0.89073	0.930769	1.35128	0.352928	1.04409	1.18648	0.927163	1.47729	0.763107	1.0712	0.79853		0.936273	1.07298	0.998682	1.46887	1.30028	1.16675	0.966426
ACH-000919	IM95	Gastric	Gastric Adenocarcinoma			1.20312	0.923892	1.49716	0.738159	1.18228	0.510552		0.945516	0.795043	0.95065	0.72687	0.856841	0.819071	0.990694	0.841996	0.970335	0.881664	0.841899	0.816929	1.31243	1.08176	0.754978	1.11942	1.41154	0.935814	0.912697	1.14741	1.42142	0.388674	0.999575	0.835407	0.969869	1.72775	0.719605	1.11416	1.14469	1.36795	0.905071	1.24102	0.676139	1.10078	1.44524	1.0844	0.963402
ACH-000915	IPC298	Skin	Melanoma			1.22405	0.969038	1.3436	1.10391	1.34147	0.586635	1.29062	1.35089	0.881146	0.838073	0.735151	0.776547	0.644877	0.889467	0.813668	0.944471	0.83776	0.884298	0.83588	1.36558	0.966128	0.940731	0.945033	0.9828	1.07576	0.915252	0.852598	1.37495	0.402791	0.942547	1.30005	1.26791		0.796175	1.45825		1.21877	0.942006	1.17486	1.32281	1.14399	1.22071	1.195	0.935988
ACH-000961	ISHIKAWAHERAKLIO02ER	Uterus	Endometrial Adenocarcinoma			0.976635		1.28497		1.20442	0.0386833	1.44102				0.787178		0.972368	0.935714	0.822538		0.854775	0.889406	0.912698		1.0269	0.950546		1.04152				1.33091	0.694398	0.999354		1.33206	1.03242		1.39268	0.914433	1.11505		1.15124			1.39315		0.962769
ACH-000569	ISTMES1	Lung	Mesothelioma			0.936346	0.810791	1.07632	1.01149	1.2683	0.561513	1.25713	1.20069	0.876088	0.846281	0.886934	0.730383	1.26253	0.862037	0.774343	1.12209	0.866497	0.824425	0.868491		1.15447	1.12038	0.811747	0.81064	0.832659	0.8961	0.690195	1.16095	0.473273	0.947823	0.923893	0.908518	0.97048	0.697735	0.918262		1.00014	0.943471	1	1.16614	0.90391	1.01915	1.11304	0.854554
ACH-000331	ISTMES2	Lung	Mesothelioma				0.861442	1.09233	0.898453	1.09708	0.725592	1.29459			0.947938	1.36873		1.19199	1.50012		0.790796	1.22436	0.901839	1.06846	1.04066			0.951857	0.76057	1.03299	0.772813	1.30758	1.29976		1.23703	1.08669	0.781951	1.13541	1.15559			1.11079	0.970527	1.16296	1.04204	0.878856	1.13741	1.18335	0.750785
ACH-000396	J82	Urinary Tract	Bladder Carcinoma	Bladder Transitional Cell				1.62492		1.26781	0.550717	1.14593	0.898108	0.837153		0.830245	0.752411	0.901817	0.942694	0.84563	1.15177	0.87709	0.873921	0.854923	1.3532	0.958095	0.879558		0.93014		0.90728		1.31266	0.149247	1.17491	1.43533	1.33457	1.34417	0.843821	1.32041	1.17886	1.36731	0.951797	1.19683	1.20793	1.65033		1.45826	0.848794
ACH-000620	JHH1	Liver	Hepatocellular Carcinoma			1.11901	0.881505	1.0356	0.920598	1.22714	0.744718	1.56557	1.34411	0.860343	0.93577	0.924961	0.826958	0.84636	1.42778	0.868521	1.22505	0.918968	0.871414	0.905525	1.31881	1.11878	1.10117	0.975777	0.846116	0.948193	0.884675	1.30109	1.66978	0.429036	1.23449	1.35059	1.11746	1.3825	0.843687	1.27567	0.819345	1.46698	0.954789	1.16218		1.36529			0.941357
ACH-000476	JHH4	Liver	Hepatocellular Carcinoma			1.15751						1.27731		0.833355		1.30819	0.862056	0.773298	0.946972	0.941952		0.749546	0.859791	0.906958					0.846474	0.953921	0.900149				1.06903		1.34318	1.80886	0.682592	0.978546	0.772187		0.989964			1.17722			0.888396
ACH-000734	JHH5	Liver	Hepatocellular Carcinoma			1	0.892425	1.51975	0.891847	1.17351	0.569843		0.896442	0.831129	0.952561	0.821566	0.904638	0.800647	0.951283	0.801679	1.19853	0.869551	0.83996	0.866011	1.3913	1.00316	1.08179	1.08291	0.960549	0.781468	0.869273	1.22411		0.444848	0.996934	1.64241	1.11596	1.39629	1.19451	1.40305	0.886548	1.36842	0.907852	1.08221	1.3324	1.49237	1.32855	1.07965	0.912285
ACH-000217	JHH6	Liver	Hepatocellular Carcinoma			1.43036	0.973274	1.2557		0.964905	0.580826	1.47998	1.27168	0.833042	0.878016	0.838119	0.809736	1.2543	0.970188	0.808435	1.32277	0.852896	0.859077	0.870697	1.17876		0.93495	0.975618	0.961735		1.02325	1.10423	1.42934		1.24233	1.26404	1.29096	1.58668	0.787379	1.21228	0.940448	1.72532		1.12854	0.941936		1.1977	1.20231	1.04503
ACH-000848	JHH7	Liver	Hepatocellular Carcinoma			1.14752	0.948275	1.26764	1.2143	1.23973	0.556593	1.2958	0.950653	0.850463	0.935083	0.86487	0.835327	0.802603	0.941172	0.839782	1.46608	0.861746	0.883356	0.836839	1.23992	0.985223		0.873675	1.07465		0.919631	1.15444	1.29903	0.407813	1.23921	1.23344	1.26152	1.48953	0.850285	0.990376	0.902585	1.31032	1.31923	0.920948	1.11432	1.21891	1.27402	1.27351	0.905773
ACH-000324	JHOC5	Ovary	Ovary Adenocarcinoma	Clear Cell		1.214	0.83512	0.761764	0.836352	1.22376	0.547519	1.13399	0.952428	0.79222	0.910468	0.791536	0.756983	0.902969	1.3113	0.789343	1.10902	0.827989	0.965574	0.811592	1.34917		1.06609	0.721468			0.870569	1.52857			1.09942	1.20677	0.974521	1.18917	0.691759	1.43622		1.52557	1.40607		1.29965	1.0146	1.2994	1.24751	0.887578
ACH-000237	JHOM1	Ovary	Ovary Adenocarcinoma	Mucinous		1.20964	0.901605	1.59588	1.59646	0.977437	0.564532		0.930976	0.824727	0.969833	0.780304	0.837804	0.85401	0.932107	0.812979	1.05958	0.853785	0.864974	0.825892	0.866357	0.960685	0.868414	0.972064	0.924687	0.970242	0.791737	0.962389	1.34952	0.211526	0.904351	1.35469	1.49487	1.43286	0.739779		0.939119	1.31269	0.894901	1.40983	1.3066	1.36168	1.40653	1.25146	0.814949
ACH-000132	JHOS2	Ovary	Ovary Adenocarcinoma	High Grade Serous		0.965818	0.876688	1.40365	1.12876	1.10185	0.528019	1.42011		0.858605	0.920796	0.875562	0.823441	0.733805	0.940507	0.825881	1.08112	0.866588	0.890829	0.850468	1.1026	1.07339	0.882208	0.97683	0.892474	0.975028	0.93397	0.939485	1.40724	0.319652	0.96127	1.22657	1.20179	1.25088	0.975386	1.17992	1.02728	1.50536	0.942602	1.03528	0.965483	1.33434	1.24558	1.24639	0.991667
ACH-000909	JHUEM2	Uterus	Endometrial Adenocarcinoma			1.23207	0.885238	1.00111	0.87318	1.21176	0.558123	1.23033	0.943373	0.800143	0.907633	0.770247	0.794819	0.933795	0.958966	0.83571	0.900115	0.85974	0.858711	0.821979	1.27295		0.891063	1.15712	0.81934	1.08616	0.927865	1.29242	1.48096			0.842209	1.28002		0.762795			1.51921	0.968241	1.41688	1.14942	0.999965	1.39738	1.41603	0.853855
ACH-000711	JIMT1	Breast	Breast Ductal Carcinoma	ERneg HER2pos	Basal A	1.00074					0.480428	1.27616		0.773028		0.894569			0.937107	0.840559		0.844282	0.835056	0.813715			0.945221		1.03558				1.44804		0.853798	1.44281	0.945973	1.37805		1.35509	0.89748	1.45156							0.95763
ACH-000753	JMSU1	Urinary Tract	Bladder Carcinoma			1.17415	1.40127	0.949401	0.637018	0.896452	0.544731	1.40242	0.936602	0.820687	1.73392	0.798762	0.783438	0.657658	0.986717	0.814324		1.19617	1.36194	0.772993	1.65865	0.852274	1.12226	0.829678	0.833998	0.926705	0.896593	1.29327	1.71443	0.447967	1.1958	1.43417	1.1781	1.56876	0.858543	1.29474	0.967936	1.3583	0.919966			1.56801	1.24042	1.22412	0.811084
ACH-000404	K029AX	Skin	Melanoma			0.946824	0.929122	1.48875	0.918951	1.16153	0.562617	1.31706	1.46962	1.01123	0.930985	0.899528	1.15899	0.827123	1.61634	0.951963	1.3554	0.895142	0.848335	0.822934	1.18479		1.02357	0.917171	1.03143	1.17187	0.889401					0.90834	1.31261	1.3686	0.890099	1.25992	1.08509	1.43835	0.914958	1.19526		1.19263	1.07849	1.08459	0.902108
ACH-000231	KALS1	Central Nervous System	Glioma	Glioblastoma		1.0147	0.887669	1.75277	0.932983	1.37107	0.61979	1.26367	0.920842	0.857361	0.96771	0.879464	0.791579	0.705407	0.92586	0.861096	0.887539	0.89261	0.839075	0.840296	0.973491	1.08403	0.943582	0.92109	0.672223		0.924364	0.823907	1.23589	0.418426		1.2774	1.19225	1.34858	0.797704	1.1352		1.28428	1.33123	1.13939	0.953171	1.09713	1.19171	1.19266	0.876534
ACH-000259	KELLY	Peripheral Nervous System	Neuroblastoma		MYCN Amp	1.234	1.4904		1.14659	1.24863	0.570948	1.24905	1.43172		0.872356	0.878493	0.825432	0.664765	1.29267	0.850948	1.27177	0.913932	0.881529	0.854745	1.45518			1.75588	0.941626		0.911611	1.51443			1.14711	1.46569	1.40401	1.44588	0.862643	1.55999	1.00489	1.68735	1.32404	1.1877	1.26815	1.16709		0.934342	0.886607
ACH-000862	KMBC2	Urinary Tract	Bladder Carcinoma			1.41807	0.870611	1.27841	0.952742	1.1898	0.524581	1.34256	0.996566	0.826742	0.889135	0.847996	0.800547	0.874904	0.950448	0.831386	0.893702	0.859987	0.869611	0.84163	1.21648	0.873683	0.905677	0.923183	1.11589		0.914441	0.911525	1.19532	0.407519	0.894096	0.893058	1.2769	1.32344	0.745437	1.34625	1.21991	1.1677	0.944684	1.15357	0.878571	1.03041	1.28651	1.18606	0.900353
ACH-000684	KMRC1	Kidney	Renal Cell Carcinoma	Clear Cell		0.974616	0.738271	0.829564	1.54575	1.24489	0.511458	1.27404	1.34726	0.867468	1.03638	1.19363	0.801675	0.789526	0.858615	0.767746	0.760014	0.963831	0.954827	0.928151	1.59544		1.04276	1.82278	0.961717		1.24872	1.47046			1.15971	0.800783	1.04988	1.41103	1.15638	1.10527	0.847428	1.4537	0.976626		1.01876	0.889898	1.44153	0.915314	0.855147
ACH-000250	KMRC20	Kidney	Renal Cell Carcinoma				0.7656	1.12086	0.950993		0.61591	1.06996	0.911161	0.897389	0.917298	0.830093	0.768632	0.670248	0.972044	0.782365	0.92206	0.887772	0.985405	0.951198	1.07279	1.16779	1.12974	0.720503	0.872994	0.639562	1.00251	0.950619	1.06423	0.411393	1	1.14259		1.16359		0.940163	0.902326	1.11203	0.881847	0.927595	1.14059	1.14848	1.10347	1.14651	0.772714
ACH-000313	KMRC3	Kidney	Renal Cell Carcinoma	Clear Cell						1.23251	0.596663		0.951701	0.884511		0.766462	0.850902	0.796526	0.897678	0.847238	1.10479	0.869255	0.923788	0.874482	1.22144	1.59489	0.9002		1.01743		0.952861		1.30783	0.380717		1.20482		1.08738	1.29837		0.703506	1.00696		1.0232	1.36709		1.35111	1.11265
ACH-000622	KNS42	Central Nervous System	Glioma	Glioblastoma		1.25965	0.882239	1.59009	1.10769	1.24897	0.698544	1.32523	0.955927	0.882699	0.909131	1.16283	0.825963	0.797174	1.53994	0.86896	1.32158	1.14963	0.928318	0.909801	1.28084	0.984356	0.970601	1.18356	1.17706	0.951748	1.00263	1.15751	1.18503	0.39634	1.17815	1.15244	1.50245	1.4779	1.07808	1.52212	0.996601	1.34708	1.25183	0.968706	1.03632	1.6084	1.29136	1.35927	0.91373
ACH-000445	KNS60	Central Nervous System	Glioma	Glioblastoma			0.917681	1.53025	1.23108	1.14981	0.536214	1.59101	0.936901	0.865225	0.913624	1.14556	0.808792	0.858991	0.960781	0.848321	1.32939	1.18306	0.89619	1.23795	1.42492	1.01166		0.975537	1.14812	0.960876	0.968871		1.22967	0.312283	1.29142	1.49926		1.42222	0.796767		0.933751	1.46789	0.940738	1.36754	0.828537			1.39569	0.865546
ACH-000858	KNS62	Lung	NSCLC	NSCLC Squamous		0.846847	1.0769	1.15992	1.15483	1.46478	0.551793	1.82913	1.31485	0.838972	0.867194	1.297	1.23716	0.971286	1.25451	0.811819	1.29895	0.824461	0.869124	0.88656	1.53639	1.27849	1.2455	1.14635	1.00001	0.57583		1.48077	1.24821	0.486137	1.09439	0.952541	1.20948	1.25768	1.08086	1.41329	1.12619	1.54769	0.938126	0.868318		0.962007	1.5	1.46892	1.37963
ACH-000479	KNS81	Central Nervous System	Glioma	Glioblastoma		1.17347	0.78454		1.19691	1.31285	0.653099	1.23143	1.46739	0.890737	0.888872	1.19778	0.834692	0.829197	1.49055	0.836649	0.963824	0.89335	0.874693	0.872142	1.41483	0.98022		0.833028		1.01593	0.934101	1.101	1.36616	0.450886	0.999444	0.853066	1.17824	1.49924	0.831224	1.25175	0.944272	1.30825	0.944216	1.35134	1.34202	1.1457	1.34031		0.917883
ACH-000281	KP2	Pancreas	Exocrine	Exocrine Adenocarcinoma		1.38532	0.694438	1.01547	1.01738	1.35007	0.563017	1.23866	1.37135	0.857417	0.963242	0.80182	0.904177	0.72114	0.972396	0.813253	1.23562	0.766903	0.878156	0.867647	1.11531		0.816925	1.14955	0.807033	1.31248	0.922947	1.11624	1.52107			1.42116	1.35585	1.30654	0.995966	1.20571	0.891326	1.34032	0.940477	1.16061	1.21474	0.940433	1.20383	1.25045	0.942074
ACH-000108	KP3	Pancreas	Exocrine	Exocrine Adenosquamous		0.951692	0.911958	1.14368	0.923772	1.21325	0.600151	1.15607	0.958856	0.860323	0.955534	0.808996	0.843926	0.889978	0.972187		1.32433	1.04028	0.846936	0.886633	1.12796	1.28636	0.84965		0.837449		0.888786	0.999026		0.430775	0.964134	1.20407	1.11662	1.54049	0.779132	1.34434	1.2015		0.935561	0.976731	0.880776		1.17783	1.08364	0.922144
ACH-000265	KP4	Pancreas	Exocrine	Exocrine Adenocarcinoma						1.25361	0.524739	1.40429		0.865671			0.81384	0.785004	0.877639		0.937992	0.864956	0.884857		1.39556	0.986893	0.887568				0.876198			0.309612	1.0505		1.27561	1.30747	0.786596	1.17071	1.03673	1.45584		1.08858			1.29887		0.934931
ACH-000486	KU1919	Urinary Tract	Bladder Carcinoma	Bladder Transitional Cell		1.15382	0.891506	1.04264	0.73218	1.118	0.566792	1.34163	0.957833	0.857123	0.951914	0.765545	0.798722	0.842133	0.950769	0.793356	0.907748	0.852467	0.877645	0.846448	1.23534	0.962782	0.929755	0.790652	0.979722	0.868626	0.949038	0.905937	1.40514	0.445219	1.16358	0.854926	0.912638	1.51523	0.742352	0.982472	0.844065	1.34624	0.927532		1.01057	0.95948	1.17135	1.16317	0.915584
ACH-000524	KURAMOCHI	Ovary	Ovary Adenocarcinoma	High Grade Serous		1.09489	0.885773	1.62801			0.534904		0.933488	0.886811	0.950981	0.811	0.837554	0.476478	1.21151	0.866433	1.36509	0.87157	0.820483	0.853654	1.54251	1.24697	1.09739	1.24185		1.08053	0.941498	1.70844	1.30809	0.44279	1.22745	1.19699	1.35913	1.63088	0.853766	1.25664	1.03378	1.51845	1.61502		1.26174	0.880772	1.25495		0.951646
ACH-000823	KYSE140	Esophagus	Esophagus Squamous			0.96259	1.17712	0.949895	0.853394	1.16887	0.559758	1.25959	1.37855	0.892699	1.1502	0.88577	0.798589	0.909419	0.948495	0.848862	1.27786	0.909474	0.923481	0.845103		0.898428		0.949248	0.840428	0.837628	0.916307	0.949727		0.447552	1.19758	1.42328	0.966916	1.4367	0.780026		0.850378				1.17386	0.932736	1.29126	1.38538	0.919223
ACH-000855	KYSE150	Esophagus	Esophagus Squamous			1.06279		1.59728		1.28264	0.588577		1.17461	0.85214		1.09516	0.839371	0.928052	1.27224	0.853774	1.19222	0.908075	0.884985	0.856011	1.36455	1.00484	0.886425		0.889482		0.919747		1.39829	0.346377	1.17285	0.946731	1.3044		0.854926		1.15845	1.56338	0.965141	1.17517	1.57842		1.36685	1.43815	0.897649
ACH-000693	KYSE180	Esophagus	Esophagus Squamous			1.26021	1.22381	1.59319		1.20549	0.531633	1.44246	1.01518	0.874794	1.36761	0.907701	0.932316	0.754044	0.922811	0.873192	1.37515	0.873363	0.884014	0.846114	1.69494	0.998062	0.938779	0.947118	1.23386		0.937572	1.17659		0.422328	0.967713	1.17162	1.38874	1.27043	0.830877	1.50192		1.18411	1.33793	0.979584	1.23385		1.29395	1.21639	0.950138
ACH-000873	KYSE270	Esophagus	Esophagus Squamous			1.16199	0.932785	1.28087	1.15165		0.557803	1.31004	1.46173	0.850761	0.963979	0.751	0.835179	0.627498	0.956916	0.839975	1.20234	0.880638	0.818701	0.841003		1.2781	0.893142	1.30599	0.958123	1.2158	0.901432	0.909271	1.39609	0.424198	1.25685	0.957128	1.29733	1.35526	0.824656	1.43275		1.26493	0.937513		1.23213			1.3368	0.941223
ACH-000777	KYSE30	Esophagus	Esophagus Squamous			1.11101	0.947062	1.59808	1.02415	0.964893	0.579173	1.27845		0.836725	0.917701	1.11732	0.795396	0.875513	0.935179	0.81835	0.896925	0.882763	0.950575	0.855506	1.24753	0.95224	0.847647	0.878753	1.28047	0.922613	0.889035	0.91043	1.26824		0.905849	1.16784	0.948713	1.13122	0.762804	1.2282		1.17201	0.953085	0.964841		0.906097	1.19099		0.952617
ACH-000809	KYSE410	Esophagus	Esophagus Squamous			1.10338	0.914492	1.2648	1.17115	1.08004	0.564555	1.41226		0.850302	0.951782	0.847256		1.06512	0.964242	0.839512		0.871675	0.842951	0.838802		1.11846	0.901769	0.963004	0.823045			1.32283	1.22044	0.356549	0.952849	1.32783	0.956724	1.35209		1.08423	0.986685	1.13669		1.03245			1.34732		0.958964
ACH-000824	KYSE510	Esophagus	Esophagus Squamous			1.04038	0.969624	1.50553	0.994264	1.0639	0.53349	1.18622	0.925192	0.830639	0.912664	0.782691	0.750854	0.857302	0.967343	0.81459	1.22536	0.843914	0.87712	0.837095	1.40417	1.10806	0.853568	0.958856		0.841288	0.874806	1.0644	1.14469	0.409006	0.869559	0.916124	0.988326	1.25558	0.79123	1.44629	0.952036	1.1157	0.90965	0.908936	0.924598		1.13913	1.36749	0.949832
ACH-000637	KYSE520	Esophagus	Esophagus Squamous			1.06105	0.917929	1.1115	0.913134	1.1477	0.567254	1.39974	0.936956	0.8569	0.942113	0.90628		0.746626	0.895837	0.788986		0.898733	0.897591	0.852312		0.949284	0.923299	0.960192	1.01046	0.951641		0.81034	1.25921	0.3367	1.27066	1.19333	1.28964	1.51831		1.39831	1.0673	1.36258	0.990425	1.00266	1.35889	0.910271	1.33168	1.17969	0.913464
ACH-000784	KYSE70	Esophagus	Esophagus Squamous			1.22881	0.914882		0.875474	1.23509	0.606462	1.54755	0.9501	0.857824	0.890062	0.848446	0.829349	0.854752	0.976345	0.857896	0.953903	0.888843	0.872861	0.930938		0.956004		1.3638	0.985858	1.07473	0.857586	1.41183	1.28086	0.262162	1.19134	1.36883	1.14251		0.798013	1.47065		1.54043	0.954593	1.05818	0.966331		1.36051	1.27521	0.975552
ACH-000685	L33	Pancreas	Exocrine	Exocrine Adenosquamous		1.2884	0.889582	1.2427	1.1489		0.565941		0.918873	0.86095	0.92934	0.655081	0.806412	0.83876	1.63417	0.825651	1.43111	0.882698	0.817636	0.915046			1.37697	1.15162	0.920866	0.893868	1.39124		1.56405		1.0694	1.49926	1.31552	1.20155	0.878992		1.26725	1.51253	0.903534		1.21536	0.899923	1.44574		0.761269
ACH-001113	LC1SQSF	Lung	NSCLC	NSCLC Squamous		1.11125	0.945216	1.44398	1.13327	0.944766	0.60033	1.53664	1.55822	0.856497	0.872353	0.845769	0.851462	0.792712	0.943422	0.857571	1.54099	0.903533	1.01379	0.878039	1.6584		1.25433	0.954204	0.795543	1.0561	0.922925	1.19581	1.81608		1.4001		1.39474	1.69801	0.882004	1.3087	1.37187	1.83538	0.886935	1.33979	1.37346		1.29975	1.80798	0.987824
ACH-000627	LCLC103H	Lung	NSCLC	NSCLC Large Cell		1.1471	0.909708	1.49779	0.996119	1.15912	0.572216	1.43741	0.945118	0.85	0.954083	0.82371	0.809862	0.772015	0.9615	0.8263	1.21193	0.853842	0.885592	0.841209	1.45773	0.959435	1.09783	0.907364	1.05158	0.871382	0.927663	1.22754	1.17052	0.247286	0.90337	1.22291	1.40092	1.31881	0.753304	1.38208	1.01224	1.28003	0.946735	0.973174	0.872441	0.980192	1.15097	1.22311	0.861382
ACH-000471	LI7	Liver				1.31583	0.863639		2.0178	1.2212	0.573395	1.17206	1.21036	0.815282	1.00697	1.18997	0.779747	0.675749	0.933817	0.806526	1.1404	1.19251	1.15188	0.906836	0.884968	1.18063	1.20868	0.958337	0.972892	1.01363	0.939161	1.34656	1.38683	0.380642	1.35487	1.30083	1.23214	1.75041		1.22842	0.88047	1.30376	0.929574		1.4518			1.30676	0.935243
ACH-000769	LK2	Lung	NSCLC	NSCLC Squamous			0.920425	1.76817	0.962399	1.28197	0.596518	1.23676	0.982684	0.863938	0.945898	0.659333	0.806637	1.00798		0.81956	1.17027	0.846305	0.847619	0.828599	1.32315	0.94973	0.978037		0.87183	1.04994	0.892656	1.25467		0.352274	1.30675	1.22417	1.1659	1.40409	0.7496	1.2363	0.833919	1.64504	0.971682	0.917884	1.31186		1.39123	1.1319	1.27309
ACH-000255	LMSU	Gastric	Gastric Adenocarcinoma			1.09302	0.866111		1.58273	1.11862	0.469617	1.27068	0.904837	0.823264	0.94404	0.7643	0.809738	0.778924	0.88039	0.813041	0.960474	0.868471	0.869748	0.821657	1.22502	0.991103	0.846148	0.940028	0.952116	1.0959	0.878936	0.938436	1.2731	0.431127	0.855802	1.1653	1.30268	1.35022	0.799185	0.908026	0.940655	1.40021		1.25889	0.928012	1.24538	1.32253	1.37387	0.868183
ACH-000819	LN18	Central Nervous System	Glioma	Glioblastoma		1.30276		1.34783		1.0839	0.626678		0.877428	0.831018		0.861563	0.813234	0.636214	0.9438	0.834751	0.968116	0.856864	0.86221	0.805892	1.34011	1.24347	0.90578		1.32385		0.948609		1.42068	0.326018	1.00334	1.36335	1.58779	1.38199	0.764176	1.52423	1.21424	1.62232	0.938272	1.14172	1.36828		1.33216	1.40804	0.899831
ACH-000595	LN229	Central Nervous System	Glioma	Glioblastoma			0.954543	1.41439	1.22521	1.28896	0.715748	1.27124	1.41655	0.845144	0.950558	0.853394	0.830781	1.12288	0.929929	0.85002	1.33608	0.921986	0.891006	0.852004	1.42912	1.28795	1.17281	1.21346	1	1.1433	1.27851	1.2313	1.21776	0.389337	1.24433	0.991656	1.26638	1.32668	1.14221	1.3514	1.02083	1.49652	1.36856	1.12524	1.33886	1.2043	1.41441	1.31509	0.924672
ACH-000977	LNCAPCLONEFGC	Prostate	Prostate Adenocarcinoma			1.15778	0.81294	1.45657	1.50577	1.48191	0.560787	1	1.18578	0.804289	0.926185	1.04318	0.817761	0.677396	0.966091	0.782482	1.27201	0.830043	0.880782	0.798236	0.822062			0.964965	0.879585	0.832065	0.930986	0.911249	1.26809	0.431795	0.705724	0.915832	0.945667	1.46496	0.79909	1.15779	1.08112	1.18812	0.808942		0.812518	0.941126	1.51476	1.2125	0.885471
ACH-000176	LOUNH91	Lung	NSCLC	NSCLC Squamous		0.950145	0.950315	1.4734	1.2724	1.15249	0.629793	1.37974	1.142	0.818226	0.967717	0.864993	0.843072	0.862767		0.826174	1.18312	0.905235	1.12941	0.875835	1.3132	1.347	0.979302	1.13509	1.11079	1.21451	0.949355	0.800943	1.57654	0.481139	1.06841	1.55739	1.22532	1.33336	0.818027	1.26857	1.0042	1.46721	1.31947	1.00407		1.19302	1.25415	1.17418	1.19153
ACH-000950	LOVO	Colorectal	Colorectal Adenocarcinoma		MSI	1	0.927881		1.49565	1.19038	0.581714	1.59018	0.964039	0.825197	0.951269	0.717108	0.819371	0.623266		0.790226	1.02978	0.903329	0.887638	0.876815	2.05578		1.03518	1.3818	1.19911	0.873312	0.86473	1.62704	1.54056		1.27052	1.34201	1.47391	1.63067	0.909671	1.60426	0.848433	1.2991	0.920993		1.54259	1.91498		1.68718	0.924063
ACH-000750	LOXIMVI	Skin	Melanoma			0.949081	0.93773	1.96259	0.81719			1.49195	1.37607	0.850222	0.842181	0.981396	0.829198	0.960785	0.856201	0.852121	1.01743	0.94552	0.879958	0.825468	1.21168		0.966334	0.948484	1.31455		0.883344	0.970539	1.11324	0.433512	1.36479	0.852987	0.946729	1.47805	0.776728	1.30604	0.694476	1.84102			1.17594		1.33595	1.3498	0.963584
ACH-000252	LS1034	Colorectal	Colorectal Adenocarcinoma				1.25734	1.14728	1.02832	1.11506	0.482725	1.21707	1.23356	0.865382	0.945989	0.775256	0.911106	0.796849	0.917963	0.837286	1.19472	1.31912	0.862904	0.943144	1.44526	1.10559	0.871258	1.75629	0.922377	0.936477	1.53325	1.17238	1.31529	0.437539	0.949866	1.23336			1.30323	1.17969	1.02186	1.55951	1.34	1.14564	1.25626	0.939078	1.29006	1.44323	1.00149
ACH-000957	LS180	Colorectal	Colorectal Adenocarcinoma		MSI	1.14464	0.870791	1.6689	0.767956		0.591148		1.38671	0.972316	0.937627	0.867192	0.888818	1.08643		0.813863	1.17391	0.90439	0.977374	0.862988	0.980429	1.67158		0.946567	0.852854	1.03171	0.967093	0.8623	1.3072	0.489207	1.11444	0.876812	1.35015	1.18802	0.8682	1.20529		1.29858	0.926889	1.07927	1.13995		1.44908	1.08237	0.922261
ACH-000985	LS411N	Colorectal	Colorectal Adenocarcinoma		MSI		0.9492		1.32072	1.1535		1.2632	0.948309	0.856242	0.926651	0.896073		0.930386	0.970933	0.843364		0.985001	0.89831	0.894081		0.921867		0.973885		1.14658		1.15339	1.03247	0.24474	1.30771	1.09187	1.27069	1.3649		1.23962	0.789734	0.940689	0.938542	1.0562	1.3362		1.22486	0.935654	0.923316
ACH-000007	LS513	Colorectal	Colorectal Adenocarcinoma				0.903644		0.938537	1.45719	0.51205	1.54174	1.34269	0.820505	0.881251	0.708849	0.78938	0.76542	0.888424	0.777148		0.837445	0.888847	0.939102			0.913061	0.986423	0.804191		0.925368	0.787186	1.47267		0.878161	0.87785	1.22078	1.60467	1.07853	0.979389	1.07835	2.09348	1.36769	1.39339	1.24777	1.16293	1.55542		1.80956
ACH-000444	LU99	Lung	NSCLC	NSCLC Large Cell		0.951138	0.915461	1.72722	0.982302	1.29131	0.56074	1.38335	1.10667	0.857595		0.78808	0.791418	0.684197		0.830726	1.22267	0.839487	0.8685	0.818102	1.35676		1.16296	0.98614	1.13256		0.889715	1.31127	1.29643	0.417637	1.28876	0.90086	1.4187	1.51219	0.83741	1.35702	0.976301		0.942998	1.34763	1.20787		1.38722	1.42768	0.965748
ACH-000390	LUDLU1	Lung	NSCLC	NSCLC Squamous			0.933189	0.958113	1.25425		0.705595	1.31716		0.8336	0.949034	0.844594	1.04702	0.892407	0.93852	0.835845	1.27691	0.842126	0.922128	0.999406	1.17365		1.10931	0.968581	0.888192	1.00731	0.863315	0.964974	1.1786		0.864099	1.1277	1.24977	1.34659	0.791457	1.28466	1.061	1.54535	1.11151	1.07441	1.30326	1.63155		1.67676	0.956744
ACH-000787	LXF289	Lung	NSCLC	NSCLC Adenocarcinoma		1.33664	0.896435		0.948518	1.17976	0.568639	1.23568	0.899622	0.86117	0.804922	0.869979	0.750964	0.866934	0.959012	0.784258	0.957714	0.866861	0.853886	0.872963	1.54688	1.05526	0.902518	0.749542		0.957907	0.880012	0.922993	1.31483	0.435924	1.07804		0.99902	1.06628	1.01643	1.13549	1.18765	1.13306	0.873373	1.10702	1.12783		1.19424	1.20082	0.862019
ACH-000477	MALME3M	Skin	Melanoma			1.05773		1.34609	0.940037	1.27917	0.725035	1.93547	1.35858	0.868931	0.913537	0.777621	0.947101	0.818206	1.63483	0.859474	1.45939	1.64006	1.26686	0.884679	1.3728			1.43746	0.655104		1.15455	1.12706	1.40985		1.0586	0.932064	1.41658	1.45017	1.28298	1.32407	1.10326		1.51221	1.21339	1.19661	1.43016	1.3691		0.861023
ACH-000796	MCAS	Ovary	Ovary Adenocarcinoma	Mucinous		0.871441	0.874998	1.2592	1.1078	1.19887	0.546285	1.18275	0.983365	0.837178	0.871392	0.983991	0.80036	0.849419	0.968643	0.797821	1.13991	0.90385	0.879497	0.84427	0.946557	0.970589	0.908294	0.998328	1.00488	0.892209	0.904287	1.15598	1.23816	0.416774	1.0744	1.19906	0.95069	1.14849	0.805082	1.13806	0.97086	1.15704	0.911189	1.16296	0.958153		1.18978	1.27409	0.931739
ACH-000019	MCF7	Breast	Breast Carcinoma	ERpos HER2neg	Luminal	1.27818	0.887646	1.21237	1.13689	1.19533	0.533017	1.40936	1.14864	0.8274	0.882617	0.783889	0.845649	0.844827	0.963927	0.849051	1.23319	0.902206	0.822074	0.855305		0.865449		0.95418	1.15404	1.0063	0.922092	0.951615	1.25178	0.464731	0.943022	0.97355		1.50819	0.808498		1.06903	1.13546	1.19636		0.878929	1.27277		1.22329	0.999039
ACH-000759	MDAMB175VII	Breast	Breast Ductal Carcinoma	ERpos HER2neg	HER2 Amp	1.21778	0.915334	1.82505	0.828803	1.07506	0.159163	1.33232	1.48963	1.30526	1.05198	1.22166	0.879205	0.89882	1.65055	0.790973	1.33255	0.913817	1	0.974568	1.53128			0.658771	0.877941	1.14352	1.35745	1.2335	1.28509		1.3833	1.16382	1.09512	1.72303	1.36332	1.4258	0.97656	1.20952		1.11274	1.69147	1.63519	1.23635	1.1861	1.43153
ACH-000768	MDAMB231	Breast	Breast Carcinoma	ERneg HER2neg	Basal B	1.30859	0.773148	1.21703	1.50248	1.35541	0.503879	1.25032	1.0024	0.836059	0.710959	0.90374	0.798547	0.783796	0.893643	0.837689	1.19225	1.0005	0.866323	0.846861	1.2122	1.29946		0.923654	1.31482	0.903405	0.888303	0.897716		0.455948	1.05879	0.942295		1.30654	0.892015	0.815665	1.13607		0.961264	1.19362	0.864999	0.902291	1.16908	1.24512	0.904233
ACH-000884	MDAMB435S	Skin	Melanoma	Amelanotic		0.913515	0.877689	1.66499	1.02684		0.700835	1.02477	1.03541	0.767686	0.931463	1.00326	0.859272	0.815096	1.34186	0.712999	1.03087	0.903381	0.934763	0.798895	0.853256	0.883895	1.0202	1.2851	0.902197	1.07818	0.890447	0.947472	1.15534	0.313482	1.0847		1.1614	1.10608	0.752727	1.14357	0.946029	1.41573	1.19787	0.99766	1.13597	1.06204	1.23151		0.856195
ACH-000573	MDAMB436	Breast	Breast Carcinoma	ERneg HER2neg	Basal B	0.870876	0.86929	1.39355	1.33798	0.914825	0.514072	1.09282	0.970885	0.802453	0.950794	0.872901	0.751835	0.790276	0.951559	0.823283	0.851729	0.921498	0.894957	0.852022	1.06891	1.12154	0.870589			0.989062	0.913132	1.24132	1.3825	0.322773		1.36853		1.23616	0.821717	1.19049	0.858624	1.25223	1.02568	1.07369	0.947887	0.994682	0.933928	1.23463	0.905156
ACH-000849	MDAMB468	Breast	Breast Carcinoma	ERneg HER2neg	Basal A	1.00087	0.953327	1.80461	1.93802	1.12163	0.591544	1.27888	0.990063	0.842144	0.946579	1.18681	0.806612	0.839537	0.973243	0.826348	1.19151	0.888172	0.871342	0.82834	1.31228	0.950966	0.767687		0.886305	0.940918	0.852111	1.5515	1.54273	0.425311	1.354	1.50891	1.37574	1.62638	0.823057	1.33132	1.05742	1.6957	0.97028	1.03135	1.4605	1.40523	1.33129	1.27023	0.841206
ACH-000450	MELHO	Skin	Melanoma			0.9545				0.90212	0.562279	1.37763		0.848669		0.77698		0.895032	0.958742	0.833832		0.861632	0.862001	0.828154		0.915448	0.904384		0.826987	0.851429			1.46164	0.293713	1.13742	0.84895		1.22352			0.916297			1.41192					0.872418
ACH-000881	MELJUSO	Skin	Melanoma			1.18329	0.957253	1.27321		1.21588	0.583918	1.43507	0.93579	0.845616	0.942117	0.756138	0.81331	0.86204	0.960067	0.845382	0.944885	0.88803	0.885067	0.867757	1.40956	0.958786	0.929159	1.22557	1.19544	0.955443	0.926245	1.21602	1.4783	0.425104	1.21553	0.831298	1.3938	1.39571	0.792911		1.12736	1.53568	0.930648		1.25139	0.950762	1.41626	1.16853	0.948182
ACH-000449	MESSA	Soft Tissue	Uterine Sarcoma			1.00093	0.732818	1.25212	0.906147	1.22537	0.527558	1.32535	0.986508	0.87418		0.693689	0.811608	0.802813	0.950306	0.828887	1.42898	0.816899	0.830548	0.861247	1.29839	0.933633	0.938045	0.798483	0.769134	0.801472	0.947198	0.884876	1.31464	0.40414	1.09481	0.846112	1.3319	1.54112	0.939719	1.60068	0.908454		1.3522	1.10608	0.887155		1.17538	1.34661	0.890851
ACH-000987	MEWO	Skin	Melanoma			0.993213	0.883695	1.45813	0.964351	1.22048	0.574121		1.08864	0.80328	0.903895	0.691121	0.912746	0.861284	0.96899	0.8254	0.935203	0.85953	0.854922	0.851101	0.89494	1.15515	0.961796	0.95833	0.982505	1.00476	0.917373	0.942036	1.1802	0.436095	1.26979	1.14164	1.19968	1.37036	0.866833	1.37804	0.812686		0.94188	1.03345	0.869579		1.18275	1.25404	1.28245
ACH-000192	MFE280	Uterus	Endometrial Adenocarcinoma			1.11594	0.86107	1.35442	0.794329		0.602093	1.32736	1.41834	0.849571	0.973268	0.841033	0.796088	0.738331	0.958893	0.828573	1.21761	0.871562	0.850972	0.842699	1.23497	0.97143	1.29121	0.799218		0.915679	0.947351	0.747949	1.63293	0.440892	1.29906	1.26366	0.900552	1.31979	1.07348	1.48221	1.03358	1.75487	0.941659	1.38855	0.945181			1.31061	0.850272
ACH-000879	MFE296	Uterus	Endometrial Adenocarcinoma			0.822359	0.918006		1.09533	1.1425	0.565259	1.35527	1.51884	0.806157	0.90938	1.11999	0.796836	0.828475	1.39701	0.858929	0.99158	0.877677	0.89813	0.854395	1.00002		0.921505	1.17012	0.7775		1.23935	1.53281	1.44698		1.2378	1.40078	1.39237	1.31076		1.48689	0.93095	1.58393	1.552		1.14579				0.938497
ACH-000988	MFE319	Uterus	Endometrial Adenocarcinoma			1.01038	0.896593	1.32376	0.903354	1.35677	0.68554	1.28557	0.920156	0.934155	0.953078	1.02162	0.782745	0.723798	0.911426	0.842802	1.33905	1.19771	0.884108	0.86297		1.2543	0.938258	0.981031		0.715366	1.12157		1.27411	0.432971	1.30366		1.29446		0.774946	1.36743	1.06407	1.29473		1.14326	1.13541	0.972174		1.32547	0.915533
ACH-000359	MG63	Bone	Osteosarcoma				0.785296	0.721023	0.828382	1	0.520563	0.999974	0.802075	0.825957	1.08427	0.754441	0.740725	0.889964	0.889297	0.752642	0.807715	0.942094	0.875523	0.869091	0.859489	0.741615	1.14787	0.6837	0.995416	0.859275	0.975404		0.889964	0.400975	0.686996	0.854758	0.839915	1	0.720401	0.830318	0.794561	0.837081	0.93493	0.885608	1.17187	0.954559	0.938292	0.995696	0.781875
ACH-000391	MHHES1	Bone	Ewing Sarcoma		EWS_FLI	0.867025	0.9477	1.63894	0.952416	1.43509	0.0170784	1.50757	1.2051	0.808209	0.921866	1.00306	0.899317	0.794232	0.958787	0.858746	1.51157	0.919225	0.923325	0.842103	1.69164	1.02088	1.47416	1.66386	0.898983	1.76549	0.943526	1.34574	1.39906	0.248604	1.42705	1.30549	1.72578	1.71068	0.906687		1.02322	1.28453	0.901972	1.44656	1.5428	0.983278	1.2546	0.942039	1.04348
ACH-000601	MIAPACA2	Pancreas	Exocrine	Exocrine Adenocarcinoma		1.09161	0.93831	1.40092	0.984724	1.01622	0.551496	1.23532	0.971116	0.842645	0.949382	0.860342	0.823356	0.733838	0.948235	0.82743	0.957498	0.854127	0.89014	0.843642	1.64048		0.899921	0.973085	0.897662		0.951175	0.930863	1.24382	0.305475	0.965683	1.20356	1.15604	1.41477	0.766552	1.19951	1.01689	1.35861		0.951052	1.2172		1.05337	1.29423	0.907486
ACH-000351	MKN1	Gastric	Gastric Adenocarcinoma			1.11887	0.949164	1.33626	1.29446	0.933713	0.591311	1.31542	0.964399	0.873453	0.860507	0.926278	0.814075	0.80247	0.914833	0.838321	1.15089	0.900943	0.959447	0.876121	1.27135	1.25014	0.964779	1.652	0.962885	1.06099	0.870316	1.46068		0.288571	1.15499	1.30923	1.34383	1.33065	0.72506	1.38235	1.16145	1.48229	0.936441	1.36659	1.62561	1.35592		1.3851	0.820486
ACH-000356	MKN45	Gastric	Gastric Adenocarcinoma	Diffuse Gastric			1.48016	1.66918		0.947237	0.572047	1.77725	0.923367	0.834713	0.955982		0.795832	0.748757	0.94702	0.793476	1.66614	0.833282	0.852193		1.38249	0.961846		1.88238	0.999999		0.894609	1.99776	1.69394	0.467851	0.914569	0.853342		1.74205	0.748105		0.832956	1.60123	0.960299	1.02335	0.830728	0.96235	1.39526		0.786266
ACH-000678	MKN7	Gastric	Gastric Adenocarcinoma	Tubular		1.03135	0.89962		1.06395	1.15805	0.563835		0.969673	0.851799	0.934285	1.21211	0.868431	0.99754	0.901977	0.776934	1.29132	0.901046	0.877427	0.932941	1.42747	1.37318		1.20267	0.842431	0.819235	0.926423	1.18651	1.4459	0.4827		1.33025	0.895144	1.41508	0.775353	1.13934	0.804518	1.04321	0.932589	1.01777	1.10569	0.883337		1.22985	0.918412
ACH-000758	MKN74	Gastric	Gastric Adenocarcinoma			1.01698	0.943623		1.03684		0.677304	1.26554	1.6278	0.879082	0.938792	1.03633	0.805847	0.912409	1.50282	0.966041	1.2701	1.19416	1	0.876079			1.27516		1.03912	1.92402	1.51499	1.13591	1.70125		1.20039	1.38247	1.1123	1.35593	1.27484	0.999979	1.12332	1.60102	0.988689		1.13451	1.00491	1.4558	1.68795	1.23957
ACH-001128	MON	Soft Tissue	Malignant Rhabdoid Tumor			1.16079		0.690344		1.57939		1.63678	0.965517	0.859804		0.68512	0.819914	0.106337		0.759259	0.909123	0.768753	0.947649	0.782798	1.74969	0.833323			1.31236		0.927171		1.43481	0.298045	0.877792	0.770084		1.8909	0.779999					0.941331	0.966129		1.89564	0.945359	0.945228
ACH-000319	MPP89	Lung	Mesothelioma			1.00129	0.953883			1.19601	0.666513	1.2665	1.262	0.866487	0.948639	1.12855	0.811941	0.776029	1.02168	0.815384	1.35118	0.93596	1.65647	0.876833	1.24265		0.89084	1.47026	0.667117	1.03442	1.11247	1.12798	1.46111		1.09608	1.30456	0.94292	1.61723		1.23103	0.791852	1.48963	1.53503		1.10383	1.20212	1.2238		0.86046
ACH-000335	MSTO211H	Lung	Mesothelioma			1.10662	0.921824	0.877372	0.825207	1.12042	0.548352	1.35741	0.937457	0.838527	0.816464	0.72053	0.806617	0.816759	0.919078	0.836345	1.3025	0.818698	0.885815	0.856846	1.33597	0.928056	0.921283	0.981819	1.03368	0.932469	0.859149	0.83408	1.39918	0.421015	0.915648	0.814813	0.877153	1.49163	0.726957	0.925997	0.966696	1.25756	0.90911	1.15107	1.41126	0.954134	1.25146	1.30813	0.941101
ACH-000804	NB1	Peripheral Nervous System	Neuroblastoma		MYCN Amp	0.86738	0.712662	1.28048	0.855891	0.988566	0.49749	1.21084	0.961297	0.785267	0.903722	0.815079	0.724063	0.754692	0.902789	0.81924	0.948431	0.782083	0.867875	0.802687	0.888814		0.959851	0.57459	1.23767		0.846843	0.860581	1.04658	0.308036	0.910688	0.825896	0.903654		0.731604	1	0.841456	0.948003	0.826211	0.911185	1.16147		1.03147	0.944012	0.823598
ACH-000866	NCIH1048	Lung	SCLC			1.32872	0.908694	1.23951	1.20711	1.31765	0.548224	1.45502	0.921841	0.810213	0.90613	0.754974	0.816273	0.745071	0.907345	0.831815	0.968886	1.3172		0.850098	1.53372		0.851778	1.23784	0.999902	0.959686	0.814215	1.66117	1.13072		1.23302	1.26269	0.96316	1.4546	0.794888	1.08641	1.03016	1.12509	0.964434		1.2311	1.93461			0.868917
ACH-000510	NCIH1299	Lung	NSCLC	NSCLC Large Cell		1.02749						1.2021		0.838274		0.771447	0.752793	0.753776	0.957331	0.841777	0.903863	0.860831	0.918061	0.847389	1.13451				0.926628		0.886497				0.962844		0.98517	1.33659	0.855096	1.56908	0.844629								0.893659
ACH-000921	NCIH1339	Lung	SCLC				0.913647	1.39726	1.19333	1.20366	0.56538	1.38418	0.940083	0.882829	0.829858	0.927952	0.825023	0.828427	0.916388	0.772618	1.36059	0.920879	0.903549	0.843421	1.39585	1.24591	0.896707	1.08365	1.01453	0.941203	0.871304	0.923886	1.2074	0.352004	0.856192	1.27399	1.31312	1.24441	0.814345	1.00001		1.14765	0.862929	0.890855	1.10325		1.11265	1.17256	0.975705
ACH-000666	NCIH1355	Lung	NSCLC	NSCLC Adenocarcinoma			0.929986	1.41756	2.23659	1.28538	0.662699	1.31823		0.871284	1.80886	1.03851	0.829696	0.652886	1.57081	0.821017	1.29566	0.893477	1.14904	0.916601	1.1225	1.00006	1.04172	2.2136	1.19484	1.31038	1.45151		1.91939	0.403779		1.53947	1.36113	1.40097	0.782781		1.04956	1.90774	1.90522			1.07424			0.899123
ACH-000845	NCIH1373	Lung	NSCLC	NSCLC Adenocarcinoma		1.20662	0.88543	0.916208	0.883986	1.1797	0.584836	1.22316	0.935456	0.854109	0.910944	0.832168	0.805832	0.809611	0.939199	1.22192	1.22075	0.866423	0.903126	0.847171	1.19927	0.91845	0.916608	0.909067	1.06854	0.911927	0.954806	0.993294	1.33776	0.295604	1.19462	1.30633	1.27887	1.33402	0.838669		0.821555	1.44123	0.900586	1.22295	0.964241	0.944058	1.40938	1.20911	0.843719
ACH-000852	NCIH1435	Lung	NSCLC	NSCLC Adenocarcinoma		1.14531	0.881349		1.04039	1.24718	0.585835	1.19786	0.964423	0.835494	0.952056	0.88692	0.825327	1.11494	0.932664	0.841044	1.40257	1.09518	0.874034	0.914834	1.32742	1.19789	0.919963	1	1	0.719831	0.907006	1.18295	1.30766	0.393804	0.957281	1.08962	1.27037	1.28782	0.8054		0.748961	1.43826	0.896728		1.1006	0.997047	1.394	1.2109	0.838594
ACH-000589	NCIH1437	Lung	NSCLC	NSCLC Adenocarcinoma		1.18369	0.965408	1.6449	1.29752	1.18888	0.494668	1.30493	0.968209	0.840624	0.905897	0.816337	0.780507	0.892201	0.949815	0.799664	1.20918	0.883081	0.914675	0.847006		1.02014	0.860535		1.10471	0.690171	0.88812	1.02212	1.12308	0.416596	0.932223	0.923115	0.989547	1.17968	0.825464	1.31775	0.901492	1.04733	0.890285	1.06854	1.46853	0.955081	1.20918	1.12008	0.88027
ACH-000892	NCIH1563	Lung	NSCLC	NSCLC Adenocarcinoma		0.968141	0.838714	1.86043	1.61596	1.06466	0.650994	1.3906	0.896971	0.85271	0.940556	1.04785	0.963208	0.74946	1.18869	0.836323	1.10468	1.22577	0.897634	0.926974	0.796305	1.14234	0.930006	0.782247	1.08904	0.862597	0.971599	1.0577	1.27544	0.449282	1.1862	1.19903	0.945841	1.21344	1.01913	1.12942	0.860117	1.15012	0.952949	1.06176	0.883648	1.238	1.16055	1.4064	1.12676
ACH-000869	NCIH1568	Lung	NSCLC	NSCLC Adenocarcinoma		1	0.918576	0.899149	0.923937		0.605252	1.36234	0.945763	0.829131	0.809033	0.824875		0.7609	1.28279	0.727893		0.850178	0.824201	0.863495		0.939639	0.94867	0.965492	1.13334	0.809835		0.933005	1.15454	0.409849	0.820383	1.25243	0.902953	1.15146		1.2521	1.00012	1.17314	0.944163	0.985731	0.879735		1.16188	1.07092	0.967761
ACH-000916	NCIH1573	Lung	NSCLC	NSCLC Adenocarcinoma			0.96991	1.55668	0.989913		0.298932		0.915655	0.799041	0.936901	0.838353	0.841793	0.845747	1.1571	0.815429	0.996512	0.883856	1.36518	0.859293	1.22266	1.1714	1.24106	1.33971		1.26533	0.899689	0.828087	1.15956	0.339224	1.14126	0.971429	1.61545	1.51894	0.764514		1.07976	1.1598	0.958503	1.16152	1.06202	0.970075	1.18325		0.925618
ACH-000015	NCIH1581	Lung	NSCLC	NSCLC Large Cell		0.822103	1.38806		1.01049	0.694889	0.483305	1.32345	0.830616	0.868954	2.20501	0.774499	0.839029	0.59473	1.5199	0.7095	1.63444	0.683749	0.886904	0.811253	1.49362			1.68864	1.02117	1.45129	0.775336				1.29663	1.27007	1.57257	1.22587	0.79219		0.724702	1.64405	1.34968	0.904812	0.927258	1.74626	1.26926	1.14269	1.57338
ACH-000744	NCIH1623	Lung	NSCLC	NSCLC Adenocarcinoma		0.995476	1.13999	1.12377	1.63548	1.2419	0.609492		1.36171	0.845174	0.939902	0.762051	0.899738	0.821883	1.32434	0.769008	1.44323		1.13987	0.932419	1.41747			0.886467	1		0.7665	1.28074	1.35521			1.22863	0.856271	1.4095	0.823669		0.999995	0.971158	1.25721	1.05223	1.25966	1.43411	1.07191	1.16342	0.87402
ACH-000766	NCIH1648	Lung	NSCLC	NSCLC Adenocarcinoma		1.18455	0.929999	1.48367	1.03218	1.06042	0.563586	1.25921	0.937944	0.816429	0.805354	0.815286	0.745028	0.867377	0.951728	0.869536	0.884923	0.902198	0.888548	0.842302	0.978088	0.930676	0.907388	0.853417	1.15775	0.835472	0.938772	0.926274	1.02742	0.358049	1.07974	0.92463	0.874657	1.21921	0.775598	1.19858	0.965955	1.12502	0.910867	1.11437	1.266		1.19373	1.14381
ACH-000035	NCIH1650	Lung	NSCLC	NSCLC Adenocarcinoma		1.21819	0.953417	1.51068	1.46355	1.26341	0.655773	1.34536	1.57894	0.85603	0.940795	1.12519	0.848274	0.892523	0.910762	1.32179	1.38488	0.902436	0.947522	0.839306	1.34087	0.84271	0.915489	1.59844	1.13553	0.936907	0.903632	1.6389	1.58849	0.455317		1.70664	1.72342		0.780803	1.29313	1	1.63139	1.20666	1.24093	0.903118	1.2547		1.22704	0.946495
ACH-000893	NCIH1651	Lung	NSCLC	NSCLC Adenocarcinoma		1.28851	0.939145	1.16087	0.913569	1.25164	0.594182	1.32694	1.0282	0.85026	0.949468	0.908512	0.834473	0.948549	0.976672	0.850362	1.19545	1.38087	1.3903	0.928223	1.25391	0.926888	0.896862	0.864236	0.943982	1.26385	0.903125	1.27609	1.61175	0.354409	1.28678	1.16204	1.2899	1.79854	0.947492	1.31651	1.16802	1.43407	1.30674	1.24196	1.26857		1.30559	1.1646	0.848697
ACH-000021	NCIH1693	Lung	NSCLC	NSCLC Adenocarcinoma		0.900313	0.925364	0.891848	1.34271	1.14915	0.537359	1.11468	1.19235	0.87459	1.56203	1.07031	0.722283	0.788645	1.05068	0.777215		1.15697	0.802119	0.882299	1.42825	1.08071		1	0.786396	0.834137	0.99334	0.9825	1.31922	0.297708	1.31	1.3232	1.20173	1.07186	0.837722	1.15907		1.26427	0.795758	0.874031	1.14863	0.949875		1.1561	0.932164
ACH-000747	NCIH1703	Lung	NSCLC	NSCLC Squamous		1.15782	0.860414	1.23919	1.32268	1.18583	0.561536	1.41945	1.26726	0.847373	0.934754	1.10764	0.83303	0.692255	1.28273	0.824892	1.31818	0.880471	0.787485	0.807843	1.43718	0.965208	1.14475	1.07772	0.939273		1.34576	0.855254	1.25861	0.245082	0.969984	1.32971		0.920597	0.871374	1.56073	1.17287	1.93212	0.948786	1.17242	1.06256		1.37928	1.22092	0.855381
ACH-000496	NCIH1792	Lung	NSCLC	NSCLC Adenocarcinoma		1.13538	0.921245	1.45818	1.42275	1.27397	0.518981		1.25823	0.840449	0.884761	0.787373	0.787979	0.783528	1.03408	0.830208	1.61011	0.98881	0.937596	0.825114	1.51147	0.951407	0.836924	0.932139			0.85139	0.902014	1.57032	0.269586	1.41152		1.44262	1.78066	0.825646	1.35297			0.927537	1.23152		1.88201	1.74621	1.37835	0.935583
ACH-000888	NCIH1793	Lung	NSCLC	NSCLC Adenocarcinoma		1.13204		1.26566		1.20035	0.639171	1.25667	0.885139	0.857063		1.19137	0.820253	0.753661	1.30455	0.882576	1.02953	0.870575	0.932496	0.981819	1.18666		1.14547		1.01088		1.00213		1.37034		1.02851	1.46112	1.19449	1.29827	0.89357	1.195	1.07588	1.31344	0.947613	0.931103	1.20709		1.04276	1.30328	0.911832
ACH-000733	NCIH1838	Lung	NSCLC	NSCLC Adenocarcinoma		1.18836	0.912906	1.93821	1.04028	1.10081	0.505429	1.05726	0.964681	0.848912	0.884858	0.872118	0.837273	0.770106	0.871872	0.851808		1.36394	1.16993	0.961919	1.56758			1.13898	1.26612	1.06164	0.94705	1.21172	1.45435		1.19167	1.27822	0.938207	1.29668	1.36608	1.36841	1.19835	1.69328	1.29203	1.14739		0.880008		1.55488	1.17008
ACH-000434	NCIH1915	Lung	NSCLC	NSCLC Large Cell		1.02218	0.929837	1.26383	0.941316	1.16389	0.523957		0.895256	0.80313	0.91384	0.890759	0.79464	0.93374	0.945627	0.839741		0.894132	1.00294	0.834645	1.50684	0.932745	0.937027	1.2363	1.1317	1.24444	0.915155	1.22404	1.15318	0.363472	1.10848	1.21805	1.18708	1.46377	0.798492		1.2315	1.21996	0.923092	0.851677	1.24659	0.965756	1.48202	1.33786	0.838291
ACH-000414	NCIH1944	Lung	NSCLC	NSCLC Adenocarcinoma			0.91395	1.29518	1.17519	1.15747	0.554422	1.29047	0.908259	0.81674	0.904796	0.735899	0.88127	0.82673	1.34254	0.798401	1.58247	0.853149	0.879732	0.865751		0.868299	0.938699	1.61355	1.13424	1.11213	0.86394		1.41289	0.338952	0.888533	0.878749	1.29201	1.44621	0.759109	1.28273	1.00001	1.3981	0.966261	1.34183	1.19151	1.15628	1.31845	0.978053	0.955354
ACH-000587	NCIH1975	Lung	NSCLC	NSCLC Adenocarcinoma		1.10114	0.957895	1.32906	0.963936	1.06597	0.555719	1.26785	0.914326	0.846095	0.903218	0.835031	0.764389	0.8585	0.954736	0.765714	1.21224	0.856079	0.869314	0.840291	1.31593		0.86293	1.12485	1.07674	0.931035	0.874254	0.9602	1.16471	0.402853	0.903105	0.929318	0.951584	1.25931	0.780163	1.41619	1	1.10755	0.936207	0.954117	1.30182		1.1283	1.31864	1.49128
ACH-000886	NCIH2009	Lung	NSCLC	NSCLC Adenocarcinoma		0.923386	0.965993	1.49135		1.21435	0.567379	1.82121	1.57953	0.839432	0.943282	0.945348	0.853273	0.850929	0.875355	0.801982	1.3104	0.781698	0.914864	0.856595	1.23036	1.59814	1.2535	1.79514	0.896302	1.16456	0.955993	1.59015	1.35443	0.206164	0.849259	1.43893	0.9755	1.55205	0.731232	0.956137	1.15456	1.57078	0.963338	1.18126	1.34953	0.963872	1.43165	1.44614	1.4974
ACH-000781	NCIH2023	Lung	NSCLC	NSCLC Adenocarcinoma		1.01669	0.990035	1.93799	0.856018	1.75002	0.625986	1.69711	1.58062	0.87105	0.946212	1.2206		0.755102	0.96394	0.845979		0.892657	0.9071	0.95024			1.20399	1.9181	1.20496	1.10112		0.977395	1.64514			1.77555	1.69719	1.91369		1.95054	0.926484	1.68496	1.75106		0.894525			1.53532	0.930734
ACH-000521	NCIH2030	Lung	NSCLC	NSCLC Adenocarcinoma			0.959471	1.72533	1.04145	1.30811	0.550325	1.31292	0.931277	0.850925	0.934321	0.791363	0.801617	0.789232	0.958756	0.852048	1.27165	0.876972	0.890088	0.847925	1.37235	0.967856	0.86366	0.972797	1.22813	1.14527	0.90208	1.2746		0.312332	0.912007		1.36627	1.59768	0.867338	1.33113	1.00855	1.50744	0.944013		1.26415	0.957401	1.45729	1.32565	0.947418
ACH-000153	NCIH2052	Lung	Mesothelioma			1.20159	0.765211	0.830345	0.778031	1.20146	0.463421	1.24128	0.948464	0.825439	0.903341	0.820309	0.874834	0.765485	0.832226	0.966264	1.38593	0.968003	0.897948	0.806597	1.35149			1.00359	1.11666	1.56854	1.00297	1.17776			1.06453	0.825975		1.3992	0.747128	1.16806	1.00262	1.67358	0.855425	0.938701	0.945295	1.06209	0.990829	1.18696
ACH-000841	NCIH2087	Lung	NSCLC	NSCLC Adenocarcinoma		0.999563	0.949294	1.48497	1.06372	1.4043	0.563244	1.36319	0.902244	0.804957	0.935874	0.792067	0.718355	1.13394	0.900186	0.855067	0.907024	0.863767	1.126	0.830082	0.781226	0.880182	0.904285	1.1754	1.07969	1.33443	0.856895	1.58744	1.15534	0.432197	0.86537	1.10164	1.3317	1.39996	0.741084	0.965285	1.1204	1.55283	0.913075	1.46634	1.4212	1.16882	1.50324	1.39072
ACH-000929	NCIH2110	Lung	NSCLC			1.03481	0.836171	2.10767	1.02133	1.21524	0.477041		1.54727	0.83003	0.953258	1.18451	0.755165	0.929452	1.11363	0.65967	0.880379	0.814267	0.86463	0.869595	1.2406	1.55713	1.38738	0.666116			0.8581	1.41564	1.35359	0.429185	0.840176	1.08848	1.21556	1.43955		1.0269	1	1.24848	1.11267	1.12142	1.56311	1.0407	1.14039	1.37307	0.888137
ACH-000311	NCIH2122	Lung	NSCLC	NSCLC Adenocarcinoma			0.863034		0.495443	0.911617				0.817621	0.94986	0.875276		0.894127	1.33617			0.770584		0.772416		0.936583		0.923358	1.26495			1.39641	1.23581	0.278135		0.786391						1.96834		0.965832			0.961954		0.950439
ACH-000785	NCIH2126	Lung	NSCLC	NSCLC Adenocarcinoma		1.11009	0.956579	1.32077	1.11863	1.32076	0.530226	1.27329	1.00266	0.843739	0.969265	0.790323	0.925695	0.911029	1.31428	0.911594	1.27085	0.878994	1.28571	0.846287	1.26788	1.40056		1.50299	1.07372	1.18087	0.888358	1.4352	1.3369	0.428727	0.991819	1.39025	1.19611	1.61929	0.847986	1.40778	0.920491		1.18667	1.11304	1.04337	1.43894	1.2988	1.25399
ACH-000481	NCIH2170	Lung	NSCLC	NSCLC Squamous				1.45756	1.02803		0.467628	1.40265	0.912846	0.783665	0.96884	0.918072	0.842012	0.896619	0.907988	0.820372	1.2175	0.876858	0.964131	0.895674	0.944187	1.33412	0.794159	1.00627		0.878914	0.822196	1.05863	1.19269	0.33284	1.12981	0.98668	0.913276	1.28617	0.814501	0.981907	1.17231	1.58428	0.927044	1	1.447	1.41201	1.44175		0.913015
ACH-000924	NCIH2172	Lung	NSCLC			0.940576						1.28112		0.844271		0.78111		0.824701	0.96125	0.835339		0.857324	0.882124	0.871451					1.16157						1.13031		1.10143	1.14466		1.14954	1.08456		0.953465						0.945156
ACH-000447	NCIH2228	Lung	NSCLC	NSCLC Adenocarcinoma		1.15402	0.905352	1.11254	0.896229	1.12232	0.599057	1.39579	0.946954	0.857913	0.964993	0.844241	0.884466	0.90335	0.977294	0.848392	0.963548	0.909078	0.89217	0.899692	1.35033		0.902824		0.942641	0.916551	0.892777	1.30238	1.23817		0.941086	1.2454	1.28307		0.839003	1.13236	1.03728	1.32345	1.20066	1.26373	1.30197	1.24161	1.31902	1.22188	1.14303
ACH-000367	NCIH226	Lung	NSCLC	NSCLC Squamous		1.09213	0.876064	1.00651	1.05451	1.08629	0.579534	1.45201	1.2773	0.824842	1.38839	0.934345	0.903897	0.830512	0.929772	0.851845	1.2428	0.887221	0.885523	0.867578	1.33064	1.02265	0.978616	1.11761	1.08359	1.06404	0.844872		1.21185	0.447953	1.15168	0.872317	1.30203	1.54033	0.880387		1.156	1.21432	0.929978	0.948159	1.22602	1.42161	1.24146	1.27835	0.952859
ACH-000900	NCIH23	Lung	NSCLC	NSCLC Adenocarcinoma		1.20945	1.60104	1.39224	1.70618	1.18644	0.46848	1.30572	0.987712	0.829866	1.73007	0.796029	0.825168	0.70378	0.912195	0.838282	0.872898	0.866636	0.887318	0.82011	1.5925	0.832316			0.935804	0.829088	0.881946	1.3692	1.63995	0.316834		1.47199	1.24356	1.26539	0.747476	1.33587		1.38225	0.873409	1.30173	1.27593		1.28248		0.927181
ACH-000875	NCIH2347	Lung	NSCLC	NSCLC Adenocarcinoma			0.891066	1.38465	0.659315	1.37742	0.559766	1.47379	0.944688	0.826354	0.907102	0.71673	0.863952	0.845342	1.64364	0.812487	1.17542	0.836828	0.896476	0.860064	1.27003	1.91971	0.876377	0.959623	1.14416	1.10295	0.909854	1.07569	1.43196	0.429475	0.915039	1.40002	0.919487	1.5233	0.787922	0.990264	1.11284	1.4332	0.968303	1.12979	1.37389	0.88552	1.53514	1.51143	0.923187
ACH-000186	NCIH2444	Lung	NSCLC			1.49455	0.916064	2.3457	1.0546	0.867568	0.556196	1.37351	1.53726	0.781591	2.40971	0.951022	0.862847	0.777627	0.936343	0.793163		0.865849	0.867077	0.895982	1.57231	0.988071		1.66778	0.96056	1.28169	0.94537	1.55784	1.59345	0.406342	1.15864	1.4596	1.76452		0.758051	1.26836	1.71363	1.79305	0.982312		1.39246	1.34366			1.43318
ACH-000092	NCIH2452	Lung	Mesothelioma			1.05781	0.887634	0.971096	0.872405	1.37443	0.511039	1.26369	1.13634	0.80919	0.894877	0.820898	1.2968	0.935213	0.878362	0.898627	1.24321	0.892573	0.840013	0.89273	1.10053	1.23947	0.891301	1.29862	1.06275	1.19167	0.949644	1.03727	1.33686	0.489291		1.61599	1.4333		0.723492	1.55465		1.29455	1.44819	0.889213	1.11857	0.974608		1.10845	0.956339
ACH-000648	NCIH28	Lung	Mesothelioma				0.91792	1.33327	1.32074	1.44049	0.596591	1.10938	1.15388	0.868382	0.933837	0.715856	0.615777	0.677795	1.28971	0.836257	0.795005	0.720883	0.806529	0.929379	0.887789		0.938106	0.954715	1.1682	0.883659	0.926168	0.906391	1.21854		1.30899	0.889956	0.904944	1.14606	0.778286			1.10237	0.98236	0.875745	1.50225		1.25247	1.32583	0.975007
ACH-001075	NCIH292	Lung	NSCLC	NSCLC Mucoepidermoid			0.936785	1.63783	1.13082	1.26649	0.555373	1.2651	1.40063	0.8512	1.58547	0.898971	0.819864	0.896191	0.972644	0.813617	1.40462	0.837273	0.969694	0.865622	1.49763	0.881045	1.0637	1.21584	1.10436	1.11765	0.870551	1.24241		0.446726	0.863472	0.954727	1.44232	1.54543	0.756875	1.42893	1.00002	1.19477	0.974892		1.24254	1.12078	1.41529	1.11848	0.876899
ACH-000837	NCIH322	Lung	NSCLC	NSCLC Adenocarcinoma		0.993656	0.907733	1.35026	1.14547	1.22286	0.573338		0.953284	0.829741	0.942685	0.789286	0.810102	0.820264	0.948879	0.821716	0.998862	0.870421	0.869681	0.856535	1.27257	1.01902	0.94507	1.04515			0.911427	0.946198	1.38115	0.359989	0.979349	1.31545	1.21192	1.30808	0.79893	1.2427	1.12886	1.36314	0.977701	1.0892	1.17076		1.26264	1.15398	1.01251
ACH-000860	NCIH358	Lung	NSCLC	NSCLC Adenocarcinoma		1.2627	0.880321	1.35778	0.946208	1.14346	0.507597	1.30029	1.15043	0.843146		0.80251		0.885897	0.928615	0.834121		0.870222	0.89036	0.860518		0.859381	0.921286	0.97633	1.11487	1.05762		0.976035	1.29021	0.459303	1.04576	1.3544	0.973216			1.21377	1	1.38393	0.897958	0.939274	1.14754		1.17745	1.40946	0.900004
ACH-000800	NCIH446	Lung	SCLC			1.16766	0.869031	1.46257	0.879656	1.21074	0.597185		0.938228	0.861838	1.04989	0.904042	0.798408	0.899582	0.979094	0.886537	1.44016	1.44496	1.23418	0.844433			0.885237	1.78575	1.07937	1.11187	0.929511	1.25986	1.46112		1.20068	1.17943	1.5248	1.36028	0.801102	1.70808		1.16173	1.11039	1.2497	1.31628	1.15619	1.38911	1.24809	0.957964
ACH-000463	NCIH460	Lung	NSCLC	NSCLC Large Cell		1.13577	0.942479	1.09732	0.927678	1.08754	0.469043		0.939094	0.841515	0.969084	0.770363	0.70471	0.948515	0.94384	0.861263	0.916873	0.827649	0.913768	0.880053	1.33609	0.965614	0.866687	0.969614	1.1023	0.908011	0.869831	0.895351	1.2134	0.230538	0.922067	0.906188	1.13585	1.29067	0.710533	1.28144		1.08698		0.972531	1.26607		1.18058	1.13884	0.900017
ACH-000395	NCIH520	Lung	NSCLC	NSCLC Squamous			0.932525	1.51936	1.07571	1.36751	0.624507	1.27084		0.86715	0.909644	0.930132	0.800344			0.86604		1.29234	1.00525	0.861627	1.45593		1.30443	1.06631	0.877355	1.01939	0.998855	1.01821					1.14122	1.20523	0.822292	1.26131	0.961511	1.53584	0.981158	1.12522	0.925164	1.27505		1.46508	1.03392
ACH-000343	NCIH522	Lung	NSCLC	NSCLC Adenocarcinoma		1.07474	0.786284	1.88065	0.881665	1.46265	0.656906	1.45218	1.47512	0.866737	1.45134	0.987652	0.811576	1.00029		0.858462	1.31385	1.1329	0.911446	0.863146	1.23443		1.2849	1.55344	1.16587	1.17665	0.902342	1.49865	1.70602		1.55602		1.24133	1.80515	0.840037	1.51379	1.14881	1.8837	0.934602	1.55174	1.45385	0.942952	1.65526	1.28683
ACH-000628	NCIH596	Lung	NSCLC	NSCLC Adenosquamous		0.934241								0.86628		0.91742	0.813095	0.870774	0.958571	0.823577	1.17507	0.923419	0.942564	0.902222	1.23796						0.969838				1.0997		1.31496	1.21863	1.01145	1.16512	0.824358		0.994036			1.29767			1.21148
ACH-000945	NCIH650	Lung	NSCLC	NSCLC Adenocarcinoma						1.27874				0.852733		0.831977		0.779427				0.901997		0.840572		1.17319	0.893016		1.03503				1.385	0.334601		1.15336	1.1374			1.1096	1.21996			1.22473			1.13255		0.935077
ACH-000853	NCIH661	Lung	NSCLC	NSCLC Large Cell		1.02732	0.816655		0.928767	1.15292	0.586973	1.48096	0.874223	0.865815	0.882271	0.847483	0.769174	0.670383	0.87958	0.848654	1.26454	0.868585	0.869407	0.829329		1.24174	0.888075	0.96559	0.896843		0.887373	0.80945	1.2576	0.244563	1.17643	1.27401	1.22363	1.30366	0.861323	1.29146	0.87405	1.2978	0.912905		0.999724		1.19337	1.39593	0.954065
ACH-000775	NCIH727	Lung	Lung Carcinoid			1.20909	1.27425	1.82747	1.60244	1.18112	0.62143	1.17621		0.840005	0.827185	1.19127	0.784496	1.07148	1.18309	0.927071	0.974527	1.24452	1.21718	0.950043	1.08394	1.2606	0.959434		0.974756	0.901071	1.37386	1.07186	1.27496	0.503324	1.30529	0.992932	0.934806	1.45544	1.24901	1.13093	0.878983	1.61423	1.13329	0.897042	1.58817	0.997571	1.13508	1.43046
ACH-000403	NCIH747	Colorectal	Colorectal Adenocarcinoma			1.26359	0.959384	1.275	1.18285	1.53805	0.592656	1.43781	0.887772	0.806446	0.910098	1.20915	0.948616	1.06848		1.39881	1.44162	0.898853	0.954771	0.943442	1.27503	1.33726	0.951339		1.18943	1.04994	1.37014	0.92738	1.56751	0.451019	1.03477	1.46532	1.5947		0.789198	1.52008	1.17352			1.18613	1.08828	1.48673		1.37946	0.926831
ACH-000416	NCIH838	Lung	NSCLC	NSCLC Adenocarcinoma		1.18858		1.21126		0.978133	0.55017	1.28047	1.20438	1.24471		0.858597	1.05218	0.814026	1.24368		0.958272	0.88574	0.889751	0.855208	1.1548	0.965519	0.928483		1.1386	1.0921	0.935751		1.20995	0.407523	1.05874	1.17491	1.22836	1.22794	1.22919	1.24465	0.918359	0.958928	1.40891	0.916037	0.904932		0.998913	1.30516	1.37992
ACH-000292	NCIH841	Lung	SCLC			1.04679	0.87078	1.24522	1.02652	1.19824	0.533331	1.31889	1.27062	0.834964	0.814543	0.829094	0.757362	0.523946	0.960195	0.799583	1.00013	0.864109	0.861501	0.849657	0.959153	0.870356	0.95054	0.969349	1.08341		0.854689	0.955686	1.11126	0.325819	0.931617	1.24772		1.24838	0.814188		0.807642	1.27636	0.950495	1.02594	1.27182	0.951156	1.25418	1.29409	0.859973
ACH-000427	NCIN87	Gastric	Gastric Adenocarcinoma	Tubular			0.912395	2.15171	1.30101	1.45246	0.499592	1.36449		0.858535	1.85542		1.29096		1.92145	0.877672	1.00046	0.872216	0.767266	0.804019			1.23764	1.1526	1.24827	0.965777	1.88216	1.28366	1.43693		1.51082	1.59712	1.32566	1.3934	1.1041	1.30393	1.73623	1.64559	0.933524	1.25049	1.3033		1.90316	1.35967	0.793178
ACH-000911	NUGC3	Gastric	Gastric Adenocarcinoma			1.08839	1.1475	1.47729	0.908765	0.919311	0.600833	1.29866	1.52277	0.776526	0.906028	0.845874	0.809624	0.789402		0.813648	0.914098	0.871383	0.876542	0.83434	1.41452	0.874658	0.900316	1.40646	0.86385	1.18422	0.926356	0.888642	1.48878	0.444001	1.29597	1.30893	1.32709	1.35233	0.779278	1.35755	1.02104	1.38369	0.920515		1.28552	1.31533	1.26165	1.50849	0.977383
ACH-000674	NUGC4	Gastric	Gastric Adenocarcinoma	Diffuse Gastric		1.06749	0.897063		0.873692	1.0141	0.568122		1.42559	0.849074	0.888666	0.776187		0.756235	0.964883	0.81771		0.846572	0.894918	0.852906		0.94088	0.906072	0.903675	1.10366	0.963337		0.893091		0.412008	0.872374		0.911989	1.27479		1.21343	0.988177	1.50164		1.15313	1.09225		1.30351	1.32332	0.918643
ACH-000704	OAW42	Ovary	Ovary Carcinoma			0.8973				1.35697	0.604875	1.22466	1.21548	1.11589				1.29813	0.971693	0.844953		1.03219	0.945855	0.628415		1.00364	0.88973		0.974412				1.65708	0.314843	0.985118	0.877816	1.27757	1.23007			1.09524	0.971634	0.896146	1.21903				1.04386	0.962677
ACH-000962	OC314	Ovary	Ovary Adenocarcinoma	Clear Cell		1.10063	0.928103	1.27484	0.927693	1.13426	0.55056	1.20346	0.991882	0.809121	0.879018	0.824306	0.771981	0.859292	0.948716	0.827794	1.18695	0.831876	0.880785	0.82404	1.23614	0.859531	0.873401	1.20237	0.849561	1.09708	0.951599	0.93518	1.27063	0.420433	0.979729	1.15523	1.37132	1.30641	0.728143	1.5476	0.85488	1.29465	0.944828	1.09058	0.974179		1.10484		0.901752
ACH-001145	OC316	Ovary	Ovary Adenocarcinoma	Serous		1.245		1.52789		1.30903	0.553296	1.61874	1.42521	0.851762		0.789149	0.849458	0.889109	1.59161	0.834267	1.37108	0.877637	0.831509	0.844733	1.96999	1.38068	0.922125				0.958676		1.37275	0.431939	1.11541	1.43068	1.40447	1.48072	0.847443	1.54452	1.0646	1.57417	1.1613	1.17801	1.23172		1.45705	1.22318	0.947292
ACH-000679	OE19	Esophagus	Esophagus Squamous	Laryngeal			0.792351	1.22558	0.915395		0.578703	1.20081	1.24004	0.86627	0.908881	1.41787	0.809493	0.836531	1.40118	0.856736	1.43972	0.879687	0.936143	0.914558	1.36831		1.01453	0.90577	1	0.877182	1.28877	1.03771	1.64231		1.26644	0.964943	1.26221	1.11581	0.920421	1.32584	0.927317	1.45655	0.815825	1.41139	1.35985	1.28027	1.36419	1.29336	0.921613
ACH-000544	OE21	Esophagus	Esophagus Squamous			1.37146	0.850348	1.4257	0.782891	1.16001	0.577414	1.2708		0.861266	0.550224	0.814908	0.823256	0.768397	0.870606	0.782748	0.955261	0.781489	1.54839	0.817526		0.892549		1.00137	0.706941	0.703432	1.13306	0.893845	0.84797	0.372193	0.903904	1.20003	1.2174	1.67732	0.835925	1.31779	0.965698	1.41069	0.850137		1.30151		1.43026		0.85246
ACH-000383	OE33	Esophagus	Esophagus Adenocarcinoma			1.08462	0.872075	1.22896	1.14312	1.22995	0.564283		0.946626	0.848533	0.910984		0.832034	1.10941	0.910404	0.799495	1.13763	0.866422	0.880603	0.877303	1.17073	0.975802	0.895914	0.942863	1.06631	0.908837	0.933923	1.13714	1.24367	0.39691		1.2798	1.29208	1.3436	0.816859	1.17013	1.07476	1.33162	0.929271	0.968379	0.93241		1.39786	0.962277	0.857028
ACH-000013	ONCODG1	Ovary	Ovary Adenocarcinoma	High Grade Serous		1.14372	0.97721	1.32802	1.48528	1.46281	0.276616	1.17919	0.867321	0.759304	1.49987	0.756754	0.849705	0.840601	0.884429	0.866182	1.34782	0.889473	0.852405	0.849103	1	1.01035	0.861377	1.11297	1.06	1.30647	0.885481	1.16187	1.42173	0.330569	1.5727	1.34616	1.21296	1.80648	0.937819	1.21223	1.16917	1.53761	0.898892	1.17322	0.826101	1.72748	1.12846	1.26138	1.46042
ACH-000776	ONS76	Central Nervous System	Medulloblastoma		Non MYC	1.02211	0.933912	1.28676	0.962244	1.07992	0.625333	1.22376	0.946706	0.869187	0.964173	0.751046	0.846068	0.752613	0.97927	0.817685	0.905329	0.876039	0.887576	0.853235	1.15886	1.18826	0.900089	0.962107	0.9159	0.746064	0.950111	0.9015	1.22374	0.448775	0.892616	0.812338	1.13286	1.31086	0.787472	1.27038	0.925102				1.0551	0.922901	1.14789	0.938168	0.948336
ACH-000159	OSRC2	Kidney	Renal Cell Carcinoma			0.947079	1.40686	1.33423	1.74735	1.31056	0.557118	1.3561	0.962423	0.842313	1.23849	0.916904	0.818988	0.764161	0.949509	0.824905	1.23995	0.83977	0.883568	0.79566	0.958252		0.860679	1.14217	0.890085	0.933664	1.27921	1.36326	1.45828		1.35702	0.87727	0.998936	1.37848		1.19984	0.793498	1.45067	0.952555	1.39502	1.36953		1.30241	1.06425	0.955066
ACH-000296	OUMS23	Colorectal	Colorectal Adenocarcinoma			1.07718	0.893556	1.06812	1.42301	1.14364	0.55585	1.19963	0.968483	0.863241	0.883509	0.838006	0.823104	0.779646	0.881757	0.805481	0.994339	0.942301	0.90289	0.819457	1.11963	1.36886	0.855685	0.960681	1.20008	0.85127	0.936558	1.19216	1.26609	0.432717	0.964002	1.03784	1.27899	1.24271	0.835113		1.02635	1.14344	0.926786	1.09737	1.11314	1.35967	1.17232	1.31369	0.904666
ACH-000091	OV56	Ovary	Ovary Adenocarcinoma	Serous		1.02386	0.873422	1.56203	1.09443	1.27642	0.526994	1.29507	0.946962	0.874437	0.952743	0.843861	0.675364	0.839093	0.89597		1.03028	0.903992	0.868998	0.840185	1.3044	0.850581		0.88018	1.16011	0.906263	0.908354	0.805959	1.22285	0.19926		0.973471	1.03178	1.21001	0.773288	0.95444		1.21205		1.06843	1.40267	1.66667	1.41953	1.24387	0.922138
ACH-000688	OV7	Ovary	Ovary Adenocarcinoma	Mixed Serous Clear Cell		1.37016	1.31267		1.41226		0.584884	1.24733		1.02922	1.20145	1.19356			1.09023	0.898524	1.26845		0.933422		1.38992			0.964299	1.06323		1.11794	0.963972	0.980763		1.23358	0.877802	1.13321	1.49514	0.963743	0.828537		1.47097	0.722004	1.62611			1.38131		1.63647
ACH-000696	OVCAR8	Ovary	Ovary Adenocarcinoma	High Grade Serous		1.22653	0.952536	1.61557	1.28428	1.19744	0.559583	1.48666	0.961834	0.847195	0.934634	1.29453	0.793835	0.825477	0.947311	0.83876	1.33369	0.889921	0.889941	0.833634	1.41454	1.25934	0.889901	0.962669	1.04841	0.857028	0.939521	1.24742	1.34176	0.408424	1.2472	1.05325	1.41276	1.48608	0.832642	1.44424	1.08264	1.26415	0.898983	1.15434	1.2023	1.00813	1.37203	1.21339	0.977288
ACH-000527	OVISE	Ovary	Ovary Adenocarcinoma	Clear Cell		0.982767	0.913545		1.06641	1.48658	0.568588		1.54465	0.77781	0.960392	1.30368	0.854678	0.682042	1.89683	0.737276	1.50321	0.860629	0.893868	0.87016	1.19645		0.879831		0.794418	1.28857	0.796557	2.02779	1.48339		0.84506	0.889555	1.46454	1.49035	0.712632	1.3285	1	1.70222	0.961969		1.65246	1.30072	1.26532	1.57499	0.797696
ACH-000947	OVK18	Ovary	Ovary Adenocarcinoma	Endometrioid		0.944649								0.858388		0.852642	0.827023	0.883144			1.31961	0.849971	0.842287	0.829806	1.25656				0.946067		0.887684				1.07706		0.971751	1.48393	0.734488	1.35985	0.937219								0.906485
ACH-000663	OVTOKO	Ovary	Ovary Adenocarcinoma	Clear Cell		1.17467	0.893958	1.03634	0.851546	1.22381	0.591963	1.25022	0.899444	0.750239	0.946534	0.600651	0.791438	0.886451	0.916726	0.732794	1.0011	0.646689	0.918375	0.857724	1.10724	0.915475	0.752827	0.828968	1.25215	1.4572	1.00789	1.33363	1.08869	0.469758	0.824591	0.8172	0.91714	0.895494	0.704335	0.895999	1.06852	1.14201	0.872942	0.881331		0.858269	1.2671	1.24576	0.922777
ACH-000042	PANC0203	Pancreas	Exocrine	Exocrine Adenocarcinoma			0.909808	1.60845	1.09492	0.955265	0.5497	1.30192	1.61139	0.866975	0.966673	1.25039		0.925986	0.957015	0.863735		0.89781	0.910708	0.868367		0.928826	0.957108	1.31449	0.907979	1.06941		0.901823	1.50836	0.422469	0.940383	1.30273	1.35179	1.13456		1.22366	1.26506	1.48014	0.964929	1.05086	1.45766		1.21661	1.38882	0.955827
ACH-000139	PANC0327	Pancreas	Exocrine	Exocrine Adenocarcinoma			0.888689	1.48245		1.11467	0.568144	1.41553	1.42325	0.813993	1.72922	0.956845	0.720329	0.742361	0.90427	0.803039	1.10867	0.890096	0.913035	0.82435	1.36214			0.881389	0.794049	1.1073	0.894947		1.49088		1.51568	1.45053	1.47624			1.58644	1.25411	1.26632	0.868319	1.02834	1.4901	1.14035	1.15107	1.65657	0.878472
ACH-000235	PANC0403	Pancreas	Exocrine	Exocrine Adenocarcinoma		1.34102				1.25712	0.602941	1.51073	1.2912	0.859977		0.909167	0.836664	1.12804		0.850792	1.174	0.85825		0.848938	1.66565	0.901421					1.18763		1.24657	0.354465		1.16001	1.0014		0.83551	1.20892	1.05179	1.32929	0.877811	1.09005	2.14269		1.48472	1.3533	0.976505
ACH-000417	PANC0813	Pancreas	Exocrine	Exocrine Adenocarcinoma		1.19045	0.670219	1.07078	0.763566	1.19322	0.569389	1.21481	1.3565	0.884872	1.05636	0.862237	0.885032	0.861837	0.963537	0.851247	1.11622	0.893348	0.906887	0.83836	1.51979	0.859589		0.878898	0.986259	0.996682	1.26531	0.909759	1.28878	0.435326	1.11336	1.22103	1.19615		0.834522	1.29892		1.20371	0.887409	1.12596	1.24165		1.26839	1.3206	0.967491
ACH-000164	PANC1	Pancreas	Exocrine	Exocrine Adenocarcinoma		1.00001	0.901933	1.1868	1.13434	1.21488	0.553173	1.31509	0.93043	0.877449	0.96113	1.10035	0.728969	1.15215	1.31222	0.986933	1.06856	0.860496	0.919938	1.51005	1.11304		1.24995	1.15113	0.935892	0.812935	0.915736		1.44997		1.37075	1.22478			0.781246	0.994596	1.13476	1.49362	0.84672	0.990496	0.90204	0.976203	1.169	1.3026	0.951193
ACH-000060	PANC1005	Pancreas	Exocrine	Exocrine Adenocarcinoma		1.53531	0.922921		1.29101	0.959363	0.514553	1.21813		0.847097	0.948293	0.846727	0.831612	0.819158		0.848955	0.901635	0.840403	0.845734	0.885717	1.58514	1.5042	0.920253	0.720618	1.20991		0.875267	0.958167	1.51558	0.424292	0.986222	1.65627	1.23005	1.32901	0.838106	1.34883	1.15085	1.49318		1.29676			1.4026		0.916117
ACH-000599	PATU8902	Pancreas	Exocrine	Exocrine Adenocarcinoma		1.03751	0.907715	1.22222	1.06804	0.999244	0.549712	1.21218	0.911859	0.83736	0.872167	0.831922	0.844098	0.875453	0.929684	0.832228	0.913084	0.869222	0.836378	0.859664	0.932787	1.1539	0.859536	0.988919	1.26701		0.893587	1.28875	0.983831	0.272722	0.906328	1.04075	0.890301	1.00752	0.734503	1.29526	0.751765		0.9483		1.23805			1.25512	0.887796
ACH-000022	PATU8988S	Pancreas	Exocrine	Exocrine Adenocarcinoma		1.10557	0.60697	1.5237	1.33079	1.00279	0.58261	1.29935	0.929214	0.833688		0.886513	0.579401	1.04236	0.980582	0.902936	0.905047	0.836175	0.833684	0.939111	1.32576		0.933339	0.965927	0.988273	1.01288	1.03912	0.936346	1.54046			1.20785	1.1825	1.52848	0.782198		1	1.73675	0.949777	1.27358	0.937013	1.54359		1.59802	0.849615
ACH-000023	PATU8988T	Pancreas	Exocrine	Exocrine Adenocarcinoma		1.1586	0.919984	1.3096	0.880407	1.19374	0.556399	1.2533	0.934019	0.832032	0.92461	0.844583	0.765651	0.716272	0.915353	0.784316	0.930458	0.886889	0.865521	0.849058	1.23996	1.15571	0.894482	1.08053		0.95578	0.918997	0.909077	1.23583	0.323033	0.858309	1.07035	1.30145	1.26649	0.746168	1.28303	0.879535	1.22752	0.946332	0.987748	0.940796	0.965092		1.17729	0.913532
ACH-000030	PC14	Lung	NSCLC	NSCLC Adenocarcinoma						1.13769		1.22584	0.92457	0.82584		0.810185		0.878279	0.948414			0.859059		0.878514		0.898824							1.57153	0.269867		1.37072					1.2533		0.89333	1.22541	0.974748		1.40389	1.63053	0.928318
ACH-000090	PC3	Prostate	Prostate Adenocarcinoma			1.0356	0.944722	1.29669	1.26363	1.10643	0.553768	1.50174	0.957692	0.839825	0.938114	0.853219		0.775769	0.880872	0.848296		0.907383	0.869535	0.846194		1.00527	0.915502	0.943707	0.877557			0.93605	1.11957	0.306018	0.94242	0.995967	1.22511			1.17771	0.997747	1.23972	0.956922	1.33413	0.906801	1.25761		0.95281	0.903608
ACH-000619	PECAPJ15	Upper Aerodigestive	Upper Aerodigestive Squamous	Oral		0.999831	0.918402	1.59106	1.17641	1.18959	0.556241	1.32688	1.28389	0.849208	0.938679	0.778385	0.795974	0.762237	0.913975	0.799299	1.29398	0.818706	0.861389	0.841765	1.22787		1.15304	1.36188		0.858462	0.877539	0.965474	1.34934		1.08155	1.38946	1.3414	1.57821	0.801474	1.44167	0.900946		0.959736	1.04217	0.955691		1.22935	1.2964	0.952684
ACH-000732	PECAPJ41CLONED2	Upper Aerodigestive	Upper Aerodigestive Squamous	Oral		1.01613		1.06497		1.20334		1.23967	1.21347	0.856331		0.806798	0.782691	0.839953	0.930145		0.916369	0.857709	0.864411	0.851129	1.37329	0.933655	0.87863		1.14738	0.881881	0.934114		1.20398	0.569154	1.17948	1.17219	1.21774	1.24083	0.776038	1.30177	0.886752	1.18979			1.11139			0.922696	0.921422
ACH-000735	PECAPJ49	Upper Aerodigestive	Upper Aerodigestive Squamous	Oral		0.818119	0.87726	1.40217	0.671885		0.493001	1.41146	0.966453	0.788964	0.762064	0.831643	0.797378	0.77874	0.889631	0.824751	0.88008	1.02865	0.828288	0.875017	1.30894		1.25947	0.753975		0.960509	0.761992	0.881186	1.25509	0.354288	1.18869	1.39789	0.89592		0.868918	1.02947		1.32851	0.920508	0.989626	1.14572	0.947818	1.41931	0.948442	0.855391
ACH-000307	PK1	Pancreas	Exocrine	Exocrine Adenocarcinoma		1.11014	0.920415	1.41589	1.25483	1.24755	0.526591	1.42028	1.03508	0.844228	0.890482	0.744516	0.805981	0.894136	0.886643	0.805606	0.944157	0.82734	0.860323	0.84576	1.19795	0.977389	0.854552	1.40254	0.879659	0.960623	0.897411	1.58629	1.46006	0.403043	0.858437	1.3033	1.1788		0.730726	1.27515	1.13476	1.43074	0.967179	0.84623	1.14206	0.996316	1.16582	1.3019	0.887496
ACH-000468	PK45H	Pancreas	Exocrine	Exocrine Adenocarcinoma		1.09047	0.882297	1.2081	0.946806	1.14946	0.491069	1.14812	0.972447	0.905364	0.965208	0.907983	0.821874	0.873411	0.958172	0.889049	1.00113	0.931244	0.938218	0.85317		1.43424	0.91242	1.36721	0.93998	1.34086	0.940142	1.09914	1.50408	0.437977	1.12386	1.37614	1.11965	1.51139	0.773873	1.24078	0.980151	1.2074	0.910984		1.15905		1.21319		0.937881
ACH-000205	PK59	Pancreas	Exocrine	Exocrine Adenocarcinoma			0.963457	0.893179	0.831989	1.27559	0.536739	0.982627	0.950479	0.858506	0.940928	0.944926	0.838192	0.84716	0.902285	0.812584	1.17824	0.887656	0.902779	0.91669	1.21223	1.00121	0.83009	1.1532	0.926364	0.920145	0.816536	1.27107	1.52927	0.409311	0.935136	1.37618	1.44731	1.11517	0.744895	1.26355	0.920151	1.60883	1.36929	0.982569		0.966013	1.30657	1.39604	0.926809
ACH-001318	PLCPRF5	Liver	Hepatocellular Carcinoma			0.831668	0.907027	1.27607	1.3868		0.537305	1.26795	0.909441	0.83833	0.937876	1.14563	0.88208	0.715637	0.946565	0.815101	1.37118	0.904848	0.911207	0.861466	1.32375	0.910925	1.42916	0.970041	1.13291		0.853452	0.94977	1.38648	0.242552	1.16429	1.31908	1.14229	1.35068	0.860081	1.21429	1.03553	1.53266		1.20529	0.996293		1.37336	1.11046	0.928843
ACH-000320	PSN1	Pancreas	Exocrine	Exocrine Adenocarcinoma		1.10687		1.75111		1.28208			0.92609	0.909631		0.922245		0.88294	0.902239			0.902113	0.948129	0.820864			1.00597		0.93993				1.75584		1.16058	1.307		1.42789				1.39856		1.21128	1.44076		1.31159	0.930796	1.25461
ACH-000347	QGP1	Pancreas	Endocrine	Somatostatinoma		1	0.92283	2.05172	1.9115	1.30957	0.677859	1.43309	1.34905	0.915702	0.798418	0.893437	0.792666	1.20508	1.43845	0.87488		0.999808	0.931197	0.926465	1.63071	1.12166	1.09273		1.03379		0.870745	1.17528	1.39894	0.550838	1.20594	1.37263	0.957364	1.56714	0.967418	1.30619	1.05658	1.39795	1.23234	1.33296	1.04796	1.58752	1.22821	1.25118	0.966403
ACH-000189	RCC10RGB	Kidney	Renal Cell Carcinoma			1.0392	0.913634	0.935983	0.9231		0.55585	1.22567	0.966265	0.852172		0.716247	0.881044	0.738386	0.924648	0.856787	1.15905	0.873657	0.898072	0.858348	1.26861	1.21886		1.02806	0.914002	0.896187	0.992583	1.05456	1.20105	0.443803	1.29636	0.934996	0.983148	1.70805	0.83324	1.33532		1.37321	0.920984	1.03314	1.18522	0.952312	1.18558	1.09975	0.893054
ACH-000565	RCM1	Colorectal	Colorectal Adenocarcinoma			0.886543	0.954387	0.844385	1.24942		0.547394	1.20236	1.25624	0.807874	0.855649	0.857088	0.782486	0.856547	0.959006	0.890222	1.26039	0.902333	0.92108	0.84479	1.37284	0.855183		0.971955	1.12601		0.873448		1.2599	0.501024	1.28224	1.20221	1.21877	1.37951	0.798867	0.984729	1.03959	1.44557	0.895752	1.11332	1.21976		1.38254	1.42228	0.859056
ACH-000169	RD	Soft Tissue	Rhabdomyosarcoma	Embryonal		1.14127	0.857329	1.80857	1.39743	1.11311	0.561389	0.944386			1.62237	1.05586	0.920257		1.36908		0.8948			0.755021	1.15391			0.998268			0.911792	0.947722	1.90196			1.30132	1.268		0.887827	1.37187	0.932992	1.27465	1.26047	1.09961			1.49814
ACH-000791	RERFLCAD1	Lung	NSCLC	NSCLC Adenocarcinoma		1.11968	0.944582		0.96266	1.17062	0.604262		0.993236	0.864442	1.44519	1.19297	0.799102	0.785359	0.899535	0.905475	1.28314	0.890586	1.24834	0.891174	0.991597			0.827117	0.75409	0.934627	0.993489	0.942498	1.50724		1.29636	1.46386	1.37317	1.45345	0.802267	1.22397	1.0304	1.05713	0.96485		0.95783			1.77334	0.897469
ACH-000774	RERFLCAD2	Lung	NSCLC	NSCLC Adenocarcinoma		1.09037	0.930156	1.95738	1.78698	1.61216	0.630454		0.954577	0.785347	0.989814	0.839586	1.33393	0.779278		0.924522	1.40795	0.917642	0.865216	0.887975	1.22136		0.897663			0.994266	1.65349	1.12784	1.24412		1.32737	1.24425	1.4173		1.42942	1.44408		1.38604	0.938216		1.38579	0.957784	1.46401
ACH-000261	RERFLCAI	Lung	NSCLC	NSCLC Squamous				1.3348		1.27222	0.519985	1.46005	0.942049	0.807527		0.830334	0.779415	0.710697	0.905123	0.768548	1.26513	0.852374	0.90194	0.851617	1.29185	0.950084	0.84184		0.98776		0.897461		1.34625	0.297258	0.923814	1.2015	1.43266	1.61185	0.729645	1.2886	0.996973			1.35561	1.27564		1.36111	1.46117	0.972213
ACH-000482	RERFLCKJ	Lung	NSCLC	NSCLC Adenocarcinoma		0.815091	0.91064	1.63474	1.15881	1.37835	0.552849	1.484	0.928899	0.834625	0.942565		0.815931	0.761512		0.8344	1.13673	1.05682	0.897719	0.858813	1.42789	1.25746	0.959294	0.832133	0.991699	1.0042	0.838007	1.47654	1.70327	0.427904	1.46251	1.42766	0.949978		0.850219		1.08966	1.6761	0.893836	1.28656	0.8552	1.19027		0.999055	0.874967
ACH-000062	RERFLCMS	Lung	NSCLC	NSCLC Adenocarcinoma		1.2411	0.952225	1.66621	1.54731	1.1961	0.691475	1.22725	0.917132	0.817552	0.987759	0.737246	0.809786	0.715634	0.921592	0.785979	0.832014	0.768004	0.936331	0.838641	1.44826	0.899417		0.925831		1.1388	0.896683	1.3833	0.879556	0.352684	1.11547	0.786127		1.18506	0.739164		1.1917	1.46742	0.912036	1.02686	0.94615		1.38015		0.952504
ACH-000833	RH30	Soft Tissue	Rhabdomyosarcoma	Alveolar		1.22937	0.933883		1.48918	1.22681	0.571573		1.32746	0.870207	0.941104	1.1281	0.665706	0.787799	0.999461	0.845071	1.20762	0.931943	0.868201	0.835518	1.47275		1.18671	2.44753	0.764368	1.13292	1.2686	1.72134	1.38955		1	1.12882	1.11451	1.42339	0.912755	1.12766	1.24086	1.50684	1.16042		1.26273	1.35108		1.41408	1.07914
ACH-000505	RKN	Soft Tissue	Leiomyosarcoma			0.905093	0.857695	1.37255	1.33962	1.27534	0.523839	1.55366		0.977854	0.934529	1.37841	0.800203	0.496159	0.998011	0.813151	1.48911	0.841179	0.839935	0.86615		1.30263	1.15102	1.64586	1.18522		1.50283	0.957607	1.61011	0.485299	1.14164	1.43158	1.8081		0.810274	1.34288	1.3328	1.36024	1.08731	1.70982	1.09909	1.54818	1.50798	1.50891	0.953499
ACH-000943	RKO	Colorectal	Colorectal Adenocarcinoma		MSI					1.53655	0.493336	1.2353	1.72787	0.812447		0.882124	0.863366	0.962306	0.952272		0.888988	0.842622	0.876352	0.836562	1.69674	1.48441	1.31548		0.959775		0.879395		1.46908	0.419102	1.31918	0.80015	1.54504	1.61297	0.830643	1.62272	1.0053	1.54401				1.28457	1.52952	1.92264	1.24067
ACH-000965	RL952	Uterus	Endometrial Adenosquamous			1.31739		1.35653			0.426626	1.7643	1.30274	0.745504		0.894433	0.7569	0.794457	0.972805	0.798169	1.24321	0.830542	0.855886	0.827964	1.18462	0.904226	0.890665		0.904182		0.897283		1.3688	0.23282	0.989455	0.975391	1.30005	1.72444	0.788562	1.42586	0.946696	1.44638		1.26544	1.28444		1.32193	1.53315	0.764491
ACH-000719	RMGI	Ovary	Ovary Adenocarcinoma	Clear Cell		1.1978	0.911292	1.30429	0.925121	1.12288	0.536088	1.35624	1.44964	0.85061	1.48508	0.810627	0.760065	0.719631	0.955352	0.830744	1.21595	0.874823	0.817298	0.858023	1.48824	0.90084	1.37433	0.875011	1.05125		0.889954		1.32111	0.254185	1.0207	0.896015	1.35572	1.58564	0.81831	1.54655	1		0.968721	1.07032	1.43206	1.22069	1.35664	1.51328	0.910489
ACH-000701	RMUGS	Ovary	Ovary Adenocarcinoma	Mucinous		1.17399	0.942294	2.17359	1.43727	1.27313	0.591445	1.59297	1.26481	0.919737	0.956917		1.16747	0.940405	1.27385	0.86288	1.27788	0.895185	1.00654	0.91436	1.25872	1.42087	1.19022	1.49024	0.914655	1.17632	0.965404	1.61033	1.43981	0.456458	1.38124	1.32766	1.42402	1.56206	0.891403	1.31509	1.05117	1.79305	1.33152		1.61962	1.29395	1.53096		0.953852
ACH-000473	RT112	Urinary Tract	Bladder Carcinoma	Bladder Transitional Cell		0.983674	0.855913		1.22827	1.16627	0.525337	1.42568	1.01418	0.712813	0.940499	0.720248	0.801539	0.704328	0.8701	0.77637	1.19774	0.79471	0.887202	0.816953	1.93662	0.969897	0.883962	0.956052	0.922301	1.0108	0.968824	0.887069	1.45905	0.413362	0.836214	1.05916	0.927364	0.990737	0.754252	1.40935		1.24979	0.890622	0.855473	1.31336	0.979852	1.3247		0.854373
ACH-000242	RT4	Urinary Tract	Bladder Carcinoma	Bladder Transitional Cell		1.23754	0.973064	0.943574	1.29006	1.16423	0.556602	1.47795	0.91439	0.792005	1.31074	0.732502	1.13121	0.612203		0.784772	1.40127	0.82053	0.836977	0.848159	1.4917	2.11087	0.994886		1.14712	0.937194	0.854939	1.25116	1.70611	0.375871	0.920417	1.44637	1.42904	1.92955	0.760308	1.44323	1.18084	1.54056	1.33349	1.39278	1.38891	2.18289	1.17056	1.39656	1.27537
ACH-000614	RVH421	Skin	Melanoma				0.787764	1.57875	0.919952	1.10368	0.568039	1.24076	1.02586	0.847387	0.92405	0.829516	0.87387	0.765559		0.829272	1.05069	0.885866	0.829446	0.851333	0.74901	0.991553	0.94004	0.887233	1.06594	1.06513	0.896428	0.914101	1.18017	0.47041	1.14939	0.835422		1.21699	0.857583		1.12899	1.07377	0.89016	1.13594	1.30728	1.47119	1.28174	1.22844	0.935646
ACH-000037	S117	Soft Tissue	Thyroid Sarcoma			0.920955	0.948501		1.17762	1.06364	0.584093	1.65398	0.954449	0.869297	0.923932	1.6278	0.840056	0.617628	0.885858	0.883282	1.34355	0.87211	0.942626	0.839066	1.90223	0.915306	1.33615	1.37418	0.779557	1.47611	0.941	1.52849	1.46906	0.436796	1.36379	1.36545	1.82937	1.73465	0.746968	1.40503	1.09025	1.74775	0.900088	1.39661	1.75338			1.29161	0.87015
ACH-000670	SBC5	Lung	SCLC				0.899355	1.30912			0.586719	1.42732	0.924393	0.859037	0.954517	0.778988		0.751009	0.862059			0.859249	0.854625	0.872994		0.942638	0.847855	0.96109	0.92711			1.30689	1.12556	0.275294	0.843498	1.25014	0.934149	1.35352		1.36827	1.12632	1.18312			1.31789			1.16648	0.944526
ACH-000839	SCABER	Urinary Tract	Bladder Carcinoma	Bladder Squamous		1.07603				1.0431	0.540858	1.21302	0.922108	0.840276		0.875648	0.755538	0.856386	0.939882	0.825049	0.918869	0.897766	0.913526	0.854778		1.20679	0.893027		1.10135		0.8581		1.09242		0.931845	1.21387	0.950217	1.19805	0.806424	1.68999	0.929469		0.932222	0.98504	1.1174			1.35736	0.880185
ACH-000188	SCC25	Upper Aerodigestive	Upper Aerodigestive Squamous				0.887964	1.22559	1.18147		0.448036	1.56337	0.817007	0.785232	0.9561	0.838678	0.884816	0.961354	1.20014	0.819246	0.786422	0.848477	1.00208	0.846962	1.69978		0.954796	1.72521	1.34014	1.54139	1.37157	1.38627	1.56629		1.0252	1.70581		1.69314	0.761455	0.85255	1.43161	1.58892	1.36467		1.42074	0.909199	1.64568	1.03922	1.3385
ACH-000609	SF126	Central Nervous System	Glioma	Astrocytoma		0.970886		0.964579		0.935089			0.884344	0.782056		0.73782	0.737926	0.887879	0.851348	0.722155	0.89512	0.832901	1.15542	0.860666	0.793463	0.999592	0.808334		0.850275		0.843264		0.924362	0.386529	0.848358	0.838575	0.889241	1.05822	0.762696	0.923417	0.835281	0.906908		0.93506	1.21644		1.03864	0.995879	0.862498
ACH-000376	SF295	Central Nervous System	Glioma	Glioblastoma		1.18547	0.940092	1.30854	1.85075	1.12253	0.599338	1.32632	1.00797	0.911781	1.59736	1.40333	0.908502	0.821325	0.931601	0.825859	1.41719	0.876241	1.33374	0.921905	1.62552		1.03418	1.4039		0.840544		1.32421	1.67754		1.20883	1.18963		1.51454	1.64902		0.847264	1.44816	0.91004	1.19538	1.51093	1.22993	1.38208	1.13689	0.941034
ACH-000273	SF539	Central Nervous System	Glioma				0.922224		1.27139	1.2981	0.487007	1.4259	1.60748	0.822446	0.916372	0.861975	1.11338	0.694449		0.865712	1.17665	0.861685	0.835889	0.874867	1.50956	1.34124	0.831084	0.774128	0.963037	1.19413	0.87762	0.800668	1.53126	0.440975	1.27757	1.76595		1.81484	0.831515			1.49719	1.30171	1.15691	1.29895		1.39016	1.43012	0.960678
ACH-000764	SH10TC	Gastric	Gastric Adenocarcinoma	Mucinous		1.24307	0.829648	1.18673	0.848407	1.17116	0.558941	1.54053	0.939792	0.811091	0.938214	0.901864	0.728369	0.760492	0.958525	0.841621	1.25816	0.862407	0.875385	0.828109	1.48943	0.949235		0.964935	1.01286	0.978805	0.873819	1.20883	1.43538	0.403508	0.912543	1.27395	0.972129	1.3836	0.740891	0.957615	1.20223	1.43514	0.880302	1.09777	1.25529	0.983849	1.47188		0.914696
ACH-000441	SH4	Skin	Melanoma					0.872316			0.657902	1.15723		0.788183		0.684915	0.846999	0.784203	0.957842	0.834168	1.12324	1.21694	0.916723	0.86795	1.37514		0.913315			0.874009	0.886401		1.27223		0.876972	1.11114	0.98675	1.12703	0.900519	1.16393	1.18485	1.36238							0.996916
ACH-000099	SIMA	Peripheral Nervous System	Neuroblastoma				1.19921	1.3434	1.26769	1.08418	0.617127	1.13805	0.90575	0.896417	0.947632	1	0.898954	0.715997	1.39511	1.21833		0.804251	0.887947	0.864087	1.37878		1.34589	0.982946	0.927662	1.0772	0.885374	1.20108	1.41355		1.08898	1.37638	1.23271			1.25306	0.852157	1.30359	0.954904		1.62234	0.972798		1.2346	0.90788
ACH-000748	SJSA1	Bone	Osteosarcoma			1.12305	0.943831	1.7699	1.14133	1.284	0.594416	1.24632	1.56285	0.847814	0.952271	0.851878	0.896944	0.942222	1.47312	0.84002	1.23134	0.927806	1.25604	0.843028			1.13727	1.17072		1.03595	1.3908	1.22635	1.34983		1.02783	0.809535	1.21717	1.50607	0.922841	0.985324	0.98796	1.2661	0.965703	1.38562	1.41325	1.09691	1.43358	1.36233	0.906384
ACH-000087	SKES1	Bone	Ewing Sarcoma		EWS_FLI		0.86758	0.797381	0.849902	0.965858	0.590425	1.32023	1.40212	0.889039	0.819081	0.694066	0.641612	0.731211	0.940345	0.822371	0.765198	0.846868	0.923675	0.814495	1.23691	0.829371		0.934392	0.949981	0.872546	0.882589	1.01562		0.358548	1.1568	0.810077	1.35505	1.86385	0.808334	0.935287			1.13594	1	1.21095	1.04662	1	1.29874
ACH-000361	SKHEP1	Liver	Hepatocellular Carcinoma			1.31374	0.942763	1.31341	0.859331	1.02828	0.546746	1.49641		0.839028	0.934262	0.676873	0.782489	0.638344	0.950689	0.791139	1.20195	0.85449	0.875876	0.822156	1.17448	1.24552	0.888942	0.968192	1.24849	0.867077	0.891227	0.946896	1.17805		1.22148	0.867511		1.32616	0.769366	1.27445		1.19375	0.958408	1.02227		0.9021	1.17704		0.88124
ACH-000309	SKLU1	Lung	NSCLC	NSCLC Adenocarcinoma			0.992961	0.857163	1.19365	1.40417	0.577362	1.21148	1.76652	0.758001	0.944269	0.687867	0.9996	0.910528	0.925924	1.47882	1.28721	0.908796	0.854452	0.825153			0.96002	0.935719	0.909008	1.19614	0.897566	1.04622	1.31306		1.1264		1.19777	1.84463	0.836221	1.147	1.16191	1.75824	1.14249		1.0203	0.866383	1.55132		0.743637
ACH-001190	SKMEL2	Skin	Melanoma			1.25642	0.864782	1.46245	1.05962	1.28314	0.584354	1.46132	1.36535	0.834953	0.938941	0.868737	0.816317	1.11051	0.927352	1.22255	1.11636	0.820893	0.879086	0.866343	1.33435	0.908439		0.917915	0.747733	1.21679	0.896031	0.968273		0.461615	1.19527	1.31672	1.25372	1.24431	0.858352	1.25938	0.846448	1.36403	0.950435	1.20402	1.37605		1.43948	1.4057	0.90813
ACH-000822	SKMEL24	Skin	Melanoma			1.00915	0.928929	1.31771	1.32945		0.561795	1.35401	1.34085	0.838536	0.978518	0.823301	0.831929	0.847545	0.953516	0.83495	1.37202	0.874073	0.870447	0.870293	1.39037		0.911588	0.955965	1.01958	1.55533	0.889052	1.43833	1.44081	0.516835	1.26552	0.881636	1.26471	1.33091	1.60178	1.4372	1.13874	1.53913	0.964578	1.2669			1.43343	1.40108	0.832673
ACH-000423	SKMEL3	Skin	Melanoma			1.09178	0.84972		1.00872	1.23318	0.653334	1.10769	1.19753	0.846687	0.984241	0.824931	0.87514	0.753436	0.946496	0.882226	1.15035	0.961947	0.908186	0.854823	0.789034			0.818355	0.953907	1.09079	1.00927	1.14	1.32193		1.20872	1.40141	1.18803	1.52039	0.873889	1.24446	0.930678	1.33447	0.966039	1.11034	0.92666	0.964142	1.24384	1.23392	0.971485
ACH-000810	SKMEL30	Skin	Melanoma			1.11223	0.965816	1.39439	0.9012	1.23792	0.637416	1.45233	1.53383	0.902739	0.949471	1.27804	0.96999	0.849429	0.954513	0.908272	1.11869	1.5379	0.938481	0.863672	1.34131	1.29575	1.10269	1.18642	1.16411	1.08916	1.37709	1.17989	1.32408	0.546109	1.23424	1.30951	1.40084	1.35836	0.897626	1.13809	1.21544	1.63853	1.20426	1.06185	0.851338	1.52416	1.57933	1.4816	0.904443
ACH-000730	SKMEL5	Skin	Melanoma			1.14369	0.76529	1.25999	0.903345	0.913869	0.605383		0.98085	0.850118	0.788075	0.770414	0.849757	0.752557	0.951105	0.864921	0.928045	0.846824	0.8936	0.849209	1.45763	1.21678	0.863322	0.987743	1.14875	0.905077	0.946669	1.03545	1.50951	0.445141	0.882906	0.857321	0.908949	1.49561	0.851849	1.36188	1.11583	1.6055	0.950323	1.39164	1.34178			1.41375	0.976863
ACH-000665	SKMES1	Lung	NSCLC	NSCLC Squamous			0.937643	1.43023	1.22962	1.17385	0.58684	1.32971	0.974722	0.862702	0.931946	0.733333	0.855838	0.909184	1.38411	0.843975	1.17429	0.850193	0.899742	0.888059	0.95347	0.910158	0.827266		1.06276	0.827617	0.963114	0.982953	1.29583	0.410991	0.945793	1.22753	1.46032	1.40891	0.812911	1.11973	0.86648	1.32242	0.9547	1.18268	1.1863	1.32151	1.29402	1.48298	0.939538
ACH-000260	SKNAS	Peripheral Nervous System	Neuroblastoma			1.21339	0.881093	1.30451	1.52128	1.03786	0.585317		0.906405	0.825076	0.947119	1.27595	0.867475	0.864303		0.876957	1.28239	0.967669	1.15518	0.827911				1.29499	0.979613	1.00063	0.934864	1.00955	1.46025		1.23722	1.3819	1.45645	1.26455	0.809554	1.36822	0.828094			1.10362	1.08696	1.1385	1.28397	1.24281	0.883774
ACH-000312	SKNBE2	Peripheral Nervous System	Neuroblastoma		MYCN Amp	1.19415	0.876572		1.13265	1.39443	0.638018	1.40516	0.950089	0.820904	0.954552	0.867004	0.778788	0.755655	0.958102	0.819052	0.922221	0.914653	0.887427	0.822145	1.2371	0.97429	0.926154	0.958098	0.852037	0.832934	0.854119	0.930476	1.30762	0.228466	1.17687	1.14842	1.24596	1.48096	0.741543	1.34076	1	0.971119		0.926039	1.19122		1.3123	0.951845	0.980491
ACH-000811	SKOV3	Ovary	Ovary Adenocarcinoma	Endometrioid		1.00059	0.87609	1.06392	0.926423	1.19527	0.568236	1.27032	0.956148	0.851206	0.952467	0.788795	0.826097	0.98485	0.919154	0.812083	1.17778	0.845688	0.880389	0.866262		1.13763	0.88996	0.948549	1.06609	0.829783	0.932539	1.39534		0.416222	1.41786	1.32844	1.20907	1.58471	0.86742	0.984332	0.943821	1.28136	0.932269	0.951617	0.861919	1.06691	1.27696	1.47061	0.922836
ACH-000939	SKUT1	Soft Tissue	Leiomyosarcoma			1.03205	0.960133	1.56754	1.22299	1.21072	0.512451	1.22137		0.838842	0.954922	0.807889	0.81954	0.742858	0.958081	0.798385	0.941843	0.843727	0.871168	0.833132	1.45308	1.1847	0.890074	0.949098	0.981536		0.842201	1.17655	1.21399	0.411159	0.915014	1.1235	1.15025	1.37068	0.778346	1.21484	0.94631	1.30551	0.963205	1.00828			1.17224		0.888443
ACH-000504	SNB75	Central Nervous System	Glioma			0.993406	0.920617	1.31025	1.05458	1.67728	0.635475	1.39816	1.80074	0.813912		1.17663	1.16339	0.746447	0.924622	0.829973	1.45519	0.908195	0.909286	0.91624	1.70692		1.29119		1.07675	1.3733	0.920759	1.52616	1.42732		1.22672		1.55998	1.36799	0.799907	1.35416	1.36423	1.99924	1.61554	1.5234		1.13542	1.65028	1.64682	0.899345
ACH-000974	SNGM	Uterus	Endometrial Adenocarcinoma			1.2386	0.765498	1.42189	1.40884	1.42177	0.512671	1.76984	0.85406	1.27342	0.902193	0.771503	0.808961	0.881276	0.790601	0.805028	1.15335	0.826143	0.8914	0.865455	1.16436	0.925695	0.863405	0.857046	1.06144	1.07978	1.20437	0.984399	1.54028	0.353204	1.25258	0.660751	1.19431	1.64081	1.23424			1.23373	1.74612	0.88311	1.37696	1.52005	0.998883	1.67796	1.14108
ACH-000618	SNU1041	Upper Aerodigestive	Upper Aerodigestive Squamous	Hypopharyngeal		0.945869	0.93265	0.97299	1.00282	1.28638	0.580875	1.18129	1.16875	0.823721	0.91571	0.802709	0.809536	0.900048	1.30579	0.766329	1.16965	0.872969	0.868811	0.856094	1.31092	0.889477	0.919088		0.837404	1.00995	0.904478	1.00751	1.22928	0.425845	0.911302	1.22073	1.30333	1.27425	0.799582	1.21228	1.10711	1.22895	0.961019		1.29258	0.974451	1.18091	1.38566	0.829551
ACH-000682	SNU1066	Upper Aerodigestive	Upper Aerodigestive Squamous			0.949543	0.900398	1.09753	0.938271	0.96996	0.518605	0.938341	0.885433	0.852073	1.13381	0.881042	0.749627	1.30128	0.861252	0.818722	1.08299	0.829496	0.902325	0.888783	1.02162	0.983584	0.950683	0.909493	0.911643	0.664602	0.924231	0.916734	0.94176	0.421117	0.849731	0.893051	0.890695	1.29611	0.769624	0.924013	0.816564	0.895117	0.828321	0.905394		0.959778	1.01516	0.998774	0.670354
ACH-000549	SNU1076	Upper Aerodigestive	Upper Aerodigestive Squamous	Laryngeal		1.05499	0.952665		1.00781	0.931857	0.571221	1.13316	0.954749	0.850472	1.28198	0.924658	0.74493	0.813085	0.901807	0.841278	1.25126	0.864071	1.01828	0.862048	1.37321	0.998754	0.919859	1.11135	1.25678	0.94457	0.924474	0.89442	1.28987	0.317542	1.0013	1.45087	1.21001	1.63457	0.873716	1.11866	0.99919	1.10308		0.976934	0.976782		1.15125	1.06156	0.920392
ACH-000302	SNU1077	Uterus	Mullerian Carcinoma			0.735499	0.821679		0.948643	1.48058	0.860962		0.945156	0.892214	0.943786	1.31035	1.06803	0.854454		0.847902	1.50464	0.89843	0.899563	0.856119	1.35041		1.37391	2.06026	0.857463	1.09591	0.882475	1.09159	1.49775		1.5117	1.52732		1.5427	0.906991	1.61448	1.28204	1.55742	0.918801		1.30229	1.36607	1.62095	1.09113	0.884047
ACH-000209	SNU1079	Bile Duct	Cholangiocarcinoma	Intrahepatic			1.40306		0.908482	0.892542	0.702032	1.01276		1.15766	1.58682	0.722343	0.991217	0.964465	1.34583	0.79464	1.26762	0.753524	0.783553	0.851282				1.94777	1	0.904433	0.870797	0.876921	1.34939		1.00414	1.01201		1.15066	1.05563	0.980417		1.03609		1.00503	1.19606	0.87601		1.05903	0.824816
ACH-000368	SNU1105	Central Nervous System	Glioma	Glioblastoma		1.24398	0.872996	1.51774	1.05708		0.566306	1.37118	1.45644	0.842628	0.950056	0.944233	0.877389	0.54544	0.876434	0.738192	1.37501	0.908939	0.913409	0.88128	1.4166		0.691178	1.58783	1.00001	1.30041	0.919616	1.32375				1.12622	1.15027	1.67311	0.753204	1.0853	1.17096	1.36661	0.921555	1.17634	0.93589	1.07624	1.37363	1.65976	0.906807
ACH-000461	SNU1196	Bile Duct	Cholangiocarcinoma	Extrahepatic		1.02043	0.95704	1.63605	0.990826	1.26416	0.598829	1.51503	1.3754	0.823945	0.941094	0.897762	0.81998	1.17101	0.978428	0.838249	1.06788	0.868706	0.947244	0.867615	1.68332	1.19398	0.851755	1.10608		1.31255	0.93306	0.949145	1.57333	0.423833	1.21265	1.56603	1.44302	1.68708	0.790179	1.33837	0.967056		0.903666	1.37674	1.24801	0.921384	1.57313
ACH-000715	SNU1214	Upper Aerodigestive	Upper Aerodigestive Squamous	Laryngeal		1.08503	0.881114		1.15416	1.23552	0.549541	1.49581	0.883964	0.876467	0.858918	0.822171	0.79706	0.69261		0.90556	1.0206	1.56915	0.867967	0.802712	1.53475		0.979454	1.47057		1.08269	0.952725	0.998366	1.58625		1.31786	1.39025	1.54536	1.78844		1.14467	1.08922	1.32267		1.29705	1.1882	1.35518			0.974071
ACH-000266	SNU213	Pancreas	Exocrine	Exocrine Adenocarcinoma		1.00124	0.903553	1.50717	0.990689	1.29236	0.577474	1.64957	1.35503	0.871395	0.859733	1.43345	0.854275	0.850407	0.928918	0.851189	1.35709	0.889183	0.880261	0.932635	1.43811		0.981752	1.28052	1.14395	1.11358	0.91559	0.824495	1.89407		1.13954	1.66172	1.45734	1.37128	0.798595	1.51786	1.19908	1.69521	1.55194	0.99856	1.07881	1.38758	1.47441		0.9285
ACH-000268	SNU245	Bile Duct	Cholangiocarcinoma	Extrahepatic			0.894391	1.07622	0.741285	1.47829	0.58475	1.49309		0.671616	0.871363	1.03571	0.697248	0.878192	0.859947	0.820867	1.55472	0.782251	1.42294	0.928608			1.19076	1.18195	1.58015		0.835618	1.28119	1.7958		1.25497	1.63915	1.3176	1.62816	1.07364				0.961397	1.05941	1.60965	0.945184	1.32966	1.88435	1.54479
ACH-000141	SNU308	Bile Duct	Gallbladder Adenocarcinoma				0.909301	1.43617	1.22541		0.655098		0.876875	0.75719	0.926603	0.941078	1.25466	0.783091	0.951899	0.883041	1.5667	0.874733	1.32531	0.870896	1.14791	1.19172	1.04617	1.21276	1.0137	1.05822	0.950148	1.15873	1.43321	0.453199	1.29138	1.56966	1.9528	1.59408	0.807882	1.90452	0.86847	1.91008		1.08341	1.25426	1.25087		1.57361	0.845389
ACH-000221	SNU398	Liver	Hepatocellular Carcinoma			1.04647	0.615352	1.37851	1.11102	1.3102	0.571817		1.63282	0.833954	0.902265	0.839895	0.67011	0.699315	0.936735	0.843628	1.17429	0.892211	0.865106	0.749095	1.57941	1.50081	0.918001	0.939927	0.88892	1.29899	0.899127	0.938741		0.465134	1.23319	1.29773		1.64317	0.762695	1.27823	0.78864	1.46433	0.908404		1.52987		1.27893	1.35974	0.878347
ACH-000955	SNU407	Colorectal	Colorectal Adenocarcinoma		MSI	0.829499				1.52085	0.576119	1.8309		0.896279		0.761376		0.558489	0.88601			0.766296	0.901305	0.775621		0.737674	0.780546		0.891891					0.390947	1.08112	0.880782	1.40235	1.1199				1.74698		1.32383			1.64652
ACH-000517	SNU410	Pancreas	Exocrine	Exocrine Adenocarcinoma		1.11728	0.961995	1.77314		1.39401	0.665454	1.2426	1.40021	0.868082	0.955742	1.1587	0.956424	1.20473	1.34639	0.80667	1.56398	0.858658	0.918377	0.918368	1.84056		0.858484		1.0977		1.53575	1.83558	1.56129		1.24842	1.57237	1.30998	1.57848	0.909566	1.25597	1.24652	1.93719	1.30663	1.32634	1.3671		1.50455	1.32493
ACH-000493	SNU423	Liver	Hepatocellular Carcinoma			1.0526	0.922609	1.7557	1.00724	1.1418	0.554329	1.45765	0.923952	0.730552	0.941371	0.861751	0.748682	0.719095	0.935822	0.835856	1.04951	0.848012	0.891528	0.840177	1.27509	1.19896	0.910285	0.978677	0.898397	1.30549	0.891722	1.20363	1.52371	0.329312	0.964782	1.14954	1.64884	1.45773	0.786758	1.46677	1.33731	1.47528	0.951274	1.15	1.18894		1.33276	1.30417	0.794231
ACH-000420	SNU449	Liver	Hepatocellular Carcinoma			1.05455	0.915908	1.55543	0.996299	1.24005	0.600363	1.50107	0.904811	0.87657		1.18032	0.83018	0.782504	0.967105	0.798258	1.41204	0.884361	1.3265	0.943538	1.38652	1.1066		1.07683	0.90575	1.00045	0.930756	0.988821	1.25665	0.377937	1.12688	1.28847	1.37587	1.44138	1.11844	1.19243	1.18023	1.15911	0.924959	1.17191	1.40059	0.983652	1.28147	1.26531	1.37477
ACH-000500	SNU46	Upper Aerodigestive	Upper Aerodigestive Squamous	Laryngeal			0.871866	0.9111	0.736981	1.20592	0.588717	1.41482	0.951063	0.838576	0.9503	0.888832	0.834721	0.829826	0.931987	0.842555	0.973264	0.861816	0.865212	0.845065	1.21035	1.17766	0.89285			0.944173	0.897264	1.34958	1.4956	0.319153	0.85788	1.41459	1.33542	1.648	0.726541	1.17374	1.01479	1.43703	0.872824	1.46575		0.94392	1.41512	0.971202	1.14114
ACH-000289	SNU466	Central Nervous System	Glioma	Glioblastoma		1.1735	1.12948	1.49185	0.915856	1.24331	0.61345	1.41046	1.18024	1.32343	0.875118	1.09739	0.804991	0.725311	1.38835	0.86828	1.02235	0.865576	0.895622	0.897062			1.14679	1.14792	0.773232	1.07878	0.791127	1.15603	1.58933		1.35307	1.36235	1.08712	1.57673	0.881382	0.914127	1.28067	1.22937	1.7851		1.08648	1.18071	1.48673		0.898408
ACH-000736	SNU601	Gastric	Gastric Adenocarcinoma	Signet Ring Cell								1.07548		0.864689		0.645664		0.819437		0.832744		0.824061		0.842655		1.13694							1.12785	0.460577		1.05721	0.920021				0.902701	1.25905
ACH-000532	SNU61	Colorectal	Colorectal Adenocarcinoma			1.15647	0.782923	1.27293	0.980748	1.23741	0.579434	1.19102	0.952841	0.850238		0.930262	0.815878	1.19937	1.37055	0.805795	1.35431	1.30858	0.862864	0.87027	1.58271		0.884794	1.21367	0.89371	0.999697	0.844392	1.26819	1.68442		1.26831	1.2972	1.75386	1.5127	0.777777	2.00201	1.20518		0.946266	1.10019			1.19341	1.46862	0.883699
ACH-000344	SNU668	Gastric	Gastric Adenocarcinoma	Diffuse Gastric		1.0332	0.924654	1.47656	1.16447	1.21059	0.468626	1.39622	1.207	0.902422	0.955331	0.7099	0.932581	0.86472	0.894588	0.818435	0.966758	1.27798	0.878066	0.866384	1.24191	0.964944	0.914324	1.1744	0.769883	0.808124	0.883612	1.06013	1.49757	0.48431	0.899231	0.999543	0.888627	1.52786	0.80068	1.13113	0.984024	1.48204	0.912335	1.18899	1.24582	0.927355	1.16283	1.24791	0.885483
ACH-000407	SNU685	Uterus	MMMT				0.860507	1.50896	0.984274		0.561265	1.4573	0.951935	0.836438	0.957653	0.806503	0.743955	0.627689	0.892776	0.787735	1.22037	0.857408	0.947733	0.847459	1.32114		0.871949	1.34518		1.05875	0.849077	1.12875	1.47468		0.900675	1.73748	1.40243	1.38593	0.788801	1.31188	1.58388	1.43674	0.941323	1.28988	1.00717	1.05371		1.50117	0.894331
ACH-000898	SNU719	Gastric	Gastric Adenocarcinoma	Tubular		1.13477	0.901803	1.38296	0.939996	1.37483	0.444098	1.45625	1.56822	0.802474	0.897218	0.835547	0.786193	0.774094	0.95142	0.82248	1.10099	0.785661	0.869172	0.782203		0.987828	0.929404	1.36702	1.00001	1.69516	0.873843		1.28706	0.459322	0.994276	0.835584	1.30957		0.774238	1.49368	0.931008	1.40814	0.876897		1.2872	0.881403	1.4049		0.876128
ACH-000537	SNU761	Liver	Hepatocellular Carcinoma			1.1518		1.37283	0.769808	1.14747	0.836085	1.62745	1.77838	0.864683	0.930395	1.44447	1.5963	0.75739	1.23028	0.833883	1.1553	1.101	1.17012	0.821103			1.25093	0.94642	1.39858		1.11458	0.972446	1.12071		1.13613		0.902665	1.34291	0.837122	1.11638	0.702476	1.52323	0.969865		1.6609	0.909386	1.54986	1.58845	0.873129
ACH-000991	SNU81	Colorectal	Colorectal Adenocarcinoma			1.02969	1.37735	0.969058	0.949052	1.18781	0.587697		1.33837	0.837364	0.951251	0.850942	0.798183	1	0.869185	0.760358	1.07693	0.876074	0.879056	0.869855	1.40088	0.811657	0.887843	1.13768	1.13254	0.945676	0.86886	1.43377	1.38585	0.38609	1.21035	1.4852	1.16454	1.4235	0.776043		0.802365	1.8725	0.905619		0.872535	0.878265	1.07961	1.56713	0.957542
ACH-000280	SNU840	Ovary	Brenner Tumor			0.993089	0.93335	0.840862	0.751108	1.09005	0.541163	1.29317	0.964988	0.844496	0.922862	0.781303	0.783042	0.749522	0.964483	0.821315	0.957921	0.858766	0.876309	0.83424	1.47081	0.956316	0.887593	1.19466	1.00797	0.997405	0.874043	0.920465	1.33128	0.41162	1.20331	0.844381	0.970248	1.39119	0.759672	1.46913	1.04996	1.19942	0.957437	0.936521	0.947956	0.959619	1.19147		0.926684
ACH-000182	SNU869	Bile Duct	Cholangiocarcinoma	Extrahepatic			0.919714	1.48577	0.828639	1.30223	0.569356		1.39443	0.865822	0.935326	0.84823	0.860751	0.995133	1.51077	0.902559	1.17555	0.876892	0.89731	0.845016	1.35324	0.923942		1.08935	1.27249	1.16212	1.3162	1.09499		0.288645		1.55683	0.980153	1.47262	0.778612	1.3318	0.931714	1.50537	1.1843	1.07334		1.2228	1.39394	1.55545	0.92674
ACH-000316	SNU886	Liver	Hepatocellular Carcinoma			1.3223	0.862954	1.38842	0.858727	0.898871	0.53403	1.14492	0.971986	0.764101	0.973078	0.918489	0.804923	0.792818	0.947673	0.825408	0.935517	0.934421	0.875322	0.823393	1.14328	0.904942	0.877609	0.936472	0.92618		0.782235			0.373128	1.19787	1.35768	1.17355	1.18681	0.775109	1.18093	1.21709	1.25764	0.939492	1.1338			1.35275	1.03014	0.93417
ACH-000967	SNUC2A	Colorectal	Colorectal Adenocarcinoma		MSI	0.894865	0.859292	1.25337	1.31306	1.22264	0.60724	1.50986	1.10185	0.827569	0.955362	0.796245	0.772293	0.922512	0.881302	0.845133	1.38715	0.905695	0.836203	0.863777	1.41453	0.948449	1.17176	1.38087	0.894315		1.00024	0.955178	1.64266	0.546017	1.51168	1.21672	1.33313	1.79886	0.701225		1.11094		0.958829	1.18753	1.33025			1.70582	0.892446
ACH-000959	SNUC4	Colorectal	Colorectal Adenocarcinoma		MSI	1.0957		1.44878		1.28195	0.541433	1.45548	1.01756	0.819054		0.750179	0.758533	0.803279	0.913648		0.927572	0.87576	0.889043	0.838423	1.6519	0.876749	1.12678		1.09006		0.87537		1.39243	0.375211	1.02923	0.896589	1.21833		1.28415	1.16879	1.10862	1.34835		1.10506	0.934568	1.28223	1.49366		0.873051
ACH-000970	SNUC5	Colorectal	Colorectal Adenocarcinoma			1.07244	0.919201	1.64616	0.969782	1.33516	0.778694		1.34062	0.877872	0.852776	0.872414	0.8474	0.818224	1.25778	0.822652	1.23493	0.945636	1.17163	0.897908	1.41749		0.96484	0.926688	0.969194	1.16916	1.21278	0.874961	1.55953		1.02012	1.31939	0.950793	1.24923	0.899048			1.9382	0.915127	1.23937	1.18742	1.05723		1.22474	1.13167
ACH-000553	SQ1	Lung	NSCLC	NSCLC Squamous		1.06055	0.880342	0.976975	1.35906	1.07399	0.530047	1.49589	0.948092	0.820784	0.887426	0.945194	0.746498	1.05374		0.829901	1.2847	0.885257	0.872004	0.869466	1.40824	0.970686		0.968874	0.879332	1.048	0.867984	1.11836	1.27271	0.345905	1.25225	1.27726	1.37954	1.39178	0.815757	1.39294	1.18619	1.39616	0.949522		0.969578		1.27456	1.41386	0.942146
ACH-000652	SUIT2	Pancreas	Exocrine	Exocrine Adenocarcinoma		0.90249				1.05601	0.603799	1.205	0.950712	0.873495				0.874523	0.96885	0.782451		0.825495				1.38018	0.98085		0.987649				1.5553	0.431819		1.42823	1.33052			1.46237				0.942384	0.966464		0.942558		0.951491
ACH-000437	SW1088	Central Nervous System	Glioma	Astrocytoma			0.850482	1.29781	1.03483	1.16702	0.51351		0.955206	0.793278	0.934975	0.81864	0.831297	0.88868	0.882443	0.76546	1.31867	0.889565	0.904506	0.87677	1.34666	1.30854	0.93535	1.18401	0.950332	0.98472	0.837524	0.906307	1.20758	0.457595	0.801387	1.4325	1.1647	1.45945	0.884927	1.32436	1.01597	1.38536	0.859344	1.24153	1.29238	0.951703	1.18522	1.09331	0.812023
ACH-000890	SW1271	Lung	SCLC			1.38108	0.905445	1.3962	1.25832		0.548462	1.29606	0.95488	0.867852	0.90397	0.80418	0.778704	0.667335	0.963925		1.26135	0.869379	0.863514	0.825031	1.3613	0.954078		0.970353	0.945603		0.949851		1.30877	0.413095	0.950371	1.21132	1.29944	1.53921	0.813798	0.967361	1.05167	1.50051	1.25775	1.0856	0.901286		1.33554	1.28274	0.946065
ACH-000418	SW1353	Bone	Chondrosarcoma			0.947226	0.873219		1.24581	1.5152	0.536518	1.84042	1.43717	0.883948	1.46017	0.686575	1.30589	1.40119	0.816119	0.747639	1.00007	0.713338	1.65073	0.81164			1.42523	0.671234	0.723927	0.959023	0.922345	1.04015	0.972896		1.12901	0.843218	1.27966	1.98656	0.717615	1.49789	0.680132	1.2495	1.45869	1.28192	2.12977	1.36349	1.00001	2.07734
ACH-000677	SW1573	Lung	NSCLC	NSCLC Adenocarcinoma		0.969542	0.889848	1.53663	0.813999	1.11761	0.579455	1.17181	0.907588	0.865768	0.956532	0.930697	0.740665	0.898862	0.912856	0.966993	0.916577	0.906005	0.886648	0.852156	0.990176	1.12907	0.904109	0.912784			0.896785	1.24924	1.22499	0.321479	0.979964	0.898025	1.15494	1.03911	0.77926		0.903381		0.965007	1.12616	1.23655	1.32849	1.27275	1.07107	0.905441
ACH-000566	SW1710	Urinary Tract	Bladder Carcinoma	Bladder Transitional Cell		1.12106	0.908617	1.1005	1.27199	1.10378	0.593674	1.37296	0.956397	0.869188	0.904706	0.770595	0.80761	0.80687	0.88608	0.847234	0.878069	0.85815	0.89075	0.823246	0.867135	0.841996	0.909177	1.00677	0.85958	0.937247	0.893507	0.956656	1.56714	0.402403	1.09372	1.36553	1.23073	1.31876	0.778569	1.18938	1.21387	1.3234	0.95816	1.00951	1.30911	1.02002	1.11809	1.23883	0.871906
ACH-000155	SW1990	Pancreas	Exocrine	Exocrine Adenocarcinoma		1.00944		1.30647		1.12573	0.559195	1.17056	1.34574	1.16622		0.813982	0.827094	0.913675	0.955137	1.10021	0.907866	0.872843	0.87389	0.834505	0.982618		0.894585		0.908072	1.04746	1.153		1.33598	0.444154	0.940059	0.967419	1.26705	1.10909	0.842802	1.47898		1.31711	1.25025		1.46667	0.977884	1.10607	1.27427	0.824628
ACH-000958	SW48	Colorectal	Colorectal Adenocarcinoma		MSI		0.905942	1.23258	1.04694	0.873689	0.533564	1.20132	1.28393	0.869086	1.64227		0.697856		1.0162	0.806341	1.38277	0.823778	0.917186	0.867971	1.11731		0.917704			1.18099	1.04581				1.16153	1.11764	1.24202	1.42024	0.816123	0.994649	1.41783	1.23083	0.879688	0.9994	1.07954	0.959363	1.16187	1.5498	0.775193
ACH-000842	SW480	Colorectal	Colorectal Adenocarcinoma			0.838295					0.575415	1.40824	1.51974	0.879388		1.30345	0.825542	1.28772	0.952409	0.81922	1.44964	0.902079	0.937037	0.87316		0.958585	1.15359		0.847709	0.954245	0.911932		1.66397	0.555127	1.56649	1.45682	1.38523	1.31738	0.75547	1.49919		1.5593	0.970167	1.51029	1.72399		1.34383	2.01544	0.878039
ACH-000163	SW579	Thyroid	Thyroid Squamous			1.02157	1.51144	1.11005	0.995671	1.15608	0.550804		1.76998	0.753815	0.780999	0.665755	1.29145	0.838507	1.38475	0.757058	1.33194	0.869777	0.874587	0.825398	1.22211		0.772206	1.59828	1.1353	1.33609	1.11297	1.10061	1.12482		0.901402			1.47937	0.885478	0.868044	1.01316	1.34352	1.25542	1.25462	1.14913	1.34038	1.5003	1.11272	0.954975
ACH-000651	SW620	Colorectal	Colorectal Adenocarcinoma			1.04725	0.939094	1.53981	1.01638	1.1441	0.550575	1.37376		0.829198	0.947478	0.842435	0.817312	1.02697	0.960398	0.828673	1.194	0.889321	0.892143	0.850516	1.35419	0.954457	0.893738	0.925946	1.16462		0.891857	0.961782	1.49597	0.446736	1.14212	1.43732	1.46701	1.27991	0.831783	1.39238	1.13026	1.36209		1.23898			1.37114		0.960242
ACH-000384	SW780	Urinary Tract	Bladder Carcinoma	Bladder Transitional Cell		1.30895	0.931907	1.33054	1.15676		0.540701	1.4203	0.932051	0.870903	0.926802	1.06268		0.793015	0.883508	0.851855	1.41891	0.867944	0.985889	0.863358	1.5145		0.957192	0.932016		1.2602	0.903296	0.886247	1.59569		0.878586	0.855007	0.979492	1.55371	1.31772	0.970375	0.849807	1.48475	1.46804	1.19827	1.30185	1.21524	1.41627		0.9287
ACH-000421	SW837	Colorectal	Colorectal Adenocarcinoma			1.11898	0.586078	1.47168	0.952099		0.711196	1.38369	1.51373	0.911547	0.775123	0.934092	0.760983	0.909622	1.71254	0.866935	1.1318	0.897051	0.868673	0.850546	1.27782		1.13824	0.827192	1.0761		0.963804		1.30969		1.30148	0.896642	1.36363		1.07902	1.59555	0.805334	1.32978	0.879119	1.61024	1.25778	1.18937	1.55664	1.64067	0.944925
ACH-000669	SW900	Lung	NSCLC	NSCLC Squamous		0.951872	0.947286	1.80095	1.10096	1.26733	0.514679	1.38779	0.9708	0.822347	0.779578	1.32349	0.793568	0.836094	0.935294	0.85052	1.21738	1.2115	1.33527	0.877864	1.58462			1.50589	1.21394	1.07061	0.898421	0.907424	1.22839		1.55785	1.34684		1.58162	0.858556	1.35719	1.11699		0.965018	1.14888	1.307	1.69122			0.880047
ACH-000680	SW948	Colorectal	Colorectal Adenocarcinoma				0.994079	1.20094	1.0404	1.33088	0.606047	1.33183	1.92424	0.835825	1.52285	0.79961	0.699765	0.96948	0.986197	0.786955	1.06458	0.882398	0.911519	0.850098	1	1.22648	1.14142	1.31409	0.992255	1.41726	0.926113		2.03905	0.662938	1.15527	1.482	0.974621	1.40599	0.798076	1.50305	0.908717	1.53439	0.902298		1.62847	0.958177		1.98342
ACH-000018	T24	Urinary Tract	Bladder Carcinoma			0.952084	0.921447	1.35718	1.03066	1.17244	0.589752	1.07332	0.94122	0.858786	0.964517	1.08872		0.916441	0.931459	0.838777		0.979198	1.00359	0.864477		0.955778		1.1057	0.845028			0.937788	1.1853	0.34671		1.37429	0.927992	1.39145		0.999493	1.08949	1.33204	0.908517	0.890276	0.893125	1.09933	1.05803	0.921521	0.892317
ACH-000813	T3M10	Lung	NSCLC	NSCLC Large Cell		0.903773	0.812033	0.7087	0.916083		0.567399		0.902893	0.766227	0.922578	0.92953	0.701906	0.739177	1.04023	0.833906	0.754349	0.838248	0.623675	0.797449	0.679598		0.786584	1.32674	1.12284	1.10918	0.950484	1.12325	0.798213		1.33213		1.37225	2.20168	0.694617	1.00525	0.820125	1.05864	0.691384		1.24809			1.24621
ACH-000147	T47D	Breast	Breast Ductal Carcinoma	ERpos HER2neg	Luminal	0.915188	0.968498	1.83498	1.35219	1.36153	0.643812	1.29459	0.980209	0.883951	0.905629	0.925467	0.741611	0.898046	1.40249	0.814	1.30194	0.934814	0.950977	0.814138	2.19974	1.10839	1.148	1.2052		1.14231	1.19264		1.28928	0.475149	1.25185	1.00759	0.910982	1.59306	1.25606	1.15413	0.870089	1.00439	1.15728	1.42439	2.17267	1.14533	1.38157	1.21949	0.836359
ACH-000571	T98G	Central Nervous System	Glioma	Glioblastoma		1.15546	0.918458	1.2651	0.946963	1.10109	0.561592	1.26402	0.967287	0.847187	0.861844	0.765967	0.813769	0.80843	0.844343	0.83629	1.16561	0.861172	0.914859	0.881539		0.944227	0.903374	0.945333		0.945704	0.880933	0.945352		0.402083	0.912806	1.3096	0.974268	1.24986	0.799595	1.41818	1.10364	1.06707	0.904232		1.20839	0.933509	1.14724	1.20385	0.881841
ACH-000502	TCCPAN2	Pancreas	Exocrine	Exocrine Adenocarcinoma		0.881641		1.27974		1.15752	0.612861	1.36886	0.93726	0.880065		1.16697	0.890321	1.2951	0.893158	0.896131	1.32617	0.999316	0.904159	0.86581	1.77562	1.08098	0.903275		0.930183	0.954718	1.03609		1.55932	0.473216		1.33451	1.25095	1.51985	0.789602		0.988717	1.67762	1.7673	1.193	1.21805	0.907206	1.38793		0.838386
ACH-000720	TCCSUP	Urinary Tract	Bladder Carcinoma	Bladder Transitional Cell		1.18395	0.941071	2.07184	1.75172		0.555241	1.54585	1.48637	0.868061	1.03162	0.716789	0.822713	1.11995	0.941664	0.83423	1.46939	0.998627	1.15016	0.919825		1.20969	1.12615	1.38503	0.991793	1.1713	0.907996	1.85165	2.16645	0.460132		1.66253	1.40585	1.70289	0.910781		0.979868	1.7973	0.900547	1.23081	1.42408	0.972382			1.17684
ACH-000561	TDOTT	Esophagus	Esophagus Squamous			1.10133	0.708236	1.37307	0.856444	1.22931	0.548538	1.38101	0.959156	0.821273	0.785199	0.726476	0.813263	0.813817	0.838151	0.831455	0.937425	0.824886	0.881548	0.847007	1.25943	0.958333	0.912442	0.771073	1.10513		0.874072	0.926711	1.15179	0.430325	1.20634	0.944498	1.13471	1.25992	0.741047	0.98089	0.90157	1.09488	0.948763	0.902986	1.18147	1.26949	1.23335	1.46223	0.900802
ACH-000647	TE1	Esophagus	Esophagus Squamous			1.09492	0.793276	1.13457	1.09689	1.26908	0.488953	1.30182	1.18662	0.889755	0.943895	0.894236	0.795212	0.850181	1.00352	0.777878	1.18914	0.908788	0.885365	0.871832	1.25451		0.938903	1.08846	0.943586	0.882478	1.22472	1.01664	1.3697		0.977756	1.18459	1.11776	1.50057	0.771836	1.22694	0.838196	1.22133	2.00501		1.07499	0.925416	1.25727	1.2287	0.874622
ACH-000318	TE10	Esophagus	Esophagus Squamous			1.06041	0.876976	1.34649	0.924593	1.24101	0.604879		0.938081	0.893328	0.922498	0.894395	0.858384	0.933328	0.969784	0.862788	0.929053	1.27084	0.89745	0.873686	1.10489	1.02841	1.10457	0.92654	0.99751	0.91562	0.930411	0.96735	1.36011	0.313175		1.22218	1.29336	1.52354	0.808284	1.25792	0.883831	1.44904	1.19418	1.07467	1.33112	1.35082	1.21346	1.52242	1.14654
[truncated: 39 more rows]
[truncated: 1,448 more columns]

[truncated: 2 more sheets: Table S11, Table S12]
